# Supplementary material for: Quantitative Early Auxin Root Proteomics Identifies GAUT10, a Galacturonosyltransferase, as a Novel Regulator of Root Meristem Maintenance
Source: Mol Cell Proteomics. 2019 Mar 27;18(6):1157–70. doi: 10.1074/mcp.RA119.001378 (PMC6553934; doi:10.1074/mcp.RA119.001378)
Supplement: Table S5 [file 143649_0_supp_283072_pmvy59.xlsx]

## Sheet: MRM assays
Table S5. Peptides and transitions used for auxin receptor family MRM assays.
	Protein	Protein Name	Protein Abbreviation	Peptide	ISTD?	Precursor Ion	MS1 Res	Product Ion	MS2 Res	Dwell	Fragmentor	Collision Energy	Cell Accelerator Voltage	Ion Name
	AT3G62980.1	TRANSPORT INHIBITOR RESPONSE 1	TIR1	LNVEVIDER	FALSE	543.793	Unit	631.341	Unit	5	130	14.2	4	y5
	AT3G62980.1	TRANSPORT INHIBITOR RESPONSE 1	TIR1	LNVEVIDER	FALSE	543.793	Unit	760.384	Unit	5	130	14.2	4	y6
	AT3G62980.1	TRANSPORT INHIBITOR RESPONSE 1	TIR1	LNVEVIDER	FALSE	543.793	Unit	859.452	Unit	5	130	14.2	4	y7
	AT4G03190.1	AUXIN SIGNALING F BOX PROTEIN 1	AFB1	SSSLEEIR	TRUE	465.742	Unit	427.254	Unit	5	130	11.9	4	y3
	AT4G03190.1	AUXIN SIGNALING F BOX PROTEIN 1	AFB1	SSSLEEIR	TRUE	465.742	Unit	556.296	Unit	5	130	11.9	4	y4
	AT4G03190.1	AUXIN SIGNALING F BOX PROTEIN 1	AFB1	SSSLEEIR	TRUE	465.742	Unit	669.381	Unit	5	130	11.9	4	y5
	AT3G26810.1	AUXIN SIGNALING F BOX PROTEIN 2	AFB2	DSPFGDTALLADVSK	TRUE	772.39	Unit	925.544	Unit	5	130	22.6	4	y9
	AT3G26810.1	AUXIN SIGNALING F BOX PROTEIN 2	AFB2	DSPFGDTALLADVSK	TRUE	772.39	Unit	1040.57	Unit	5	130	22.6	4	y10
	AT3G26810.1	AUXIN SIGNALING F BOX PROTEIN 2	AFB2	DSPFGDTALLADVSK	TRUE	772.39	Unit	1097.59	Unit	5	130	22.6	4	y11
	AT1G12820.1	AUXIN SIGNALING F BOX PROTEIN 3	AFB3	DSPFGNAALLADVGR	TRUE	756.888	Unit	824.486	Unit	5	130	23.8	4	y8
	AT1G12820.1	AUXIN SIGNALING F BOX PROTEIN 3	AFB3	DSPFGNAALLADVGR	TRUE	756.888	Unit	895.524	Unit	5	130	23.8	4	y9
	AT1G12820.1	AUXIN SIGNALING F BOX PROTEIN 3	AFB3	DSPFGNAALLADVGR	TRUE	756.888	Unit	1066.59	Unit	5	130	23.8	4	y11
	AT4G24390.2	AUXIN SIGNALING F BOX PROTEIN 4	AFB4	ALEELVVR	TRUE	469.781	Unit	496.348	Unit	5	130	10.1	4	y4
	AT4G24390.2	AUXIN SIGNALING F BOX PROTEIN 4	AFB4	ALEELVVR	TRUE	469.781	Unit	754.433	Unit	5	130	10.1	4	y6
	AT4G24390.2	AUXIN SIGNALING F BOX PROTEIN 4	AFB4	ALEELVVR	TRUE	469.781	Unit	867.517	Unit	5	130	10.1	4	y7
	AT5G49980.1	AUXIN SIGNALING F BOX PROTEIN 5	AFB5	LAVSGLLTDQAFR	FALSE	695.888	Unit	737.358	Unit	5	130	21.9	4	y6
	AT5G49980.1	AUXIN SIGNALING F BOX PROTEIN 5	AFB5	LAVSGLLTDQAFR	FALSE	695.888	Unit	850.442	Unit	5	130	21.9	4	y7
	AT5G49980.1	AUXIN SIGNALING F BOX PROTEIN 5	AFB5	LAVSGLLTDQAFR	FALSE	695.888	Unit	1107.58	Unit	5	130	21.9	4	y10

## Sheet: absolute quan IVT
heavy IVT (1/10) volume	Light actin (100nM) volume	L/H ratio-1	L/H ratio-2	L/H ratio-3	L/H ratio-4	L/H ratio-5	H/L ratio	heavy IVT conc (nM)
10	0	6.224	4.5741	4.657	5.2979	5.3034	0.191891
10	1	3.6187	3.1283	3.772	4.0842	3.6182	0.274403	232.564
10	2	2.4097	3.2705	3.0224	2.8781	2.5561	0.353687	237.203
10	5	2.0722	1.5923	1.7901	1.6018	1.6391	0.57501	250.433
10	10	1.5413	0.9067	0.8105	0.7722	0.8613	1.02208	231.143
							Heavy IVT (nM)	237.836

## Sheet: raw data
Actin								TIR1 - LNVEVIDER							AFB1 - SSSLEEIR									AFB2: DSPFGDTALLADVSK							AFB3: DSPFGNAALLADVGR							AFB4: ALEELVVR							AFB5: LAVSGLLTDQAFR
PeptideSequence	ProteinName	ReplicateName(Treatment_time_biorep_techrep)	PeptidePeakFoundRatio	PeptideRetentionTime	RatioToStandard	Actin RatioToStd - IVT		PeptideSequence	ProteinName	ReplicateName(Treatment_time_biorep_techrep)	PeptidePeakFoundRatio	PeptideRetentionTime	RatioToStandard		PeptideSequence	ProteinName	ReplicateName(Treatment_time_biorep_techrep)	PeptidePeakFoundRatio	PeptideRetentionTime	RatioToStandard		PeptideSequence	ProteinName	ReplicateName(Treatment_time_biorep_techrep)	PeptidePeakFoundRatio	PeptideRetentionTime	RatioToStandard		PeptideSequence	ProteinName	ReplicateName(Treatment_time_biorep_techrep)	PeptidePeakFoundRatio	PeptideRetentionTime	RatioToStandard		PeptideSequence	ProteinName	ReplicateName(Treatment_time_biorep_techrep)	PeptidePeakFoundRatio	PeptideRetentionTime	RatioToStandard		PeptideSequence	ProteinName	ReplicateName(Treatment_time_biorep_techrep)	PeptidePeakFoundRatio	PeptideRetentionTime	RatioToStandard
VAPEEHPVLLTEAPLNPK	actin	03-AFB_IVT	1	87.54	4.7999			LNVEVIDER	AT3G62980.1	03-AFB_IVT	0.5	64.77	#N/A		SSSLEEIR	AT4G03190.1	03-AFB_IVT	1	34.95	0.031		DSPFGDTALLADVSK	AT3G26810.1	03-AFB_IVT	1	129.42	0.0371		DSPFGNAALLADVGR	AT1G12820.1	03-AFB_IVT	1	130.82	0.0425		ALEELVVR	AT4G24390.2	03-AFB_IVT	1	70.72	0.02		LAVSGLLTDQAFR	AT5G49980.1	03-AFB_IVT	1	128.67	0.0739
VAPEEHPVLLTEAPLNPK	actin	04-Rep4Mix_8xIVT	1	66.79	85.1814			LNVEVIDER	AT3G62980.1	04-Rep4Mix_8xIVT	1	71.91	524.928		SSSLEEIR	AT4G03190.1	04-Rep4Mix_8xIVT	1	26.14	2.3617		DSPFGDTALLADVSK	AT3G26810.1	04-Rep4Mix_8xIVT	1	117.3	0.6876		DSPFGNAALLADVGR	AT1G12820.1	04-Rep4Mix_8xIVT	1	118.1	0.2588		ALEELVVR	AT4G24390.2	04-Rep4Mix_8xIVT	1	52.44	0.4289		LAVSGLLTDQAFR	AT5G49980.1	04-Rep4Mix_8xIVT	1	118.18	0.0141
VAPEEHPVLLTEAPLNPK	actin	Mock_30m_r1-01	1	63.12	187.193	182.393		LNVEVIDER	AT3G62980.1	Mock_30m_r1-01	1	71.61	95.9839		SSSLEEIR	AT4G03190.1	Mock_30m_r1-01	1	27.17	5.7098		DSPFGDTALLADVSK	AT3G26810.1	Mock_30m_r1-01	1	114.45	0.728		DSPFGNAALLADVGR	AT1G12820.1	Mock_30m_r1-01	1	114.68	0.42		ALEELVVR	AT4G24390.2	Mock_30m_r1-01	1	49.82	0.7765		LAVSGLLTDQAFR	AT5G49980.1	Mock_30m_r1-01	1	108.71	3.0087
VAPEEHPVLLTEAPLNPK	actin	Mock_30m_r1-02	1	63.38	168.451	163.651		LNVEVIDER	AT3G62980.1	Mock_30m_r1-02	1	68.98	63.1212		SSSLEEIR	AT4G03190.1	Mock_30m_r1-02	1	28.06	6.3047		DSPFGDTALLADVSK	AT3G26810.1	Mock_30m_r1-02	1	114.17	0.1751		DSPFGNAALLADVGR	AT1G12820.1	Mock_30m_r1-02	1	114.48	1.052		ALEELVVR	AT4G24390.2	Mock_30m_r1-02	1	50.48	0.4029		LAVSGLLTDQAFR	AT5G49980.1	Mock_30m_r1-02	1	108.07	2.5903
VAPEEHPVLLTEAPLNPK	actin	Mock_30m_r2-01	1	63.28	232.269	227.47		LNVEVIDER	AT3G62980.1	Mock_30m_r2-01	1	68.5	28.0336		SSSLEEIR	AT4G03190.1	Mock_30m_r2-01	1	27	5.4746		DSPFGDTALLADVSK	AT3G26810.1	Mock_30m_r2-01	1	113.92	0.764		DSPFGNAALLADVGR	AT1G12820.1	Mock_30m_r2-01	1	114.41	0.6093		ALEELVVR	AT4G24390.2	Mock_30m_r2-01	1	49.91	0.9439		LAVSGLLTDQAFR	AT5G49980.1	Mock_30m_r2-01	1	108.07	2.8271
VAPEEHPVLLTEAPLNPK	actin	Mock_30m_r2-02	1	62.16	200.512	195.712		LNVEVIDER	AT3G62980.1	Mock_30m_r2-02	1	67.79	95.8413		SSSLEEIR	AT4G03190.1	Mock_30m_r2-02	1	26.6	6.1052		DSPFGDTALLADVSK	AT3G26810.1	Mock_30m_r2-02	1	114.8	0.357		DSPFGNAALLADVGR	AT1G12820.1	Mock_30m_r2-02	1	115.09	0.7446		ALEELVVR	AT4G24390.2	Mock_30m_r2-02	1	49.7	0.6281		LAVSGLLTDQAFR	AT5G49980.1	Mock_30m_r2-02	1	109.02	3.6394
VAPEEHPVLLTEAPLNPK	actin	Mock_30m_r3-01	1	64.53	80.0572	75.2573		LNVEVIDER	AT3G62980.1	Mock_30m_r3-01	1	70.17	124.207		SSSLEEIR	AT4G03190.1	Mock_30m_r3-01	1	27.09	3.5725		DSPFGDTALLADVSK	AT3G26810.1	Mock_30m_r3-01	1	115.25	1.166		DSPFGNAALLADVGR	AT1G12820.1	Mock_30m_r3-01	1	115.92	0.4737		ALEELVVR	AT4G24390.2	Mock_30m_r3-01	1	50.79	0.2096		LAVSGLLTDQAFR	AT5G49980.1	Mock_30m_r3-01	1	109.88	0.9457
VAPEEHPVLLTEAPLNPK	actin	Mock_30m_r3-02	1	63.43	78.8401	74.0402		LNVEVIDER	AT3G62980.1	Mock_30m_r3-02	1	69.56	126.93		SSSLEEIR	AT4G03190.1	Mock_30m_r3-02	1	27.56	2.7542		DSPFGDTALLADVSK	AT3G26810.1	Mock_30m_r3-02	1	116.46	0.2965		DSPFGNAALLADVGR	AT1G12820.1	Mock_30m_r3-02	1	117	0.5617		ALEELVVR	AT4G24390.2	Mock_30m_r3-02	1	50.37	0.3223		LAVSGLLTDQAFR	AT5G49980.1	Mock_30m_r3-02	1	111.19	0.4013
VAPEEHPVLLTEAPLNPK	actin	Mock_30m_r3-03	1	68.07	67.4624	62.6625		LNVEVIDER	AT3G62980.1	Mock_30m_r3-03	1	73.55	27.5898		SSSLEEIR	AT4G03190.1	Mock_30m_r3-03	1	29.01	4.1803		DSPFGDTALLADVSK	AT3G26810.1	Mock_30m_r3-03	1	120.45	0.9195		DSPFGNAALLADVGR	AT1G12820.1	Mock_30m_r3-03	1	121.15	0.4607		ALEELVVR	AT4G24390.2	Mock_30m_r3-03	1	54.43	0.4265		LAVSGLLTDQAFR	AT5G49980.1	Mock_30m_r3-03	1	115.66	0.5829
VAPEEHPVLLTEAPLNPK	actin	Mock_30m_r4-01	1	67.08	102.538	97.7386		LNVEVIDER	AT3G62980.1	Mock_30m_r4-01	1	72.61	7.3848		SSSLEEIR	AT4G03190.1	Mock_30m_r4-01	1	27.73	4.9435		DSPFGDTALLADVSK	AT3G26810.1	Mock_30m_r4-01	1	118.62	0.4611		DSPFGNAALLADVGR	AT1G12820.1	Mock_30m_r4-01	1	119.3	0.6436		ALEELVVR	AT4G24390.2	Mock_30m_r4-01	1	52.93	0.4783		LAVSGLLTDQAFR	AT5G49980.1	Mock_30m_r4-01	1	113.75	2.4047
VAPEEHPVLLTEAPLNPK	actin	Mock_30m_r4-02	1	65.2	124.727	119.928		LNVEVIDER	AT3G62980.1	Mock_30m_r4-02	1	71.15	23.6302		SSSLEEIR	AT4G03190.1	Mock_30m_r4-02	1	27.19	4.1692		DSPFGDTALLADVSK	AT3G26810.1	Mock_30m_r4-02	1	118.36	1.2495		DSPFGNAALLADVGR	AT1G12820.1	Mock_30m_r4-02	1	118.96	0.1671		ALEELVVR	AT4G24390.2	Mock_30m_r4-02	1	51.87	0.4796		LAVSGLLTDQAFR	AT5G49980.1	Mock_30m_r4-02	1	113.43	1.7773
VAPEEHPVLLTEAPLNPK	actin	Mock_60m_r1-01	1	64.66	165.048	160.248		LNVEVIDER	AT3G62980.1	Mock_60m_r1-01	1	70.26	134.851		SSSLEEIR	AT4G03190.1	Mock_60m_r1-01	1	27.33	3.6095		DSPFGDTALLADVSK	AT3G26810.1	Mock_60m_r1-01	1	116.06	1.1666		DSPFGNAALLADVGR	AT1G12820.1	Mock_60m_r1-01	1	116.36	0.6073		ALEELVVR	AT4G24390.2	Mock_60m_r1-01	1	51.1	0.7059		LAVSGLLTDQAFR	AT5G49980.1	Mock_60m_r1-01	1	110.9	2.6956
VAPEEHPVLLTEAPLNPK	actin	Mock_60m_r1-02	1	64.56	143.694	138.894		LNVEVIDER	AT3G62980.1	Mock_60m_r1-03	1	74.49	44.0248		SSSLEEIR	AT4G03190.1	Mock_60m_r1-02	1	27.46	3.0822		DSPFGDTALLADVSK	AT3G26810.1	Mock_60m_r1-02	0.67	115.39	1.2485		DSPFGNAALLADVGR	AT1G12820.1	Mock_60m_r1-02	0.33	31.28	#N/A		ALEELVVR	AT4G24390.2	Mock_60m_r1-02	0.17	28.67	#N/A		LAVSGLLTDQAFR	AT5G49980.1	Mock_60m_r1-02	0.67	110.73	2.2366
VAPEEHPVLLTEAPLNPK	actin	Mock_60m_r1-03	1	68.32	134.809	130.009		LNVEVIDER	AT3G62980.1	Mock_60m_r2-01	1	72.62	75.3265		SSSLEEIR	AT4G03190.1	Mock_60m_r1-03	1	27.52	3.6357		DSPFGDTALLADVSK	AT3G26810.1	Mock_60m_r1-03	1	120.72	0.4794		DSPFGNAALLADVGR	AT1G12820.1	Mock_60m_r1-03	1	121.16	0.76		ALEELVVR	AT4G24390.2	Mock_60m_r1-03	1	53.77	0.3371		LAVSGLLTDQAFR	AT5G49980.1	Mock_60m_r1-03	1	115.11	2.7963
VAPEEHPVLLTEAPLNPK	actin	Mock_60m_r2-01	1	66	94.5216	89.7217		LNVEVIDER	AT3G62980.1	Mock_60m_r2-02	1	71.06	24.8787		SSSLEEIR	AT4G03190.1	Mock_60m_r2-01	1	27.46	2.6348		DSPFGDTALLADVSK	AT3G26810.1	Mock_60m_r2-01	1	117.45	0.5631		DSPFGNAALLADVGR	AT1G12820.1	Mock_60m_r2-01	1	118.22	0.2162		ALEELVVR	AT4G24390.2	Mock_60m_r2-01	1	53.35	0.422		LAVSGLLTDQAFR	AT5G49980.1	Mock_60m_r2-01	1	112.64	1.9219
VAPEEHPVLLTEAPLNPK	actin	Mock_60m_r2-02	1	65.58	114.67	109.87		LNVEVIDER	AT3G62980.1	Mock_60m_r3-01	1	71.8	39.0539		SSSLEEIR	AT4G03190.1	Mock_60m_r2-02	1	27.57	2.7342		DSPFGDTALLADVSK	AT3G26810.1	Mock_60m_r2-02	1	116.54	0.5352		DSPFGNAALLADVGR	AT1G12820.1	Mock_60m_r2-02	1	117.19	0.4429		ALEELVVR	AT4G24390.2	Mock_60m_r2-02	1	51.21	0.3856		LAVSGLLTDQAFR	AT5G49980.1	Mock_60m_r2-02	1	111.63	1.7773
VAPEEHPVLLTEAPLNPK	actin	Mock_60m_r3-01	1	65.49	142.196	137.396		LNVEVIDER	AT3G62980.1	Mock_60m_r3-03	1	77.92	17.8892		SSSLEEIR	AT4G03190.1	Mock_60m_r3-01	1	27.05	4.4824		DSPFGDTALLADVSK	AT3G26810.1	Mock_60m_r3-01	1	116.86	0.5428		DSPFGNAALLADVGR	AT1G12820.1	Mock_60m_r3-01	1	117.43	0.4881		ALEELVVR	AT4G24390.2	Mock_60m_r3-01	1	52.3	0.6008		LAVSGLLTDQAFR	AT5G49980.1	Mock_60m_r3-01	1	111.7	1.83
VAPEEHPVLLTEAPLNPK	actin	Mock_60m_r3-03	1	73.5	133.764	128.964		LNVEVIDER	AT3G62980.1	Mock_120m_r1-01	1	77.54	66.4952		SSSLEEIR	AT4G03190.1	Mock_60m_r3-03	1	29.25	4.5741		DSPFGDTALLADVSK	AT3G26810.1	Mock_60m_r3-03	1	124.07	0.5584		DSPFGNAALLADVGR	AT1G12820.1	Mock_60m_r3-03	1	124.78	0.3611		ALEELVVR	AT4G24390.2	Mock_60m_r3-03	1	60.53	0.7365		LAVSGLLTDQAFR	AT5G49980.1	Mock_60m_r3-03	1	118.84	2.1158
VAPEEHPVLLTEAPLNPK	actin	Mock_120m_r1-01	1	73.99	53.1119	48.312		LNVEVIDER	AT3G62980.1	Mock_120m_r1-02	1	75.11	46.2475		SSSLEEIR	AT4G03190.1	Mock_120m_r1-01	1	29.11	1.972		DSPFGDTALLADVSK	AT3G26810.1	Mock_120m_r1-01	1	120.25	0.3559		DSPFGNAALLADVGR	AT1G12820.1	Mock_120m_r1-01	1	120.97	0.0979		ALEELVVR	AT4G24390.2	Mock_120m_r1-01	1	57.8	0.267		LAVSGLLTDQAFR	AT5G49980.1	Mock_120m_r1-01	1	116.74	0.8516
VAPEEHPVLLTEAPLNPK	actin	Mock_120m_r1-02	1	70.21	72.8301	68.0302		LNVEVIDER	AT3G62980.1	Mock_120m_r2-01	1	71.88	174.07		SSSLEEIR	AT4G03190.1	Mock_120m_r1-02	1	27.95	2.2847		DSPFGDTALLADVSK	AT3G26810.1	Mock_120m_r1-02	1	119.04	0.3039		DSPFGNAALLADVGR	AT1G12820.1	Mock_120m_r1-02	1	119.76	0.097		ALEELVVR	AT4G24390.2	Mock_120m_r1-02	1	55.28	0.2658		LAVSGLLTDQAFR	AT5G49980.1	Mock_120m_r1-02	1	114.58	0.8996
VAPEEHPVLLTEAPLNPK	actin	Mock_120m_r2-01	1	65.66	93.9727	89.1728		LNVEVIDER	AT3G62980.1	Mock_120m_r2-03	1	74.57	26.3435		SSSLEEIR	AT4G03190.1	Mock_120m_r2-01	1	27.89	3.3328		DSPFGDTALLADVSK	AT3G26810.1	Mock_120m_r2-01	1	116.95	0.6224		DSPFGNAALLADVGR	AT1G12820.1	Mock_120m_r2-01	1	117.63	0.4814		ALEELVVR	AT4G24390.2	Mock_120m_r2-01	1	53.2	0.3867		LAVSGLLTDQAFR	AT5G49980.1	Mock_120m_r2-01	1	112.06	1.8504
VAPEEHPVLLTEAPLNPK	actin	Mock_120m_r2-03	1	69.25	101.042	96.2423		LNVEVIDER	AT3G62980.1	Mock_120m_r3-01	1	67.87	28.5976		SSSLEEIR	AT4G03190.1	Mock_120m_r2-03	1	27.86	4.852		DSPFGDTALLADVSK	AT3G26810.1	Mock_120m_r2-03	1	105.14	0.1399		DSPFGNAALLADVGR	AT1G12820.1	Mock_120m_r2-03	1	120.5	0.2348		ALEELVVR	AT4G24390.2	Mock_120m_r2-03	1	55.33	0.2243		LAVSGLLTDQAFR	AT5G49980.1	Mock_120m_r2-03	1	115.28	2.1429
VAPEEHPVLLTEAPLNPK	actin	Mock_120m_r3-01	1	61.57	207.421	202.621		LNVEVIDER	AT3G62980.1	Mock_120m_r3-02	1	66.46	46.0705		SSSLEEIR	AT4G03190.1	Mock_120m_r3-01	1	26.9	5.2435		DSPFGDTALLADVSK	AT3G26810.1	Mock_120m_r3-01	1	113.99	0.768		DSPFGNAALLADVGR	AT1G12820.1	Mock_120m_r3-01	1	114.37	0.3326		ALEELVVR	AT4G24390.2	Mock_120m_r3-01	1	48.44	0.6914		LAVSGLLTDQAFR	AT5G49980.1	Mock_120m_r3-01	1	108.08	3.4156
VAPEEHPVLLTEAPLNPK	actin	Mock_120m_r3-02	1	60.65	138.247	133.447		LNVEVIDER	AT3G62980.1	Mock_120m_r3-03	1	73.34	63.0285		SSSLEEIR	AT4G03190.1	Mock_120m_r3-02	1	26.56	5.588		DSPFGDTALLADVSK	AT3G26810.1	Mock_120m_r3-02	1	113.66	5.8544		DSPFGNAALLADVGR	AT1G12820.1	Mock_120m_r3-02	1	114.16	0.3471		ALEELVVR	AT4G24390.2	Mock_120m_r3-02	1	47.48	0.6806		LAVSGLLTDQAFR	AT5G49980.1	Mock_120m_r3-02	1	108.07	3.0095
VAPEEHPVLLTEAPLNPK	actin	Mock_120m_r3-03	1	67.18	205.894	201.094		LNVEVIDER	AT3G62980.1	1uM_30m_r1-01	1	66.08	75.0852		SSSLEEIR	AT4G03190.1	Mock_120m_r3-03	1	27.52	8.005		DSPFGDTALLADVSK	AT3G26810.1	Mock_120m_r3-03	1	122.67	0.7845		DSPFGNAALLADVGR	AT1G12820.1	Mock_120m_r3-03	1	123.01	0.3703		ALEELVVR	AT4G24390.2	Mock_120m_r3-03	1	53.61	0.5316		LAVSGLLTDQAFR	AT5G49980.1	Mock_120m_r3-03	1	117.54	5.985
VAPEEHPVLLTEAPLNPK	actin	1uM_30m_r1-01	1	59.27	104.651	99.8516		LNVEVIDER	AT3G62980.1	1uM_30m_r1-02	1	65.48	44.417		SSSLEEIR	AT4G03190.1	1uM_30m_r1-01	1	26.82	5.1334		DSPFGDTALLADVSK	AT3G26810.1	1uM_30m_r1-01	1	113.13	0.5876		DSPFGNAALLADVGR	AT1G12820.1	1uM_30m_r1-01	1	113.53	0.9284		ALEELVVR	AT4G24390.2	1uM_30m_r1-01	1	48.24	0.3859		LAVSGLLTDQAFR	AT5G49980.1	1uM_30m_r1-01	1	106.79	2.014
VAPEEHPVLLTEAPLNPK	actin	1uM_30m_r1-02	1	58.11	67.7883	62.9884		LNVEVIDER	AT3G62980.1	1uM_30m_r1-03	1	71.1	597.429		SSSLEEIR	AT4G03190.1	1uM_30m_r1-02	1	27.03	12.5284		DSPFGDTALLADVSK	AT3G26810.1	1uM_30m_r1-02	1	112.34	0.4655		DSPFGNAALLADVGR	AT1G12820.1	1uM_30m_r1-02	1	112.74	0.3629		ALEELVVR	AT4G24390.2	1uM_30m_r1-02	1	46.86	0.2049		LAVSGLLTDQAFR	AT5G49980.1	1uM_30m_r1-02	1	105.07	2.0947
VAPEEHPVLLTEAPLNPK	actin	1uM_30m_r1-03	1	65.01	116.094	111.294		LNVEVIDER	AT3G62980.1	1uM_30m_r2-01	1	71.73	40.7379		SSSLEEIR	AT4G03190.1	1uM_30m_r1-03	1	27.99	5.3553		DSPFGDTALLADVSK	AT3G26810.1	1uM_30m_r1-03	1	116.15	0.417		DSPFGNAALLADVGR	AT1G12820.1	1uM_30m_r1-03	1	116.32	0.5627		ALEELVVR	AT4G24390.2	1uM_30m_r1-03	1	50.16	0.4705		LAVSGLLTDQAFR	AT5G49980.1	1uM_30m_r1-03	1	110.25	2.0565
VAPEEHPVLLTEAPLNPK	actin	1uM_30m_r2-01	1	66.22	107.206	102.406		LNVEVIDER	AT3G62980.1	1uM_30m_r2-02	1	69.83	74.4467		SSSLEEIR	AT4G03190.1	1uM_30m_r2-01	1	27.76	4.6687		DSPFGDTALLADVSK	AT3G26810.1	1uM_30m_r2-01	1	115.99	1.1348		DSPFGNAALLADVGR	AT1G12820.1	1uM_30m_r2-01	1	116.45	0.3584		ALEELVVR	AT4G24390.2	1uM_30m_r2-01	1	52.8	0.5376		LAVSGLLTDQAFR	AT5G49980.1	1uM_30m_r2-01	1	110.3	1.1144
VAPEEHPVLLTEAPLNPK	actin	1uM_30m_r2-02	1	63.81	96.1096	91.3097		LNVEVIDER	AT3G62980.1	1uM_30m_r2-03	1	73.22	22.6791		SSSLEEIR	AT4G03190.1	1uM_30m_r2-02	1	27.35	4.2613		DSPFGDTALLADVSK	AT3G26810.1	1uM_30m_r2-02	1	116.09	1.36		DSPFGNAALLADVGR	AT1G12820.1	1uM_30m_r2-02	1	116.6	0.5471		ALEELVVR	AT4G24390.2	1uM_30m_r2-02	1	50.78	0.3875		LAVSGLLTDQAFR	AT5G49980.1	1uM_30m_r2-02	1	110.13	2.3251
VAPEEHPVLLTEAPLNPK	actin	1uM_30m_r2-03	1	67.89	91.7001	86.9002		LNVEVIDER	AT3G62980.1	1uM_30m_r3-01	1	76.09	55.4753		SSSLEEIR	AT4G03190.1	1uM_30m_r2-03	1	28.41	5.2915		DSPFGDTALLADVSK	AT3G26810.1	1uM_30m_r2-03	1	121.11	1.0344		DSPFGNAALLADVGR	AT1G12820.1	1uM_30m_r2-03	1	121.58	0.1798		ALEELVVR	AT4G24390.2	1uM_30m_r2-03	1	54.52	0.7507		LAVSGLLTDQAFR	AT5G49980.1	1uM_30m_r2-03	1	115.48	0.8042
VAPEEHPVLLTEAPLNPK	actin	1uM_30m_r3-01	1	71.5	78.5423	73.7424		LNVEVIDER	AT3G62980.1	1uM_30m_r3-02	1	75.56	31.6751		SSSLEEIR	AT4G03190.1	1uM_30m_r3-01	1	28.68	1.992		DSPFGDTALLADVSK	AT3G26810.1	1uM_30m_r3-01	1	120.33	0.1653		DSPFGNAALLADVGR	AT1G12820.1	1uM_30m_r3-01	1	121.29	0.2205		ALEELVVR	AT4G24390.2	1uM_30m_r3-01	1	56.43	0.3814		LAVSGLLTDQAFR	AT5G49980.1	1uM_30m_r3-01	1	116.72	1.8216
VAPEEHPVLLTEAPLNPK	actin	1uM_30m_r3-02	1	71.12	87.7355	82.9356		LNVEVIDER	AT3G62980.1	1uM_30m_r3-03	1	77.81	40.3437		SSSLEEIR	AT4G03190.1	1uM_30m_r3-02	1	27.87	2.272		DSPFGDTALLADVSK	AT3G26810.1	1uM_30m_r3-02	1	119.51	0.3273		DSPFGNAALLADVGR	AT1G12820.1	1uM_30m_r3-02	1	120.16	0.0959		ALEELVVR	AT4G24390.2	1uM_30m_r3-02	1	54.82	0.4912		LAVSGLLTDQAFR	AT5G49980.1	1uM_30m_r3-02	1	115.77	1.7606
VAPEEHPVLLTEAPLNPK	actin	1uM_30m_r3-03	1	73.08	76.3109	71.511		LNVEVIDER	AT3G62980.1	1uM_30m_r4-01	1	73.44	46.8152		SSSLEEIR	AT4G03190.1	1uM_30m_r3-03	1	28.89	2.2039		DSPFGDTALLADVSK	AT3G26810.1	1uM_30m_r3-03	1	123.17	1.8334		DSPFGNAALLADVGR	AT1G12820.1	1uM_30m_r3-03	1	123.78	0.3392		ALEELVVR	AT4G24390.2	1uM_30m_r3-03	1	58.32	0.2464		LAVSGLLTDQAFR	AT5G49980.1	1uM_30m_r3-03	1	119.31	1.5153
VAPEEHPVLLTEAPLNPK	actin	1uM_30m_r4-01	1	68.4	94.8419	90.042		LNVEVIDER	AT3G62980.1	1uM_30m_r4-02	1	73.89	44.3316		SSSLEEIR	AT4G03190.1	1uM_30m_r4-01	1	27.99	3.2122		DSPFGDTALLADVSK	AT3G26810.1	1uM_30m_r4-01	1	118.58	0.4789		DSPFGNAALLADVGR	AT1G12820.1	1uM_30m_r4-01	1	119.28	0.3087		ALEELVVR	AT4G24390.2	1uM_30m_r4-01	1	54.09	0.4664		LAVSGLLTDQAFR	AT5G49980.1	1uM_30m_r4-01	1	114.27	1.8277
VAPEEHPVLLTEAPLNPK	actin	1uM_30m_r4-02	1	68.99	96.069	91.2691		LNVEVIDER	AT3G62980.1	1uM_30m_r4-03	1	83.07	74.6298		SSSLEEIR	AT4G03190.1	1uM_30m_r4-02	1	27.82	3.4487		DSPFGDTALLADVSK	AT3G26810.1	1uM_30m_r4-02	1	118.9	0.1644		DSPFGNAALLADVGR	AT1G12820.1	1uM_30m_r4-02	1	119.75	0.2855		ALEELVVR	AT4G24390.2	1uM_30m_r4-02	1	54.43	0.2757		LAVSGLLTDQAFR	AT5G49980.1	1uM_30m_r4-02	1	115.13	1.6984
VAPEEHPVLLTEAPLNPK	actin	1uM_30m_r4-03	1	77.76	108.483	103.683		LNVEVIDER	AT3G62980.1	1uM_60m_r1-01	1	70.73	101.573		SSSLEEIR	AT4G03190.1	1uM_30m_r4-03	1	30.03	2.866		DSPFGDTALLADVSK	AT3G26810.1	1uM_30m_r4-03	1	110.52	0.1071		DSPFGNAALLADVGR	AT1G12820.1	1uM_30m_r4-03	1	128.01	0.2782		ALEELVVR	AT4G24390.2	1uM_30m_r4-03	1	62.46	0.3961		LAVSGLLTDQAFR	AT5G49980.1	1uM_30m_r4-03	1	123.61	2.059
VAPEEHPVLLTEAPLNPK	actin	1uM_60m_r1-01	1	65.45	108.71	103.91		LNVEVIDER	AT3G62980.1	1uM_60m_r1-02	1	70.88	61.1636		SSSLEEIR	AT4G03190.1	1uM_60m_r1-01	1	26.93	4.2138		DSPFGDTALLADVSK	AT3G26810.1	1uM_60m_r1-01	1	116.13	0.6489		DSPFGNAALLADVGR	AT1G12820.1	1uM_60m_r1-01	1	116.7	0.44		ALEELVVR	AT4G24390.2	1uM_60m_r1-01	1	51.92	0.3167		LAVSGLLTDQAFR	AT5G49980.1	1uM_60m_r1-01	1	111.08	1.3562
VAPEEHPVLLTEAPLNPK	actin	1uM_60m_r1-02	1	65.04	108.814	104.014		LNVEVIDER	AT3G62980.1	1uM_60m_r1-03	1	76.92	47.9422		SSSLEEIR	AT4G03190.1	1uM_60m_r1-02	1	28.12	3.8325		DSPFGDTALLADVSK	AT3G26810.1	1uM_60m_r1-02	1	116.1	1.3235		DSPFGNAALLADVGR	AT1G12820.1	1uM_60m_r1-02	1	116.54	0.5881		ALEELVVR	AT4G24390.2	1uM_60m_r1-02	1	52.11	0.4786		LAVSGLLTDQAFR	AT5G49980.1	1uM_60m_r1-02	1	111.01	2.1851
VAPEEHPVLLTEAPLNPK	actin	1uM_60m_r1-03	1	71.12	120.844	116.044		LNVEVIDER	AT3G62980.1	1uM_60m_r2-01	1	71.32	54.1949		SSSLEEIR	AT4G03190.1	1uM_60m_r1-03	1	27.97	4.1004		DSPFGDTALLADVSK	AT3G26810.1	1uM_60m_r1-03	1	120.91	0.8013		DSPFGNAALLADVGR	AT1G12820.1	1uM_60m_r1-03	1	121.34	0.321		ALEELVVR	AT4G24390.2	1uM_60m_r1-03	1	55.48	0.5252		LAVSGLLTDQAFR	AT5G49980.1	1uM_60m_r1-03	1	114.53	2.5673
VAPEEHPVLLTEAPLNPK	actin	1uM_60m_r2-01	1	65.83	94.2474	89.4475		LNVEVIDER	AT3G62980.1	1uM_60m_r2-02	1	71.33	50.7168		SSSLEEIR	AT4G03190.1	1uM_60m_r2-01	1	27.38	3.1121		DSPFGDTALLADVSK	AT3G26810.1	1uM_60m_r2-01	1	116.24	0.6388		DSPFGNAALLADVGR	AT1G12820.1	1uM_60m_r2-01	1	117.02	0.2922		ALEELVVR	AT4G24390.2	1uM_60m_r2-01	1	52.48	0.6248		LAVSGLLTDQAFR	AT5G49980.1	1uM_60m_r2-01	1	110.93	2.2632
VAPEEHPVLLTEAPLNPK	actin	1uM_60m_r2-02	1	65.79	101.225	96.4246		LNVEVIDER	AT3G62980.1	1uM_60m_r2-03	1	72.5	40.1059		SSSLEEIR	AT4G03190.1	1uM_60m_r2-02	1	26.93	5.2852		DSPFGDTALLADVSK	AT3G26810.1	1uM_60m_r2-02	1	116.79	0.484		DSPFGNAALLADVGR	AT1G12820.1	1uM_60m_r2-02	1	117.29	0.3272		ALEELVVR	AT4G24390.2	1uM_60m_r2-02	1	52.31	0.499		LAVSGLLTDQAFR	AT5G49980.1	1uM_60m_r2-02	1	111.46	1.1304
VAPEEHPVLLTEAPLNPK	actin	1uM_60m_r2-03	1	67.05	98.9429	94.143		LNVEVIDER	AT3G62980.1	1uM_60m_r3-01	1	67.21	50.8311		SSSLEEIR	AT4G03190.1	1uM_60m_r2-03	1	26.56	3.8062		DSPFGDTALLADVSK	AT3G26810.1	1uM_60m_r2-03	1	119.76	0.5027		DSPFGNAALLADVGR	AT1G12820.1	1uM_60m_r2-03	1	120.34	0.5892		ALEELVVR	AT4G24390.2	1uM_60m_r2-03	1	53.67	0.3487		LAVSGLLTDQAFR	AT5G49980.1	1uM_60m_r2-03	1	114.85	1.562
VAPEEHPVLLTEAPLNPK	actin	1uM_60m_r3-01	1	61.09	139.683	134.883		LNVEVIDER	AT3G62980.1	1uM_60m_r3-02	1	66.7	169.313		SSSLEEIR	AT4G03190.1	1uM_60m_r3-01	1	26.69	5.7197		DSPFGDTALLADVSK	AT3G26810.1	1uM_60m_r3-01	1	113.66	1.0842		DSPFGNAALLADVGR	AT1G12820.1	1uM_60m_r3-01	1	113.99	0.6781		ALEELVVR	AT4G24390.2	1uM_60m_r3-01	1	48.18	0.948		LAVSGLLTDQAFR	AT5G49980.1	1uM_60m_r3-01	1	107.58	3.8278
VAPEEHPVLLTEAPLNPK	actin	1uM_60m_r3-02	1	60.33	179.065	174.265		LNVEVIDER	AT3G62980.1	1uM_60m_r4-01	1	72.07	46.0231		SSSLEEIR	AT4G03190.1	1uM_60m_r3-02	1	26.61	5.1955		DSPFGDTALLADVSK	AT3G26810.1	1uM_60m_r3-02	1	114.84	1.0656		DSPFGNAALLADVGR	AT1G12820.1	1uM_60m_r3-02	1	115.14	0.9042		ALEELVVR	AT4G24390.2	1uM_60m_r3-02	1	47.8	0.6029		LAVSGLLTDQAFR	AT5G49980.1	1uM_60m_r3-02	1	108.03	3.3092
VAPEEHPVLLTEAPLNPK	actin	1uM_60m_r4-01	1	65.87	117.377	112.578		LNVEVIDER	AT3G62980.1	1uM_60m_r4-03	1	79.48	25.4482		SSSLEEIR	AT4G03190.1	1uM_60m_r4-01	1	27.64	2.922		DSPFGDTALLADVSK	AT3G26810.1	1uM_60m_r4-01	1	118.25	0.5662		DSPFGNAALLADVGR	AT1G12820.1	1uM_60m_r4-01	1	118.83	0.6732		ALEELVVR	AT4G24390.2	1uM_60m_r4-01	1	52.93	0.5846		LAVSGLLTDQAFR	AT5G49980.1	1uM_60m_r4-01	1	113.29	1.903
VAPEEHPVLLTEAPLNPK	actin	1uM_60m_r4-03	1	74.57	125.195	120.395		LNVEVIDER	AT3G62980.1	1uM_120m_r1-01	1	68.79	76.9741		SSSLEEIR	AT4G03190.1	1uM_60m_r4-03	1	28.61	3.1619		DSPFGDTALLADVSK	AT3G26810.1	1uM_60m_r4-03	1	124.09	0.7579		DSPFGNAALLADVGR	AT1G12820.1	1uM_60m_r4-03	1	124.76	0.7015		ALEELVVR	AT4G24390.2	1uM_60m_r4-03	1	46.92	0.1513		LAVSGLLTDQAFR	AT5G49980.1	1uM_60m_r4-03	1	119.01	2.4215
VAPEEHPVLLTEAPLNPK	actin	1uM_120m_r1-01	1	63.05	123.909	119.11		LNVEVIDER	AT3G62980.1	1uM_120m_r1-02	1	67.18	66.9794		SSSLEEIR	AT4G03190.1	1uM_120m_r1-01	1	27.09	4.8523		DSPFGDTALLADVSK	AT3G26810.1	1uM_120m_r1-01	1	114.31	0.7121		DSPFGNAALLADVGR	AT1G12820.1	1uM_120m_r1-01	1	114.75	0.535		ALEELVVR	AT4G24390.2	1uM_120m_r1-01	1	49.95	0.6782		LAVSGLLTDQAFR	AT5G49980.1	1uM_120m_r1-01	1	108.6	2.0618
VAPEEHPVLLTEAPLNPK	actin	1uM_120m_r1-02	1	61.69	119.342	114.542		LNVEVIDER	AT3G62980.1	1uM_120m_r1-03	1	70.92	194.924		SSSLEEIR	AT4G03190.1	1uM_120m_r1-02	1	26.53	5.1509		DSPFGDTALLADVSK	AT3G26810.1	1uM_120m_r1-02	1	113.71	1.5898		DSPFGNAALLADVGR	AT1G12820.1	1uM_120m_r1-02	1	114.32	0.4034		ALEELVVR	AT4G24390.2	1uM_120m_r1-02	1	48.24	0.4309		LAVSGLLTDQAFR	AT5G49980.1	1uM_120m_r1-02	1	107.48	1.5298
VAPEEHPVLLTEAPLNPK	actin	1uM_120m_r1-03	1	64.48	127.422	122.622		LNVEVIDER	AT3G62980.1	1uM_120m_r2-01	1	70.06	353.832		SSSLEEIR	AT4G03190.1	1uM_120m_r1-03	1	27.54	5.029		DSPFGDTALLADVSK	AT3G26810.1	1uM_120m_r1-03	1	118.07	0.7231		DSPFGNAALLADVGR	AT1G12820.1	1uM_120m_r1-03	1	118.43	0.4589		ALEELVVR	AT4G24390.2	1uM_120m_r1-03	1	51.1	0.3668		LAVSGLLTDQAFR	AT5G49980.1	1uM_120m_r1-03	1	112.29	1.4251
VAPEEHPVLLTEAPLNPK	actin	1uM_120m_r2-01	1	64.23	132.98	128.18		LNVEVIDER	AT3G62980.1	1uM_120m_r2-02	1	68.21	200.667		SSSLEEIR	AT4G03190.1	1uM_120m_r2-01	1	26.91	4.4899		DSPFGDTALLADVSK	AT3G26810.1	1uM_120m_r2-01	1	116.42	0.5338		DSPFGNAALLADVGR	AT1G12820.1	1uM_120m_r2-01	1	117.15	3.3565		ALEELVVR	AT4G24390.2	1uM_120m_r2-01	1	50.78	0.6371		LAVSGLLTDQAFR	AT5G49980.1	1uM_120m_r2-01	1	110.69	1.6927
VAPEEHPVLLTEAPLNPK	actin	1uM_120m_r2-02	1	62.69	130.77	125.97		LNVEVIDER	AT3G62980.1	1uM_120m_r2-03	1	73.05	1541.34		SSSLEEIR	AT4G03190.1	1uM_120m_r2-02	1	26.55	6.1476		DSPFGDTALLADVSK	AT3G26810.1	1uM_120m_r2-02	1	114.63	1.3979		DSPFGNAALLADVGR	AT1G12820.1	1uM_120m_r2-02	1	115.15	0.4135		ALEELVVR	AT4G24390.2	1uM_120m_r2-02	1	48.42	0.5166		LAVSGLLTDQAFR	AT5G49980.1	1uM_120m_r2-02	1	109.48	1.5633
VAPEEHPVLLTEAPLNPK	actin	1uM_120m_r2-03	1	66.75	134.961	130.161		LNVEVIDER	AT3G62980.1	1uM_120m_r3-01	1	67.76	87.518		SSSLEEIR	AT4G03190.1	1uM_120m_r2-03	1	28.51	3.7282		DSPFGDTALLADVSK	AT3G26810.1	1uM_120m_r2-03	1	119.95	0.5131		DSPFGNAALLADVGR	AT1G12820.1	1uM_120m_r2-03	1	120.6	0.3608		ALEELVVR	AT4G24390.2	1uM_120m_r2-03	1	53.5	0.2277		LAVSGLLTDQAFR	AT5G49980.1	1uM_120m_r2-03	1	114.69	2.1059
VAPEEHPVLLTEAPLNPK	actin	1uM_120m_r3-01	1	62.08	191.875	187.076		LNVEVIDER	AT3G62980.1	1uM_120m_r3-02	1	68.56	37.3085		SSSLEEIR	AT4G03190.1	1uM_120m_r3-01	1	27.13	4.0145		DSPFGDTALLADVSK	AT3G26810.1	1uM_120m_r3-01	1	113.68	0.7431		DSPFGNAALLADVGR	AT1G12820.1	1uM_120m_r3-01	1	126.78	1.2076		ALEELVVR	AT4G24390.2	1uM_120m_r3-01	1	48.63	1.0907		LAVSGLLTDQAFR	AT5G49980.1	1uM_120m_r3-01	1	107.92	3.3676
VAPEEHPVLLTEAPLNPK	actin	1uM_120m_r3-02	1	62.47	205.429	200.629		LNVEVIDER	AT3G62980.1	1uM_120m_r3-03	1	76.07	26.2916		SSSLEEIR	AT4G03190.1	1uM_120m_r3-02	1	27.21	4.279		DSPFGDTALLADVSK	AT3G26810.1	1uM_120m_r3-02	1	120.43	1.1262		DSPFGNAALLADVGR	AT1G12820.1	1uM_120m_r3-02	1	116.13	3.0255		ALEELVVR	AT4G24390.2	1uM_120m_r3-02	1	49.11	0.4333		LAVSGLLTDQAFR	AT5G49980.1	1uM_120m_r3-02	1	109.38	3.1531
VAPEEHPVLLTEAPLNPK	actin	1uM_120m_r3-03	1	69.42	183.105	178.305									SSSLEEIR	AT4G03190.1	1uM_120m_r3-03	1	28.28	3.4159		DSPFGDTALLADVSK	AT3G26810.1	1uM_120m_r3-03	1	125.17	0.6328		DSPFGNAALLADVGR	AT1G12820.1	1uM_120m_r3-03	1	126.08	0.2735		ALEELVVR	AT4G24390.2	1uM_120m_r3-03	1	55.73	1.5936		LAVSGLLTDQAFR	AT5G49980.1	1uM_120m_r3-03	1	118.21	1.8092
