# Supplementary material for: Quantitative Early Auxin Root Proteomics Identifies GAUT10, a Galacturonosyltransferase, as a Novel Regulator of Root Meristem Maintenance
Source: Mol Cell Proteomics. 2019 Mar 27;18(6):1157–70. doi: 10.1074/mcp.RA119.001378 (PMC6553934; doi:10.1074/mcp.RA119.001378)
Supplement: Table S4 [file 143649_0_supp_283073_pmkvc8.xlsx]

## Sheet: Sheet1
Table S4. Primers used in this study.
	Name	Sequence (5'-3')	Description	Notes
	Actin-F	GTTGGGATGAACCAGAAGGA	Internal control for RT-PCR	~1 kb
	Actin-R	GAACCACCGATCCAGACACT	Internal control for RT-PCR
	GAUT10_RT2-F	GTCGTGTTGATTCGAAACTCACGG	For RT-PCR of GAUT10 (With DK903, in exon 2)	553 bp
	GAUT10_RT-R	CTTCCTCAGCAGCAATCTGTCC	For RT-PCR of GAUT10 (With DK904, flanking exon 1 & 2)	504 bp
	DK903	TACTTGTGGTAGCGGTGGAAG	SALK_029343_LP genotyping
	DK904	TGGTATGGTGGGTTCTCTCTG	SALK_029343_RP genotyping
