# Supplementary material for: Quantitative Early Auxin Root Proteomics Identifies GAUT10, a Galacturonosyltransferase, as a Novel Regulator of Root Meristem Maintenance
Source: Mol Cell Proteomics. 2019 Mar 27;18(6):1157–70. doi: 10.1074/mcp.RA119.001378 (PMC6553934; doi:10.1074/mcp.RA119.001378)
Supplement: Table S3 [file 143649_0_supp_283074_pmkvy8.xlsx]

## Sheet: Sheet1
Table S3. Proteins in common with previously published auxin root proteome studies (Slade et. al., 2017).
	Root T30	Gene Description
	AT3G44310	NITRILASE 1
	AT5G44020	HAD superfamily, subfamily IIIB acid phosphatase
	AT5G37600	ARABIDOPSIS GLUTAMINE SYNTHASE 1;1, ARABIDOPSIS THALIANA GLUTAMINE SYNTHASE CLONE R1, ATGLN1;1, ATGSR1, GLN1;1, GLUTAMINE SYNTHASE 1;1, GLUTAMINE SYNTHASE CLONE R1, GSR 1
	AT5G06140	ARABIDOPSIS THALIANA SORTING NEXIN 1, ATSNX1, SNX1, SORTING NEXIN 1
	AT1G74020	SS2, STRICTOSIDINE SYNTHASE 2
	AT2G47470	ARABIDOPSIS THALIANA PROTEIN DISULFIDE ISOMERASE 11, ATPDI11, ATPDIL2-1, MATERNAL EFFECT EMBRYO ARREST 30, MEE30, PDI-LIKE 2-1, PDI11, PROTEIN DISULFIDE ISOMERASE 11, UNE5, UNFERTILIZED EMBRYO SAC 5
	AT1G52380	NUP50 (Nucleoporin 50 kDa) protein
	Root T120	Gene Description
	AT3G44310	NITRILASE 1
	AT5G35630	ATGSL1, GLN2, GLUTAMINE SYNTHETASE 2, GLUTAMINE SYNTHETASE LIKE 1, GS2
	AT3G16450	JACALIN-RELATED LECTIN 33, JAL33
	AT3G13235	DDI1, DNA-DAMAGE INDUCIBLE 1 (ubiquitin family protein)
