# Supplementary material for: Quantitative Early Auxin Root Proteomics Identifies GAUT10, a Galacturonosyltransferase, as a Novel Regulator of Root Meristem Maintenance
Source: Mol Cell Proteomics. 2019 Mar 27;18(6):1157–70. doi: 10.1074/mcp.RA119.001378 (PMC6553934; doi:10.1074/mcp.RA119.001378)
Supplement: Table S2 [file 143649_0_supp_283075_pmkvc8.xlsx]

## Sheet: PantherGO30min
Table S2. Gene Ontology (GO) enrichment analyses for 120 min differentially accumulating proteins in auxin treated roots compared to mock treated roots.
Analysis Type:	PANTHER Overrepresentation Test (Released 20171205)
Annotation Version and Release Date:	GO Ontology database Released 2018-02-02
Analyzed List:	upload_1 (Arabidopsis thaliana)
Reference List:	Arabidopsis thaliana (all genes in database)
Test Type:	FISHER
GO biological process complete	Arabidopsis thaliana - REFLIST (27502)	upload_1 (168)	upload_1 (expected)	upload_1 (over/under)	upload_1 (fold Enrichment)	upload_1 (raw P-value)	upload_1 (FDR)
methionyl-tRNA aminoacylation (GO:0006431)	2	2	0.01	+	> 100	0.000218	0.0389
translation (GO:0006412)	562	21	3.43	+	6.12	7.06e-11	9.76e-08
peptide biosynthetic process (GO:0043043)	567	21	3.46	+	6.06	8.26e-11	9.13e-08
peptide metabolic process (GO:0006518)	639	23	3.9	+	5.89	1.68e-11	4.63e-08
amide biosynthetic process (GO:0043604)	618	21	3.78	+	5.56	3.75e-10	3.45e-07
cellular amide metabolic process (GO:0043603)	716	24	4.37	+	5.49	2.43e-11	4.48e-08
cellular amino acid metabolic process (GO:0006520)	388	12	2.37	+	5.06	6.59e-06	0.00405
ribosome biogenesis (GO:0042254)	266	8	1.62	+	4.92	0.000284	0.0448
response to cadmium ion (GO:0046686)	337	10	2.06	+	4.86	5.52e-05	0.0153
ribonucleoprotein complex biogenesis (GO:0022613)	310	9	1.89	+	4.75	0.000153	0.0314
intracellular protein transport (GO:0006886)	333	9	2.03	+	4.42	0.000256	0.0443
cellular localization (GO:0051641)	593	16	3.62	+	4.42	1.05e-06	0.000724
cellular protein localization (GO:0034613)	408	11	2.49	+	4.41	5.43e-05	0.0158
intracellular transport (GO:0046907)	416	11	2.54	+	4.33	6.43e-05	0.0169
organonitrogen compound biosynthetic process (GO:1901566)	1293	33	7.9	+	4.18	4.01e-12	2.22e-08
establishment of localization in cell (GO:0051649)	436	11	2.66	+	4.13	9.64e-05	0.0232
cellular macromolecule localization (GO:0070727)	437	11	2.67	+	4.12	9.83e-05	0.0227
response to metal ion (GO:0010038)	468	11	2.86	+	3.85	0.000176	0.0336
protein localization (GO:0008104)	651	15	3.98	+	3.77	1.46e-05	0.00732
protein transport (GO:0015031)	606	13	3.7	+	3.51	0.000111	0.0246
establishment of protein localization (GO:0045184)	612	13	3.74	+	3.48	0.000122	0.026
macromolecule localization (GO:0033036)	902	18	5.51	+	3.27	1.34e-05	0.00741
carboxylic acid metabolic process (GO:0019752)	916	18	5.6	+	3.22	1.64e-05	0.00755
peptide transport (GO:0015833)	665	13	4.06	+	3.2	0.00027	0.0439
amide transport (GO:0042886)	674	13	4.12	+	3.16	0.000306	0.047
organic acid metabolic process (GO:0006082)	1046	19	6.39	+	2.97	2.73e-05	0.00888
response to inorganic substance (GO:0010035)	900	16	5.5	+	2.91	0.000154	0.0305
oxoacid metabolic process (GO:0043436)	1043	18	6.37	+	2.83	8.53e-05	0.0214
small molecule metabolic process (GO:0044281)	1512	24	9.24	+	2.6	2.01e-05	0.00853
organonitrogen compound metabolic process (GO:1901564)	4132	54	25.24	+	2.14	2.82e-08	2.23e-05
biosynthetic process (GO:0009058)	4404	48	26.9	+	1.78	4.89e-05	0.015
cellular biosynthetic process (GO:0044249)	4040	43	24.68	+	1.74	0.000265	0.0444
organic substance biosynthetic process (GO:1901576)	4140	44	25.29	+	1.74	0.0002	0.0369
nucleic acid-templated transcription (GO:0097659)	1780	0	10.87	-	< 0.01	2.33e-05	0.00922
RNA biosynthetic process (GO:0032774)	1783	0	10.89	-	< 0.01	2.34e-05	0.00808
transcription, DNA-templated (GO:0006351)	1780	0	10.87	-	< 0.01	2.33e-05	0.00861

## Sheet: PantherGO2h
Table S2. Gene Ontology (GO) enrichment analyses for 120 min differentially accumulating proteins in auxin treated roots compared to mock treated roots.
Auxin roots 2h DE proteins GO enrichment via PANTHER March 28, 2018
Analysis Type:	PANTHER Overrepresentation Test (Released 20171205)
Annotation Version and Release Date:	GO Ontology database Released 2018-02-02
Analyzed List:	upload_1 (Arabidopsis thaliana)
Reference List:	Arabidopsis thaliana (all genes in database)
Test Type:	FISHER
GO biological process complete	Arabidopsis thaliana - REFLIST (27502)	upload_1 (137)	upload_1 (expected)	upload_1 (over/under)	upload_1 (fold Enrichment)	upload_1 (raw P-value)	upload_1 (FDR)
glyphosate metabolic process (GO:0018920)	2	2	0.01	+	> 100	0.000145	0.023
nitrogen utilization (GO:0019740)	6	3	0.03	+	> 100	9.79e-06	0.00338
ammonia assimilation cycle (GO:0019676)	6	3	0.03	+	> 100	9.79e-06	0.00319
glutamate metabolic process (GO:0006536)	18	4	0.09	+	44.61	3.94e-06	0.00168
glutamine metabolic process (GO:0006541)	31	4	0.15	+	25.9	2.68e-05	0.00675
dicarboxylic acid metabolic process (GO:0043648)	74	7	0.37	+	18.99	1.61e-07	0.000179
glutamine family amino acid metabolic process (GO:0009064)	64	5	0.32	+	15.68	2.42e-05	0.00638
plant-type cell wall modification (GO:0009827)	53	4	0.26	+	15.15	0.000186	0.0271
cell wall modification (GO:0042545)	157	8	0.78	+	10.23	1.77e-06	0.000816
cellular amino acid biosynthetic process (GO:0008652)	198	7	0.99	+	7.1	7.6e-05	0.0156
cellular amino acid metabolic process (GO:0006520)	388	12	1.93	+	6.21	7.83e-07	0.000542
response to metal ion (GO:0010038)	468	14	2.33	+	6.01	1.34e-07	0.000185
response to cadmium ion (GO:0046686)	337	10	1.68	+	5.96	9.57e-06	0.00353
alpha-amino acid metabolic process (GO:1901605)	279	8	1.39	+	5.76	9.64e-05	0.0172
response to inorganic substance (GO:0010035)	900	20	4.48	+	4.46	2.99e-08	0.000165
small molecule biosynthetic process (GO:0044283)	599	13	2.98	+	4.36	1.18e-05	0.00362
growth (GO:0040007)	433	9	2.16	+	4.17	0.000372	0.0479
organic acid biosynthetic process (GO:0016053)	485	10	2.42	+	4.14	0.000187	0.0266
carboxylic acid biosynthetic process (GO:0046394)	485	10	2.42	+	4.14	0.000187	0.0259
carboxylic acid metabolic process (GO:0019752)	916	18	4.56	+	3.94	9e-07	0.000553
translation (GO:0006412)	562	11	2.8	+	3.93	0.000139	0.0226
amide biosynthetic process (GO:0043604)	618	12	3.08	+	3.9	7.4e-05	0.0157
peptide biosynthetic process (GO:0043043)	567	11	2.82	+	3.89	0.00015	0.023
peptide metabolic process (GO:0006518)	639	12	3.18	+	3.77	0.000101	0.0169
oxoacid metabolic process (GO:0043436)	1043	19	5.2	+	3.66	1.32e-06	0.000729
organic acid metabolic process (GO:0006082)	1046	19	5.21	+	3.65	1.37e-06	0.000691
cellular amide metabolic process (GO:0043603)	716	13	3.57	+	3.64	7.16e-05	0.0158
organonitrogen compound biosynthetic process (GO:1901566)	1293	23	6.44	+	3.57	1.33e-07	0.000246
small molecule metabolic process (GO:0044281)	1512	24	7.53	+	3.19	5.28e-07	0.000417
catabolic process (GO:0009056)	1411	19	7.03	+	2.7	8.44e-05	0.0161
organic substance catabolic process (GO:1901575)	1208	16	6.02	+	2.66	0.000382	0.048
response to abiotic stimulus (GO:0009628)	1954	22	9.73	+	2.26	0.000325	0.0428
organonitrogen compound metabolic process (GO:1901564)	4132	45	20.58	+	2.19	2.14e-07	0.000197
cellular component organization or biogenesis (GO:0071840)	2466	26	12.28	+	2.12	0.000245	0.0331
response to chemical (GO:0042221)	2762	29	13.76	+	2.11	0.000151	0.0226
biosynthetic process (GO:0009058)	4404	42	21.94	+	1.91	1.94e-05	0.00537
organic substance biosynthetic process (GO:1901576)	4140	39	20.62	+	1.89	6.02e-05	0.0145
cellular biosynthetic process (GO:0044249)	4040	38	20.13	+	1.89	8.42e-05	0.0166
response to stimulus (GO:0050896)	5805	49	28.92	+	1.69	8.61e-05	0.0159
cellular process (GO:0009987)	10706	85	53.33	+	1.59	5.46e-08	0.000151
organic substance metabolic process (GO:0071704)	8574	67	42.71	+	1.57	1.74e-05	0.00506
primary metabolic process (GO:0044238)	7944	62	39.57	+	1.57	6.08e-05	0.014
cellular metabolic process (GO:0044237)	8072	62	40.21	+	1.54	9.94e-05	0.0172
metabolic process (GO:0008152)	9767	75	48.65	+	1.54	5.92e-06	0.00234
