# Supplementary material for: Quantitative Early Auxin Root Proteomics Identifies GAUT10, a Galacturonosyltransferase, as a Novel Regulator of Root Meristem Maintenance
Source: Mol Cell Proteomics. 2019 Mar 27;18(6):1157–70. doi: 10.1074/mcp.RA119.001378 (PMC6553934; doi:10.1074/mcp.RA119.001378)
Supplement: Table S1 [file 143649_0_supp_283077_pmkvj8.xlsx]

## Sheet: auxin root proteomes total dete
Protein	Accession	Log2 IAA/M_30_R1	Log2 IAA/M_30_R2	Log2 IAA/M_30_R3	Log2 IAA/M_30_R4	Log2 IAA/Mock_120_R1	Log2 IAA/Mock_120_R2	Log2 IAA/Mock_120_R3	Log2 IAA/Mock_120_R4	T-test Significant 30Min	T-test Significant 120Min	Col Root Mock 30 bio rep 1 (iTRAQ intensity)	Col Root Mock 120 bio rep 1 (iTRAQ intensity)	Col Root Auxin 30 bio rep 1 (iTRAQ intensity)	Col Root Auxin 120 bio rep 1 (iTRAQ intensity)	Col Root Mock 30 bio rep 2 (iTRAQ intensity)	Col Root Mock 120 bio rep 2 (iTRAQ intensity)	Col Root Auxin 30 bio rep 2 (iTRAQ intensity)	Col Root Auxin 120 bio rep 2 (iTRAQ intensity)	Col Root Mock 30 bio rep 3 (iTRAQ intensity)	Col Root Mock 120 bio rep 3 (iTRAQ intensity)	Col Root Auxin 30 bio rep 3 (iTRAQ intensity)	Col Root Auxin 120 bio rep 3 (iTRAQ intensity)	Col Root Mock 30 bio rep 4 (iTRAQ intensity)	Col Root Mock 120 bio rep 4 (iTRAQ intensity)	Col Root Auxin 30 bio rep 4 (iTRAQ intensity)	Col Root Auxin 120 bio rep 4 (iTRAQ intensity)	IAA/M_30_R1	IAA/M_30_R2	IAA/M_30_R3	IAA/M_30_R4	IAA/Mock_120_R1	IAA/Mock_120_R2	IAA/Mock_120_R3	IAA/Mock_120_R4	Score	Group	Unique_Peptide	Spectrum_num	Protein_Coverage	T-test p-value 30Min	T-test Difference 30Min	T-test p-value 120Min	T-test Difference 120Min
pyrophosphorylase 1 , Symbols: AtPPa1, PPa1 , chr1:31382-32670 REVERSE LENGTH=212	AT1G01050.1	-1.39894	0.331556	-0.541694	0.191241	0.453255	-0.168345	0.0631803	-0.277023			4628.15	1093.02	1755.04	1496.48	5620.63	5432.58	7072.83	4834.25	48088.4	29055.3	33035	30356	34315	31029	39179	25608	0.379209	1.25837	0.686964	1.14175	1.36913	0.889863	1.04477	0.825292	114.13	4038	6	38	0.174528	0.438059	-0.354458	0.919381	0.0177668
pyruvate dehydrogenase E1 alpha , Symbols: PDH-E1 ALPHA , chr1:47705-49166 REVERSE LENGTH=428	AT1G01090.1	-0.117234	-0.273023	0.234315	-0.140436	-0.0164504	-0.220567	-0.100528	-0.0588066			197057	182637	181678	180566	47149.5	39243.4	39020.2	33679.8	323608	373355	380675	348225	150364	153222	136417	147102	0.921954	0.827583	1.17635	0.907245	0.988662	0.858228	0.932692	0.960058	634.56	104	30	509	0.549065	0.543259	-0.0740945	0.109631	-0.0990879
60S acidic ribosomal protein family , Symbols: , chr1:50284-50954 REVERSE LENGTH=112	AT1G01100.2	-0.355128	NaN	0.199391	-0.472015	-0.77255	NaN	0.00475347	0.206005			23416.3	15585.2	18306.9	9123.3	NaN	NaN	NaN	NaN	70176	81050.5	80577	81318	25204	20920	18171	24131	0.7818	NaN	1.14821	0.720957	0.585382	NaN	1.0033	1.15349	141.28	2398	6	214	0.5	0.418652	-0.209251	0.594338	-0.187264
Eukaryotic aspartyl protease family protein , Symbols: , chr1:117065-118522 FORWARD LENGTH=485	AT1G01300.1	-0.114415	0.0252792	0.935098	1.1209	-0.0279274	0.414389	0.752421	-0.33228			11712.7	6527.36	10819.7	6402.22	2814.85	1859.98	2864.61	2478.86	161.086	303.333	308	511	572	1084	1244	861	0.923757	1.01768	1.91202	2.17483	0.980828	1.33273	1.68462	0.79428	189.83	1613	9	46	0.22268	0.214486	0.491716	0.461062	0.201651
Late embryogenesis abundant protein , Symbols: LEA14, LSR3 , chr1:172295-172826 REVERSE LENGTH=151	AT1G01470.1	0.107004	-0.432481	-0.0386214	-0.259335	0.047352	-0.65725	-0.51903	-0.113702			7021.15	5111.63	7561.7	5282.19	548.848	728.075	406.689	461.662	6028.24	4223.03	5869	2947	2103	1557	1757	1439	1.07699	0.740986	0.973585	0.835473	1.03337	0.634086	0.697841	0.924213	21.93	5879	1	16	0.0794702	0.281712	-0.155858	0.157957	-0.310658
NAD(P)-binding Rossmann-fold superfamily protein , Symbols: AN , chr1:187235-189836 FORWARD LENGTH=636	AT1G01510.1	-0.00502847	0.443588	0.453315	-0.046921	0.465871	-0.791704	-1.24026	-0.0610158			358.596	392.828	357.349	542.555	26.0849	46.0806	35.475	26.619	507.602	278.765	695	118	500	652	484	625	0.996521	1.35998	1.36918	0.968	1.38115	0.577661	0.423295	0.958589	62.34	3827	3	20	0.0691824	0.221375	0.211238	0.361821	-0.406778
plasma membrane intrinsic protein 1C , Symbols: PIP1C, TMP-B, PIP1,3 , chr1:225986-227176 REVERSE LENGTH=286	AT1G01620.1	-0.248593	-0.173071	0.544655	-0.357724	0.103463	0.76064	-0.821741	1.01778			19125.8	12549.4	16098.5	13482.4	10270.7	9511.57	9109.64	16114.9	34451.2	38129.3	50253	21572	17322	10363	13518	20983	0.841717	0.886952	1.45867	0.780395	1.07435	1.69424	0.565759	2.0248	176.05	2535	8	404	0.199301	0.792971	-0.0586832	0.564251	0.265036
actin depolymerizing factor 11 , Symbols: ADF11 , chr1:275528-276126 FORWARD LENGTH=140	AT1G01750.1	-1.37552	0.419723	-1.10363	0.523145	-1.77106	0.0123603	0.313506	0.105725			1854.23	375.161	714.648	109.92	3050.15	3328.32	4080.1	3356.96	7706.15	5917.65	3586	7354	5571	6668	8006	7175	0.385415	1.33767	0.465343	1.43708	0.292993	1.0086	1.24272	1.07603	70.94	6462	4	19	0.0857143	0.496338	-0.384071	0.537854	-0.334868
NAD(P)-binding Rossmann-fold superfamily protein , Symbols: , chr1:293396-294888 FORWARD LENGTH=295	AT1G01800.1	-0.185647	-0.253507	1.0691	-0.856398	-0.300265	-0.58552	-0.431221	-0.00787438			13606.1	16243.7	11963.3	13191.6	27379.9	20185.8	22967.8	13452	7552.47	15208.3	15846	11279	3927	5144	2169	5116	0.879255	0.838855	2.09812	0.55233	0.812103	0.666409	0.741634	0.994557	251.01	1058	13	55	0.437288	0.897531	-0.0566136	0.0735955	-0.33122
P-loop containing nucleoside triphosphate hydrolases superfamily protein , Symbols: , chr1:313595-315831 REVERSE LENGTH=353	AT1G01910.2	-0.759614	-0.0502383	0.247317	-0.629265	-0.0686716	-0.0624374	-0.863226	0.317881			4399.66	4209.86	2598.68	4014.17	1294.38	2253.59	1250.09	2158.14	1599.84	2393.94	1899	1316	16269	17278	10518	21537	0.590655	0.965777	1.187	0.646506	0.953516	0.957645	0.549722	1.2465	138.54	2042	7	25	0.235127	0.299869	-0.29795	0.544828	-0.169114
Cyclophilin-like peptidyl-prolyl cis-trans isomerase family protein , Symbols: , chr1:323082-324719 FORWARD LENGTH=160	AT1G01940.1	0.701811	-0.890097	1.16777	0.0533972	1.96019	0.650407	-0.456436	0.0355964			2210.09	439.428	3594.81	1709.87	1508.32	1307.59	813.858	2052.41	933.838	2716.85	2098	1980	2493	2562	2587	2626	1.62655	0.539578	2.24664	1.03771	3.89114	1.56961	0.728785	1.02498	58.92	4027	3	7	0.25	0.603048	0.25822	0.371741	0.54744
SEC7-like guanine nucleotide exchange family protein , Symbols: EDA10 , chr1:330830-337582 REVERSE LENGTH=1750	AT1G01960.1	0.550278	-0.465018	0.198702	-1.23409	0.933838	0.340231	0.443387	-0.728294			2515.57	3187.51	3683.71	6089.26	26454	18216.8	19164.9	23061.8	14797.9	13391.7	16983	18210	2931	4589	1246	2770	1.46437	0.724462	1.14767	0.425111	1.91035	1.26596	1.35979	0.603617	445.19	471	22	80	0.145143	0.588454	-0.237532	0.530808	0.247291
transcription regulators , Symbols: , chr1:373335-386682 FORWARD LENGTH=2431	AT1G02080.1	-0.0160698	-0.568743	0.0603648	0.148499	0.305561	0.0496947	0.185014	0.321676		+	12970.2	12891.2	12826.5	15932.3	17386.2	14091.2	11721.8	14585.1	43049.5	51243.5	44889	58255	32643	34330	36182	42905	0.988923	0.674204	1.04273	1.10842	1.2359	1.03505	1.13683	1.24978	473.02	257	23	120	0.143151	0.602044	-0.0939874	0.0420248	0.215486
Proteasome component (PCI) domain protein , Symbols: FUS5, CSN7, COP15, ATCSN7 , chr1:387479-389568 REVERSE LENGTH=260	AT1G02090.1	-0.423849	-0.801891	0.138888	-0.839942	-0.0704076	-0.402768	-0.889555	0.351788			12946.9	10726.8	9651.03	10215.9	3073.64	3879.85	1763.03	2934.74	3668.3	3471.78	4039	1874	18503	11103	10337	14169	0.745433	0.573597	1.10106	0.558666	0.952369	0.756405	0.53978	1.27614	166.22	1666	8	55	0.292308	0.124144	-0.481698	0.406638	-0.252736
Leucine carboxyl methyltransferase , Symbols: , chr1:389876-392448 FORWARD LENGTH=332	AT1G02100.3	NaN	-0.420524	0.311194	-0.347275	NaN	0.53777	0.0855627	0.885695			NaN	NaN	NaN	NaN	3338.92	2832.06	2494.68	4111.38	923.647	1247.76	1146	1324	4249	2153	3340	3978	NaN	0.747153	1.24073	0.786067	NaN	1.45173	1.0611	1.84765	40.71	4838	2	8	0.0361446	0.580167	-0.152202	0.162029	0.503009
RAS 5 , Symbols: ATRAB1B, ARA5, ARA-5, ATRABD2A, RABD2A, RA-5 , chr1:400350-401788 REVERSE LENGTH=203	AT1G02130.1	0.639634	-0.497711	1.99002	NaN	-0.216739	0.720686	1.31726	NaN			1334.34	2843.25	2078.82	2446.64	2619.24	1051.95	1855.02	1733.58	161.363	148.881	641	371	NaN	NaN	NaN	NaN	1.55793	0.708229	3.97242	NaN	0.860508	1.64797	2.49192	NaN	172.23	3556	9	95	0.29064	0.42716	0.710647	0.30691	0.607067
mago nashi family protein , Symbols: MEE63, MAGO, HAP1 , chr1:403467-404401 REVERSE LENGTH=150	AT1G02140.1	0.141938	-1.38304	0.204995	-0.328204	-0.630439	-0.443773	0.420443	-0.382114			9436.08	8876.07	10411.6	5733.77	10695.8	9467.38	4100.87	6960.51	56773.7	45144.8	65442	60419	10424	10946	8303	8399	1.10339	0.383409	1.15268	0.796527	0.64598	0.735209	1.33834	0.767312	117.67	2436	6	36	0.3	0.421389	-0.341079	0.346623	-0.258971
Cysteine proteinases superfamily protein , Symbols: , chr1:455816-457974 FORWARD LENGTH=362	AT1G02305.1	0.162957	-0.0459439	-0.134797	0.66949	0.0513169	-0.183508	0.377432	0.0270223			38882.4	42304.8	43531.9	43836.6	36447.3	39854.8	35304.9	35094.5	39502.7	29542.1	35979	38376	25124	33374	39960	34005	1.11958	0.968656	0.910798	1.59051	1.03621	0.880559	1.29903	1.01891	204.52	1304	10	39	0.320442	0.432149	0.162927	0.598038	0.0680659
germin-like protein subfamily 2 member 2 precursor , Symbols: GL22 , chr1:463979-464876 REVERSE LENGTH=219	AT1G02335.1	-0.155077	0.219181	0.3955	-0.0538902	-0.571239	-0.0728516	-0.690079	-0.0688619			16388.3	18528.4	14718.1	12470.3	15883.3	19967.1	18489.3	18983.8	33045.5	46515.1	43468	28831	7064	8732	6805	8325	0.898085	1.16407	1.3154	0.963335	0.673039	0.950757	0.61982	0.95339	92.44	5449	5	119	0.100457	0.479451	0.101429	0.121114	-0.350758
S-adenosylmethionine synthetase 1 , Symbols: SAM1, SAM-1, MAT1, AtSAM1 , chr1:519037-520218 FORWARD LENGTH=393	AT1G02500.1	0.168591	0.04133	-0.111832	-0.0771436	-0.32015	0.0822186	0.233859	-0.326365			45627.6	23570.2	51283.6	18879.4	216588	236783	222883	250669	74053.5	63529.3	68530	74709	8489	6594	8047	5259	1.12396	1.02906	0.925413	0.947933	0.800987	1.05864	1.17598	0.797543	458.97	2813	21	1148	0.114504	0.939529	0.00523648	0.602412	-0.0826094
nuclear encoded CLP protease 5 , Symbols: CLPP5, NCLPP5, NCLPP1 , chr1:538000-539805 FORWARD LENGTH=298	AT1G02560.1	-0.53361	0.0441842	0.462622	-0.711112	-0.595597	-0.135659	-0.154132	0.188593			19821.8	9222.09	13693.4	6102.9	11521.6	7477.03	11879.9	6805.99	5327.84	11504.7	7342	10339	20131	10519	12297	11988	0.690824	1.0311	1.37804	0.610849	0.66177	0.910254	0.898673	1.13965	158.55	1750	7	110	0.285235	0.542504	-0.184479	0.358494	-0.174199
beta-xylosidase 2 , Symbols: BXL2, ATBXL2 , chr1:564293-567580 FORWARD LENGTH=768	AT1G02640.1	-0.18435	NaN	-0.375591	1.8359	-0.383645	NaN	-0.784783	-1.07516			2193.26	2766.21	1930.17	2120.29	NaN	NaN	NaN	NaN	4612.15	4489.7	3555	2606	286	1182	1021	561	0.880046	NaN	0.77079	3.56993	0.766499	NaN	0.580439	0.474619	229.59	1099	11	21	0.190104	0.60877	0.425318	0.0649369	-0.747862
importin alpha isoform 6 , Symbols: IMPA-6 , chr1:584397-587036 FORWARD LENGTH=538	AT1G02690.1	-0.184645	0.830752	-0.242488	-0.848635	-0.115881	-0.168108	-0.13473	0.531859			6980.2	5590.91	6141.64	5159.4	23651	37402.6	42065.9	33288.6	16851.1	13056.1	14244	11892	48861	23852	27133	34485	0.879866	1.77861	0.845287	0.55531	0.922819	0.890009	0.91084	1.44579	215.93	1845	10	110	0.202602	0.770205	-0.111254	0.877157	0.0282849
Ribosomal protein L19e family protein , Symbols: emb2386 , chr1:608120-609391 REVERSE LENGTH=214	AT1G02780.1	1.37356	0.160729	0.207479	0.279088	0.255449	-1.03898	0.374103	0.00822465			9440.99	17296.3	24462.5	20646.7	132417	110698	148023	53873.2	110799	118462	127936	153531	65521	81159	79505	81623	2.5911	1.11785	1.15467	1.21343	1.19371	0.48667	1.29603	1.00572	354.95	1591	17	334	0.257009	0.180364	0.505215	0.775843	-0.100302
Plant invertase/pectin methylesterase inhibitor superfamily , Symbols: , chr1:618284-620333 FORWARD LENGTH=579	AT1G02810.1	0.779634	NaN	0.401353	0.276518	-0.295938	NaN	-0.375032	-0.805955			113.237	191.271	194.393	155.799	NaN	NaN	NaN	NaN	3051.31	5043.52	4030	3889	10934	13392	13244	7660	1.7167	NaN	1.32075	1.21127	0.814543	NaN	0.771088	0.571983	57.04	5036	3	13	0.044905	0.0847822	0.485835	0.089873	-0.492308
RNA-binding (RRM/RBD/RNP motifs) family protein , Symbols: SR1, ATSRP34, SRP34, SR34, At-SR34 , chr1:626918-628995 FORWARD LENGTH=285	AT1G02840.2	0.565621	0.00377784	0.404073	1.60734	-0.693376	0.183315	-0.462635	-0.562562			2715.6	3632.37	4019.15	2246.28	6998.02	9902.22	7016.36	11243.9	30958.9	50675.3	40966	36773	4265	17414	12995	11791	1.48002	1.00262	1.32324	3.04689	0.618405	1.13549	0.72566	0.677099	170.21	1861	9	24	0.312281	0.15548	0.645203	0.143484	-0.383815
methylcrotonyl-CoA carboxylase alpha chain, mitochondrial / 3-methylcrotonyl-CoA carboxylase 1 (MCCA) , Symbols: MCCA , chr1:739715-743819 FORWARD LENGTH=734	AT1G03090.2	-0.33031	-0.617134	-0.546954	1.01704	0.135201	0.45622	0.441133	-0.326669			245.164	168.968	194.995	185.569	6415.02	5206.42	4182.37	7142.91	3437.73	2085.93	2353	2832	3913	7773	7919	6198	0.795366	0.651965	0.684464	2.02377	1.09825	1.37194	1.35767	0.797376	285.75	877	14	44	0.26703	0.776133	-0.119338	0.406681	0.176471
Transducin/WD40 repeat-like superfamily protein , Symbols: TRM82, AtTRM82 , chr1:749359-751796 FORWARD LENGTH=427	AT1G03110.1	0.266029	-0.0190271	0.464346	-1.23328	0.060662	-0.335737	0.189576	0.121193			12836.5	13773.7	15435.8	14365.2	6422.29	7009.66	6338.15	5554.31	43093.7	60721.1	59456	69248	1862	1027	792	1117	1.20249	0.986898	1.37969	0.425349	1.04294	0.792379	1.14043	1.08763	129.32	2207	7	15	0.206089	0.754429	-0.130483	0.944417	0.00892349
Eukaryotic aspartyl protease family protein , Symbols: , chr1:787143-788444 FORWARD LENGTH=433	AT1G03220.1	0.0835655	-0.242044	0.0453248	-0.931958	-0.201278	-0.35844	-0.376583	0.285049			190212	172504	201555	150040	84045.2	103749	71064.1	80924.8	192274	171074	198410	131771	123910	57340	64947	69866	1.05963	0.845546	1.03192	0.524147	0.86978	0.780007	0.77026	1.21845	351.2	982	17	389	0.323326	0.347423	-0.261278	0.369046	-0.162813
Eukaryotic aspartyl protease family protein , Symbols: , chr1:790110-791414 FORWARD LENGTH=434	AT1G03230.1	-0.196931	-0.247997	-0.636644	-0.757565	-0.706666	-0.398801	0.227617	-0.226901	+		60280.6	57159.1	52589.1	35023.3	182184	175657	153410	133234	342558	206370	220336	241638	171290	140959	101317	120445	0.872405	0.842065	0.643208	0.591494	0.612734	0.758488	1.1709	0.854468	430.91	601	20	407	0.354839	0.0459641	-0.459784	0.251772	-0.276188
Small nuclear ribonucleoprotein family protein , Symbols: , chr1:818161-819297 REVERSE LENGTH=93	AT1G03330.1	0.918354	0.423088	0.490116	-0.147365	1.84234	0.515918	-2.74748	0.269083			12179.3	2974.14	23018.3	10665	1221.09	1117.84	1637.23	1598.41	6122.92	7400.41	8600	1102	3934	3253	3552	3920	1.88996	1.34079	1.40456	0.902898	3.58592	1.4299	0.148911	1.20504	83.46	3176	4	14	0.494624	0.150168	0.421048	0.977231	-0.0300339
BSD domain-containing protein , Symbols: , chr1:822834-824246 REVERSE LENGTH=470	AT1G03350.1	-0.533499	0.124075	0.161655	-0.115061	0.0470423	-0.397613	-0.632855	0.56507			932.053	1438.57	643.934	1486.25	9008.55	8293.14	9817.6	6295.43	6260.68	10629.6	7003	6855	2309	1923	2132	2845	0.690877	1.08981	1.11857	0.923343	1.03314	0.759113	0.644899	1.47946	107.78	2626	5	24	0.176596	0.610012	-0.0907075	0.718477	-0.104589
ribosomal RNA processing 4 , Symbols: ATRRP4, RRP4 , chr1:824653-826179 FORWARD LENGTH=322	AT1G03360.1	0.484729	-0.297257	0.859018	-0.244518	0.143138	-0.363916	-1.23909	0.772719			227.763	414.505	318.714	457.74	509.781	565.481	414.859	439.408	162.642	236.05	295	100	449	271	379	463	1.39932	0.813798	1.8138	0.844098	1.1043	0.777052	0.423639	1.70849	53.96	4318	3	9	0.111801	0.529584	0.200493	0.71314	-0.171788
Coproporphyrinogen III oxidase , Symbols: LIN2, HEMF1, ATCPO-I , chr1:869302-871175 REVERSE LENGTH=386	AT1G03475.1	0.446246	0.336138	0.0121647	-0.578779	0.117972	-0.203742	-0.238298	-0.547876			143.729	218.055	195.83	236.636	25070.2	23989.6	31647.9	20830.1	65655.1	89104.6	66211	75538	17345	18875	11613	12911	1.36249	1.26237	1.00847	0.66953	1.08521	0.868296	0.847745	0.684026	322.74	624	16	139	0.525907	0.829775	0.0539423	0.207574	-0.217986
prohibitin 2 , Symbols: ATPHB2, PHB2 , chr1:979611-981157 REVERSE LENGTH=286	AT1G03860.1	-0.138144	0.00338377	0.0732814	-0.182219	0.571471	0.158808	0.180897	-0.0920012			17118.9	19098.4	15555.7	28380.9	12660.8	14562.1	12690.5	16256.6	35934.6	35564.1	37807	40315	10577	12059	9322	11314	0.908687	1.00235	1.05211	0.881346	1.48604	1.11636	1.13359	0.93822	296.69	1501	14	184	0.426573	0.382863	-0.0609245	0.231823	0.204794
FASCICLIN-like arabinoogalactan 9 , Symbols: FLA9 , chr1:982625-983368 REVERSE LENGTH=247	AT1G03870.1	-0.151677	-0.0929796	-1.00663	0.134865	-0.995936	-0.242721	-0.140179	-0.875337			1686.88	1429.11	1518.54	716.571	40881.3	36202.6	38329.6	30596.6	6069.82	4300.17	3021	3902	398	554	437	302	0.900204	0.937584	0.497708	1.09799	0.50141	0.84515	0.907407	0.545126	105.86	3148	5	103	0.133603	0.346027	-0.279105	0.0807905	-0.563543
cruciferin 2 , Symbols: CRU2, CRB , chr1:985786-987916 FORWARD LENGTH=455	AT1G03880.1	-1.77724	1.36866	2.20784	NaN	-0.44465	2.45739	-0.710857	NaN			121245	41963.6	35372.1	30833.3	2056.61	4167.53	5310.8	22888.9	63238.4	238917	292150	145968	NaN	NaN	NaN	NaN	0.291741	2.5823	4.61982	NaN	0.734763	5.49221	0.610957	NaN	360.86	643	16	215	0.450549	0.669954	0.599751	0.710517	0.43396
RmlC-like cupins superfamily protein , Symbols: , chr1:989250-990908 FORWARD LENGTH=451	AT1G03890.1	-1.28718	1.00272	2.04936	NaN	-0.447222	2.79221	-1.51105	NaN			5829.68	3596.65	2388.71	2637.98	1486.87	1363.67	2979.33	9446.04	19627.6	60013.4	81243	21056	NaN	NaN	NaN	NaN	0.40975	2.00377	4.13921	NaN	0.733454	6.9269	0.350855	NaN	104.83	2690	5	37	0.121951	0.61102	0.588296	0.849831	0.277978
EXPRESSED IN: 25 plant structures, EXPRESSED DURING: 13 growth stages, CONTAINS InterPro DOMAIN/s: Cactin protein, cactus-binding domain, C-terminal (InterPro:IPR019134), Cactin, central region (InterPro:IPR018816), BEST Arabidopsis thaliana protein match is: unknown protein (TAIR:AT2G36815.2), Has 11711 Blast hits to 7382 proteins in 452 species: Archae - 31, Bacteria - 352, Metazoa - 6006, Fung…	AT1G03910.1	0.980139	NaN	0.0908893	-0.382207	-0.562903	NaN	0.396236	-1.1461			117.269	161.59	231.33	109.386	NaN	NaN	NaN	NaN	6048.68	7254.94	6442	9548	3635	3738	2789	1689	1.97266	NaN	1.06503	0.767263	0.676939	NaN	1.31607	0.451846	110.16	2974	6	8	0.0922619	0.623378	0.229607	0.433088	-0.437588
HAD superfamily, subfamily IIIB acid phosphatase , Symbols: , chr1:1042564-1043819 REVERSE LENGTH=271	AT1G04040.1	-0.00641494	-0.0417413	0.640012	-0.213788	-0.652676	0.321616	-0.361403	0.521884			61483.6	59764.2	61210.9	38015.9	36193.6	32028.1	35161.4	40026.5	17554.5	28572.5	27356	22241	1198	748	1033	1074	0.995563	0.971482	1.55834	0.86227	0.636099	1.24973	0.778407	1.43583	211.27	1380	11	56	0.354244	0.6487	0.0945171	0.887685	-0.0426448
Tetratricopeptide repeat (TPR)-like superfamily protein , Symbols: PRP39 , chr1:1053171-1056550 FORWARD LENGTH=582	AT1G04080.2	0.279347	-0.787145	0.00407426	-0.872444	0.0741276	0.457313	-0.285225	-0.558567			19958.6	22303.4	24222.7	23479.3	5179.56	2814.57	3001.5	3864.36	42619.5	41596.9	42740	34135	35125	28596	19186	19416	1.21365	0.57949	1.00283	0.546221	1.05272	1.37298	0.820614	0.678976	287.68	775	14	62	0.309278	0.316053	-0.344042	0.746693	-0.078088
Tetratricopeptide repeat (TPR)-like superfamily protein , Symbols: TPR2, AtTPR2 , chr1:1073465-1075374 FORWARD LENGTH=360	AT1G04130.1	-0.194242	-0.418705	0.325362	NaN	0.693246	0.164805	-0.41321	NaN			304.471	244.772	266.118	395.776	3886.01	1856.18	2907.11	2080.81	189.947	218.39	238	164	NaN	NaN	NaN	NaN	0.874032	0.748096	1.25298	NaN	1.61692	1.12101	0.75095	NaN	47.1	4421	2	6	0.0805556	0.705981	-0.0958618	0.688203	0.14828
eukaryotic translation initiation factor 2 gamma subunit , Symbols: EIF2 GAMMA , chr1:1097423-1099702 FORWARD LENGTH=465	AT1G04170.1	0.0179509	0.329541	-0.245205	0.255715	-0.477767	-0.256415	-0.224766	-0.299662		+	21994.6	31541.4	22270	22649.5	102860	126259	129255	105700	102075	96359.4	86120	82458	27763	37274	33147	30283	1.01252	1.25661	0.843696	1.19393	0.718088	0.837166	0.855734	0.812443	362.04	481	18	128	0.384946	0.540244	0.0895003	0.0114235	-0.314652
Tetratricopeptide repeat (TPR)-like superfamily protein , Symbols: TPR3 , chr1:1106617-1108557 REVERSE LENGTH=328	AT1G04190.1	0.0373961	-0.286482	0.194852	-0.361679	-0.725554	-0.527615	0.0853683	0.298274			12808.5	8238.79	13144.9	4982.53	42816.6	29397.1	35105.3	20392.8	42288.8	44542.7	48404	47258	63335	49601	49291	60993	1.02626	0.819899	1.14461	0.778258	0.604765	0.693701	1.06096	1.22967	132.54	2153	7	33	0.237805	0.488286	-0.103978	0.437926	-0.217382
cytosolic ribosomal protein S15 , Symbols: RPS15 , chr1:1141852-1142960 REVERSE LENGTH=151	AT1G04270.2	-0.556494	NaN	0.393008	-2.21452	0.494015	NaN	-2.37194	3.63098			76558.9	51282.8	52056.4	72224.7	NaN	NaN	NaN	NaN	53952.1	90001.3	70846	17387	111910	6091	24112	75461	0.679953	NaN	1.31313	0.215459	1.40836	NaN	0.193186	12.3889	197.08	3992	9	1098	0.0860927	0.407434	-0.792667	0.768132	0.584353
Lactate/malate dehydrogenase family protein , Symbols: , chr1:1189418-1191267 REVERSE LENGTH=332	AT1G04410.1	-0.527895	0.0101487	0.0197922	-1.0296	-0.6207	0.239359	-0.574167	0.812232			780069	856450	541029	556997	183432	204655	184726	241589	399546	709779	405065	476740	579673	305559	283950	536539	0.693566	1.00706	1.01381	0.489845	0.650355	1.18047	0.671674	1.75593	688.28	484	31	1612	0.475904	0.225465	-0.381889	0.923822	-0.0358189
S-adenosyl-L-methionine-dependent methyltransferases superfamily protein , Symbols: , chr1:1198860-1201301 FORWARD LENGTH=623	AT1G04430.2	-0.168788	0.19975	-0.996559	-0.893727	-0.120352	-1.8277	-0.549901	-0.2498			2382.53	2972.18	2119.47	2734.29	3827.09	9010.41	4395.41	2538.35	6394.73	7325.78	3205	5004	10596	8095	5703	6808	0.88959	1.1485	0.501194	0.538222	0.919963	0.281713	0.683067	0.841013	342.08	1177	16	109	0.261637	0.205047	-0.464831	0.176992	-0.686938
MOS4-associated complex 3A , Symbols: MAC3A , chr1:1226749-1230592 FORWARD LENGTH=523	AT1G04510.2	0.00428826	0.294595	-0.41547	0.654534	0.143493	-1.02111	0.0976035	-0.661578			838.984	700.273	841.481	773.505	2945.18	3839.9	3612.39	1892.07	3054.25	3204.69	2290	3429	5546	9619	8730	6081	1.00298	1.22654	0.749775	1.57411	1.10458	0.492738	1.06999	0.632186	189.72	1857	10	36	0.172084	0.594426	0.134487	0.29861	-0.360397
potassium channel beta subunit 1 , Symbols: KAB1, KV-BETA1 , chr1:1313662-1315420 FORWARD LENGTH=328	AT1G04690.1	-0.00318609	0.201837	0.287044	-0.051639	-0.106696	0.425935	-0.262335	0.0946196			161469	164109	161113	152410	95624.7	98286.8	109984	132043	229380	299626	279875	249809	38623	41116	37265	43903	0.997794	1.15016	1.22014	0.96484	0.928713	1.34344	0.833737	1.06778	313.63	657	15	137	0.445122	0.272734	0.108514	0.815213	0.037881
26S proteasome regulatory complex, non-ATPase subcomplex, Rpn2/Psmd1 subunit , Symbols: , chr1:1350304-1355261 FORWARD LENGTH=1001	AT1G04810.1	-0.427494	-0.141886	0.233521	0.192645	-0.384088	-0.568642	-0.241995	1.28011			23024.1	11733.5	17119.6	8990.95	68911.8	97249.4	62457.1	65570.5	62931	83102	73988	70269	21	7	24	17	0.743552	0.906333	1.1757	1.14286	0.766263	0.674251	0.845575	2.42857	359.05	2574	18	137	0.0699301	0.83249	-0.0358038	0.963089	0.0213458
ubiquitin-associated (UBA)/TS-N domain-containing protein , Symbols: , chr1:1365311-1368706 REVERSE LENGTH=413	AT1G04850.1	-0.338313	-0.396393	0.229415	-0.396406	-0.402806	0.163091	-0.351473	1.17444			24939.5	17969.9	19726.3	13592.2	32833.1	30220.5	24945.1	33837.4	24958.2	34069.4	29260	26703	3821	2657	2903	5997	0.790966	0.759756	1.17236	0.759749	0.756386	1.11968	0.783783	2.25706	153.86	1816	8	40	0.261501	0.235241	-0.225424	0.71693	0.145814
protein arginine methyltransferase 10 , Symbols: PRMT10, ATPRMT10 , chr1:1373485-1375598 REVERSE LENGTH=383	AT1G04870.2	-0.0205119	-0.234567	-0.632428	-0.619197	0.0279227	-0.325127	-0.06253	0.325502			18474.7	11391.3	18213.8	11613.9	5775.92	7278.75	4909.19	5810.1	90624.6	83903.9	58461	80345	68614	45638	44670	57189	0.985883	0.84994	0.64509	0.651033	1.01954	0.798228	0.957583	1.2531	127.84	2234	6	62	0.21671	0.0873001	-0.376676	0.953158	-0.00855801
PDI-like 2-2 , Symbols: ATPDIL2-2, ATPDI10, PDI10, PDIL2-2 , chr1:1413869-1416120 REVERSE LENGTH=447	AT1G04980.1	-0.228926	0.49566	-0.0490096	-0.732666	-0.33729	0.562304	0.48965	0.271997			18548.7	20949.2	15827	16581.9	5713.08	5281.45	8055.25	7798.72	44039.9	32280.4	42569	45325	16642	8425	10015	10173	0.85327	1.40997	0.9666	0.601791	0.791527	1.47663	1.4041	1.20748	179.49	1697	9	48	0.210291	0.646523	-0.128735	0.31358	0.246665
Calcium-binding tetratricopeptide family protein , Symbols: , chr1:1484280-1486706 REVERSE LENGTH=808	AT1G05150.1	0.861094	0.605269	-3.72379	0.566347	-0.868105	-0.0508858	0.0584662	-1.49788			232.967	182.152	423.164	99.7947	370.349	657.541	563.397	634.753	198.181	235.27	15	245	572	884	847	313	1.81642	1.52126	0.0756883	1.48077	0.547866	0.965343	1.04136	0.354072	129.79	3477	7	14	0.0594059	0.726885	-0.422769	0.206137	-0.589602
NAD(P)-binding Rossmann-fold superfamily protein , Symbols: AXR1 , chr1:1498357-1501775 REVERSE LENGTH=540	AT1G05180.1	-0.134735	-0.629362	-0.8231	-1.33487	-0.138105	-0.542496	0.683626	0.520128			4063.03	4358.64	3700.76	3960.74	6149.98	9531.41	3975.73	6544.1	10769.1	10512	6087	16884	5320	2981	2109	4275	0.910837	0.646462	0.565226	0.396429	0.908712	0.686582	1.60617	1.43408	167.03	1656	8	31	0.233333	0.0603283	-0.730516	0.67873	0.130788
Peroxidase superfamily protein , Symbols: , chr1:1521202-1522447 FORWARD LENGTH=325	AT1G05240.1	0.354928	0.157354	-0.408115	0.213762	0.0725368	0.0204009	0.272338	-0.0244508			54359.9	66212.9	69522.1	69627.1	111876	137164	124769	139118	56306.5	40874.7	42433	49367	54731	43320	63472	42592	1.27892	1.11524	0.753607	1.15971	1.05156	1.01424	1.20776	0.983195	285.31	883	14	110	0.498462	0.667997	0.0794824	0.283906	0.0852064
Peroxidase superfamily protein , Symbols: RCI3, RCI3A , chr1:1529827-1531271 FORWARD LENGTH=326	AT1G05260.1	0.0806	-0.289315	0.74662	0.146231	0.438033	-0.0167102	0.429914	0.365333			241055	162039	254906	219523	529217	533459	433054	527316	349598	493285	586575	664530	273262	272157	302412	350587	1.05746	0.818291	1.67786	1.10667	1.35476	0.988484	1.34715	1.28818	327.47	670	15	423	0.47546	0.483479	0.171034	0.0672126	0.304142
FUNCTIONS IN: molecular_function unknown, INVOLVED IN: biological_process unknown, LOCATED IN: cellular_component unknown, EXPRESSED IN: fruit, egg cell, CONTAINS InterPro DOMAIN/s: Prefoldin (InterPro:IPR009053), BEST Arabidopsis thaliana protein match is: unknown protein (TAIR:AT2G32240.1), Has 267444 Blast hits to 119656 proteins in 3886 species: Archae - 3699, Bacteria - 62432, Metazoa - 1065…	AT1G05320.3	-0.0947717	0.00882701	-0.156971	0.39689	0.130712	-0.496311	-0.370901	-0.506997			1513.57	1787.93	1417.34	1957.49	2925.12	2505.57	2943.08	1776.24	6961.71	6427.01	6244	4970	1620	2035	2133	1432	0.93642	1.00614	0.896906	1.31667	1.09483	0.708917	0.773299	0.703686	290.68	868	14	42	0.212658	0.777002	0.0384937	0.130624	-0.310874
NAD(P)-binding Rossmann-fold superfamily protein , Symbols: , chr1:1560891-1564005 REVERSE LENGTH=431	AT1G05350.1	-0.653668	-0.729	-0.42126	1.01782	-0.404856	-0.426818	-0.30471	-0.396601		+	358.139	210.638	227.655	159.098	1831.67	2064.89	1105.09	1536.08	2304.59	1637.84	1721	1326	8812	33667	17843	25575	0.635662	0.603322	0.746772	2.02485	0.755312	0.743901	0.809605	0.759646	139.05	2034	7	32	0.190255	0.664506	-0.196528	0.000752924	-0.383246
Protein of unknown function (DUF1264) , Symbols: , chr1:1629527-1630690 FORWARD LENGTH=241	AT1G05510.1	-1.76708	-0.131782	0.166004	-0.410465	-0.86728	0.133453	1.70785	-0.510738			909.032	458.351	267.076	251.258	14988.6	14874.5	13680.1	16316.1	768.308	252.239	862	824	210	161	158	113	0.293803	0.912703	1.12195	0.752381	0.548179	1.09692	3.26674	0.701863	268.98	879	14	83	0.460581	0.298346	-0.535831	0.851892	0.115822
Sec23/Sec24 protein transport family protein , Symbols: , chr1:1631126-1635703 REVERSE LENGTH=783	AT1G05520.1	0.49783	0.428145	1.08258	1.11321	0.0994369	-0.810354	-1.03726	-0.621255	+		5216.57	5089.8	7366.26	5452.99	3627.88	6409.59	4881.32	3655.02	369.247	970.747	782	473	490	1429	1060	929	1.41209	1.3455	2.11782	2.16327	1.07136	0.570242	0.487254	0.650105	252.9	1398	12	41	0.149425	0.0239771	0.780442	0.0950044	-0.592357
cell division cycle protein 48-related / CDC48-related , Symbols: , chr1:1790796-1796503 FORWARD LENGTH=1210	AT1G05910.1	NaN	NaN	0.569136	0.174573	NaN	-0.8732	0.45788	0.899772			NaN	NaN	NaN	NaN	0	1270.18	100.936	693.437	84.9265	101.2	126	139	241	149	272	278	NaN	NaN	1.48364	1.12863	NaN	0.545935	1.37352	1.86577	58.46	4065	3	4	0.0338843	0.310527	0.371855	0.790458	0.161484
UDP-Glycosyltransferase superfamily protein , Symbols: , chr1:1820495-1821802 REVERSE LENGTH=435	AT1G06000.1	-0.162164	0.138511	-0.0104674	-0.137422	-0.455832	-0.466266	0.368406	-0.340912			18514.4	16404.3	16546	11960.2	5774.8	7164.5	6356.72	5185.92	98247.2	84849.2	97537	109534	16014	16963	14559	13393	0.893684	1.10077	0.992771	0.909142	0.729089	0.723836	1.29093	0.789542	228.81	1100	11	159	0.282759	0.578245	-0.0428856	0.343673	-0.223651
ENTH/VHS/GAT family protein , Symbols: , chr1:1897567-1898986 FORWARD LENGTH=383	AT1G06210.1	-0.210174	0.557454	0.349548	-1.24094	0.125558	-0.975516	-0.186873	0.943747			7025.74	5459.49	6073.28	5955.92	3707.84	6692.91	5456.71	3403.73	16784.4	19165.5	21386	16837	11196	3138	4737	6036	0.864433	1.47167	1.27416	0.423098	1.09093	0.508558	0.878508	1.92352	104.99	2688	5	38	0.182768	0.757601	-0.136028	0.956937	-0.023271
Ribosomal protein S5/Elongation factor G/III/V family protein , Symbols: MEE5 , chr1:1900524-1904583 FORWARD LENGTH=987	AT1G06220.2	0.215223	0.068703	0.239276	-0.753605	-0.0544397	-0.51153	0.0609364	-0.573538			30734.1	30950.6	35678.8	29804.4	38822.2	57443.1	40715.7	40295.1	57151.8	67719.4	67462	70641	58135	55153	34481	37061	1.16088	1.04877	1.1804	0.593119	0.962968	0.701478	1.04314	0.671967	497.97	224	25	101	0.350557	0.822213	-0.0576008	0.190128	-0.269643
global transcription factor group E4 , Symbols: GTE4 , chr1:1907626-1910183 FORWARD LENGTH=766	AT1G06230.1	0.127559	-0.351285	-0.0186315	-0.345058	0.507799	-0.327117	0.0356749	0.556393			402.142	494.21	439.318	702.707	21479.3	17404.4	16837.3	13873.5	4271.81	4834.95	4217	4956	503	357	396	525	1.09244	0.783885	0.987169	0.787276	1.42188	0.797128	1.02504	1.47059	122.37	2346	6	16	0.122715	0.308407	-0.146854	0.424367	0.193187
acyl-CoA oxidase 3 , Symbols: ACX3, ATACX3 , chr1:1922423-1926002 FORWARD LENGTH=675	AT1G06290.1	-0.459216	-0.387226	0.0494557	-0.0492869	-0.121617	0.713809	0.0813239	-0.103064			29248.8	22783.8	21275	20941.9	8534.92	6650.13	6525.79	10907.1	83783.1	84081.3	86705	88957	23998	23685	23192	22052	0.727381	0.764599	1.03487	0.966414	0.919157	1.64013	1.05799	0.931053	532.51	183	27	140	0.41037	0.188383	-0.211568	0.519158	0.142613
trehalose-phosphatase/synthase 7 , Symbols: ATTPS7, TPS7, ATTPSA , chr1:1955413-1958153 FORWARD LENGTH=851	AT1G06410.1	0.264968	-0.297798	0.90372	-0.646712	0.315067	0.0773412	0.344912	0.28596		+	1628.98	1221.77	1957.39	1519.97	70053.2	54518.1	56987.8	57520.5	18070.6	26739.4	33808	33961	11695	9812	7470	11963	1.20161	0.813493	1.87088	0.638735	1.24407	1.05507	1.27007	1.21922	378.37	564	18	87	0.273796	0.879298	0.0560445	0.0244059	0.25582
Tropomyosin-related , Symbols: , chr1:2001625-2002596 FORWARD LENGTH=323	AT1G06530.1	0.559177	0.257301	0.205632	0.325384	0.07367	0.948084	-0.349232	-0.0581012	+		4774.4	8162.39	7034.74	8590.02	1875.91	1518.25	2242.17	2929.17	49047.4	50040.6	56561	39282	11340	10995	14209	10561	1.47343	1.19524	1.15319	1.253	1.05239	1.92931	0.785002	0.960528	191.19	1413	9	56	0.362229	0.0229129	0.336874	0.620489	0.153605
ATP-dependent caseinolytic (Clp) protease/crotonase family protein , Symbols: , chr1:2003834-2006564 REVERSE LENGTH=387	AT1G06550.1	0.759116	0.168518	0.43574	0.175574	-0.0150847	-0.022724	0.305192	-0.088927			1604.94	2509.17	2716.29	2483.07	4365.49	5504.28	4906.39	5418.26	6322.62	6528.9	8552	8067	5239	8749	5917	8226	1.69245	1.1239	1.3526	1.12941	0.989599	0.984372	1.23558	0.940222	207.34	1273	10	77	0.351421	0.0701803	0.384737	0.648615	0.044614
phytoene desaturation 1 , Symbols: PDS1, HPD , chr1:2012015-2013543 REVERSE LENGTH=473	AT1G06570.1	-0.157466	NaN	0.173714	0.0573332	0.197467	NaN	-0.198245	0.105795			627.286	328.613	562.423	376.815	NaN	NaN	NaN	NaN	124.118	129.645	140	113	74	92	77	99	0.896599	NaN	1.12796	1.04054	1.14668	NaN	0.87161	1.07609	37.86	5145	2	4	0.0676533	0.823994	0.0245273	0.797316	0.0350056
2-oxoglutarate (2OG) and Fe(II)-dependent oxygenase superfamily protein , Symbols: , chr1:2025618-2027094 FORWARD LENGTH=365	AT1G06620.1	0.74393	-0.640982	-1.07328	0.727515	-0.63217	-1.78569	0.598132	0.536545			392.986	394.906	658.145	254.796	2205.07	3393.33	1414.06	984.192	970.04	809.906	461	1226	1409	1212	2333	1758	1.67473	0.641276	0.475238	1.65578	0.645205	0.290038	1.51376	1.4505	63.06	3797	3	10	0.147945	0.905049	-0.0607039	0.609527	-0.320795
Protein kinase superfamily protein , Symbols: , chr1:2052750-2054552 REVERSE LENGTH=361	AT1G06700.1	0.308214	0.55713	0.509361	NaN	-0.350265	-0.508495	0.10975	NaN	+		1838.81	2618.23	2276.77	2053.84	775.424	938.938	1140.91	660.031	3835.83	5750.48	5460	6205	NaN	NaN	NaN	NaN	1.23817	1.47134	1.42342	NaN	0.78444	0.702955	1.07904	NaN	105.61	3703	5	27	0.119114	0.026601	0.458235	0.310449	-0.24967
P-loop containing nucleoside triphosphate hydrolases superfamily protein , Symbols: , chr1:2060615-2067281 REVERSE LENGTH=1147	AT1G06720.1	0.555603	-0.934552	1.83876	-1.46319	0.804754	3.24135	0.373803	0.173065			184.456	264.465	271.11	461.981	195.876	17.859	102.483	168.888	281.798	318.731	1008	413	1442	918	523	1035	1.46978	0.523205	3.57703	0.362691	1.74685	9.45676	1.29576	1.12745	115.01	2499	6	10	0.0941587	0.99917	-0.000843972	0.204268	1.14824
winged-helix DNA-binding transcription factor family protein , Symbols: , chr1:2076687-2077616 REVERSE LENGTH=274	AT1G06760.1	-0.41688	0.455635	-0.256891	-0.143302	-0.0925728	0.926934	0.350242	0.333325			36542.3	18167.6	27371.8	17038.5	296.94	248.866	407.219	473.151	39173.6	30983.5	32784	39497	81000	86548	73341	109043	0.749043	1.37139	0.83689	0.905444	0.937849	1.90123	1.27477	1.25991	181.6	2027	9	116	0.138686	0.667578	-0.0903593	0.167427	0.379482
galacturonosyltransferase 6 , Symbols: GAUT6 , chr1:2083689-2086853 FORWARD LENGTH=589	AT1G06780.1	0.36868	-0.0884233	0.517491	-0.301381	-0.0410653	NaN	4.03226	0.343263			1068.65	1323.2	1379.81	1286.07	39.9091	0	37.5365	41.6419	385.619	36.5484	552	598	610	443	495	562	1.29117	0.94055	1.43146	0.811475	0.971937	NaN	16.3619	1.26862	72.14	3571	4	5	0.0797963	0.563455	0.124092	0.381649	1.44482
nodulin MtN21 /EamA-like transporter family protein , Symbols: , chr1:2111728-2114038 REVERSE LENGTH=357	AT1G06890.2	-0.654274	-0.237147	NaN	-1.58496	0.38543	0.885747	NaN	0.593375			124.176	105.159	78.9008	137.364	217.426	60.7698	184.469	112.286	NaN	NaN	NaN	NaN	45	57	15	86	0.635395	0.848422	NaN	0.333333	1.30625	1.84772	NaN	1.50877	42.49	4637	2	11	0.109244	0.174046	-0.825461	0.0504259	0.621517
Insulinase (Peptidase family M16) family protein , Symbols: , chr1:2115155-2120635 REVERSE LENGTH=1024	AT1G06900.1	0.232957	0.308215	0.166469	0.268676	-0.074483	-1.00449	-0.338382	0.319812	+		6598.63	5729.74	7754.98	5441.44	336.586	559.35	416.752	278.807	28810.3	34079	32334	26954	12379	10642	14913	13283	1.17524	1.23817	1.12231	1.2047	0.949682	0.498448	0.790928	1.24817	246.81	992	12	44	0.163086	0.00391656	0.244079	0.39703	-0.274385
translocon at the inner envelope membrane of chloroplasts 110 , Symbols: ATTIC110, TIC110 , chr1:2130303-2135563 REVERSE LENGTH=1016	AT1G06950.1	0.537676	0.0203851	0.168761	-0.699345	-0.117054	-0.48254	0.0433713	0.679702			13448.7	23859.9	19522.5	22000.5	34887.8	35248.7	35384.3	25228	17383.8	17832.8	19541	18377	31933	15151	19666	24269	1.45163	1.01423	1.12409	0.615852	0.922069	0.715716	1.03052	1.60181	979.33	21	45	352	0.424213	0.980529	0.00686936	0.906819	0.0308697
Pleckstrin homology (PH) domain superfamily protein , Symbols: SIRANBP , chr1:2192360-2193688 REVERSE LENGTH=228	AT1G07140.1	0.15807	-0.633321	0.160997	0.45267	-0.653744	-0.255881	0.513595	-0.222625			158308	198766	176639	126341	126839	94969.2	81771.7	79534.4	268796	235465	300530	336150	180595	275890	247157	236439	1.11579	0.644691	1.11806	1.36857	0.635629	0.837476	1.4276	0.857005	281.52	1192	13	315	0.434211	0.891412	0.0346039	0.570198	-0.154664
Ribosomal protein S18 , Symbols: , chr1:2215320-2216668 FORWARD LENGTH=261	AT1G07210.1	1.23705	0.278462	0.103316	-0.764187	0.395611	0.407863	-0.772261	2.29745			1123.29	1850.55	2647.77	2434.39	8043.11	6905.03	9755.5	9161.04	1779.86	2189.58	1912	1282	428	107	252	526	2.35717	1.2129	1.07424	0.588785	1.3155	1.32672	0.585499	4.91589	83.5	3173	4	17	0.268199	0.638518	0.213661	0.42699	0.582166
ribosomal protein L4 , Symbols: RPL4 , chr1:2249190-2250173 FORWARD LENGTH=278	AT1G07320.4	0.034434	1.91817	0.455546	-0.226248	-1.47283	NaN	-0.101113	-0.560011			3270.47	3095.72	3349.47	1115.31	188.118	74.3737	710.98	0	4979.21	2139.84	6828	1995	4871	3124	4164	2119	1.02415	3.77943	1.3713	0.854855	0.360274	0	0.932314	0.678297	173.16	1588	8	115	0.223022	0.337187	0.545475	0.219708	-0.71132
CCCH-type zinc fingerfamily protein with RNA-binding domain , Symbols: , chr1:2260562-2262795 REVERSE LENGTH=481	AT1G07360.1	-0.565154	0.477427	-0.708904	-0.44219	0.187063	-0.345025	-0.725923	0.0913303			1873.33	1181.86	1266.15	1345.48	19857.5	21469.5	27646.7	16902.8	1116.41	1099.88	683	665	1466	1775	1079	1891	0.675883	1.39226	0.611785	0.736016	1.13844	0.787294	0.60461	1.06535	158.17	1757	8	31	0.216216	0.331485	-0.309705	0.416229	-0.198139
FTSH protease 10 , Symbols: ftsh10 , chr1:2305689-2309380 FORWARD LENGTH=813	AT1G07510.1	0.472456	NaN	0.150404	0.0703406	0.643711	NaN	0.0592245	-1.05368			2182.2	2378.75	3027.74	3716.43	NaN	NaN	NaN	NaN	1216.35	1203.56	1350	1254	2822	3915	2963	1886	1.38747	NaN	1.10988	1.04996	1.56234	NaN	1.04191	0.481737	153.06	4226	8	33	0.0393604	0.200812	0.231067	0.836184	-0.116916
endomembrane-type CA-ATPase 4 , Symbols: ATECA4, ECA4 , chr1:2370305-2374196 REVERSE LENGTH=1061	AT1G07670.1	0.269468	0.788906	0.122246	-0.936465	0.308893	0.384126	-0.0623049	-0.904482			4101.74	3802.42	4944.09	4710.27	7754.08	7776.74	13397.2	10149.2	16163.7	14335.9	17593	13730	28874	24982	15087	13346	1.20536	1.72776	1.08843	0.522512	1.23876	1.30507	0.957733	0.534225	452.51	2357	22	135	0.0659755	0.876806	0.0610388	0.831608	-0.0684419
RmlC-like cupins superfamily protein , Symbols: , chr1:2404300-2405863 REVERSE LENGTH=356	AT1G07750.1	-0.38632	-0.105547	0.0601872	0.709042	-0.321833	0.113213	0.0699415	-0.585017			8133.05	3002.53	6222.42	2402.18	16327.4	12779.9	15175.5	13823.2	235276	237528	245299	249327	38499	79959	62935	53304	0.765078	0.929453	1.0426	1.63472	0.800053	1.08163	1.04967	0.666642	347.12	530	17	136	0.55618	0.784799	0.0693405	0.356665	-0.180924
ribosomal protein S15A , Symbols: RPS15A , chr1:2408413-2409065 REVERSE LENGTH=130	AT1G07770.2	0.40825	0.487569	0.552902	-0.420698	0.301238	-0.0093666	0.557042	-0.538941			166581	332127	221066	409248	114161	113685	160063	112949	51981.1	49820.9	76258	73299	12853	14099	9602	9704	1.32708	1.40208	1.46703	0.747063	1.2322	0.993529	1.47125	0.688276	192.41	4531	10	161	0.223077	0.34136	0.257006	0.764091	0.077493
Histone superfamily protein , Symbols: HTB1 , chr1:2413049-2413495 FORWARD LENGTH=148	AT1G07790.1	-1.19195	NaN	-0.51279	-2.76148	0.25615	NaN	-1.81789	1.99042			490.175	383.414	214.555	457.907	NaN	NaN	NaN	NaN	1248.46	1308.02	875	371	7398	491	1091	1951	0.437712	NaN	0.700866	0.147472	1.19429	NaN	0.283636	3.97352	264.47	6230	13	2130	0.0810811	0.154883	-1.48874	0.908598	0.142893
ER-type Ca2+-ATPase 1 , Symbols: ECA1, ATECA1, ACA3 , chr1:2416681-2420572 FORWARD LENGTH=1061	AT1G07810.1	0.530773	-0.69972	0.536343	0.186949	-0.25516	2.52353	0.863458	-0.389412			6552.54	8868.35	9466.48	7430.74	1336.02	251.48	822.575	1445.98	17435.1	19160.8	25286	34861	1142	2139	1300	1633	1.4447	0.615692	1.45029	1.13835	0.837894	5.74988	1.81939	0.763441	469.99	2031	23	115	0.072573	0.666578	0.138586	0.383906	0.685605
ribosomal protein L29 family protein , Symbols: , chr1:2422549-2423392 FORWARD LENGTH=144	AT1G07830.1	0.703847	0.583472	0.198724	-0.0285692	-0.286324	-0.358909	-0.217641	-0.435863		+	2927.17	5442.41	4767.89	4462.72	1786.83	3050.44	2677.47	2378.59	14474.4	16229.6	16612	13957	2448	2512	2400	1857	1.62884	1.49845	1.14768	0.980392	0.819989	0.779754	0.85997	0.739252	66.21	3678	3	30	0.277778	0.120862	0.364368	0.0062011	-0.324684
ascorbate peroxidase 1 , Symbols: APX1, MEE6, CS1, ATAPX1, ATAPX01 , chr1:2438005-2439435 FORWARD LENGTH=250	AT1G07890.1	0.069951	0.0671204	0.0566249	0.383018	0.179501	0.105251	0.463731	-0.104211			1641754	1396678	1723318	1581727	1974297	1863908	2068320	2004972	3296594	2755875	3428556	3800637	1925689	2481162	2511228	2308259	1.04968	1.04762	1.04003	1.30407	1.13249	1.07568	1.3791	0.930314	480.26	343	22	1545	0.72	0.168021	0.144179	0.263714	0.161068
PDI-like 5-1 , Symbols: ATPDIL5-1, PDIL5-1 , chr1:2467681-2468831 FORWARD LENGTH=146	AT1G07960.3	-1.74505	-0.656604	-0.426449	0.263704	-2.01835	0.861144	0.359118	-0.182781			1446.82	1190.77	431.623	293.929	3608.13	1470.62	2288.89	2671.35	7144.29	4472.8	5316	5737	7539	8496	9051	7485	0.298324	0.63437	0.744091	1.20056	0.246841	1.81648	1.28264	0.881003	59.33	3997	3	10	0.19863	0.221541	-0.641099	0.722387	-0.245217
SIT4 phosphatase-associated family protein , Symbols: , chr1:2477413-2482898 FORWARD LENGTH=802	AT1G07990.1	-0.229831	NaN	-0.00327025	0.435618	-0.51267	NaN	0.0174894	0.570845			416.287	687.743	354.982	482.056	NaN	NaN	NaN	NaN	1853.2	1076.87	1849	1090	1566	2225	2118	3305	0.852735	NaN	0.997736	1.35249	0.700924	NaN	1.0122	1.48539	113.98	2875	6	13	0.0798005	0.762611	0.0675058	0.943079	0.0252216
lactoylglutathione lyase family protein / glyoxalase I family protein , Symbols: , chr1:2535702-2537630 FORWARD LENGTH=185	AT1G08110.1	0.139656	0.212327	0.297195	-0.0842066	0.0406472	-0.463133	0.558168	0.471521			47876.4	48100.2	52742.7	49474.7	67396.2	77305.5	78082.2	56078.1	294979	234466	362456	345228	70727	58913	66717	81687	1.10164	1.15856	1.22875	0.943303	1.02858	0.725409	1.4724	1.38657	203.31	1314	10	109	0.443243	0.182498	0.141243	0.562969	0.151801
DNA ligase 1 , Symbols: ATLIG1, LIG1 , chr1:2542913-2547815 REVERSE LENGTH=790	AT1G08130.1	0.51227	-0.0653097	0.178422	0.0209329	0.0369415	-0.0859904	0.00375754	0.0159857			4574.84	9297.12	6525.06	9538.26	14603.3	14863.2	13957	14003.2	1316.67	1927.97	1490	1933	1300	1436	1319	1452	1.42629	0.95574	1.13165	1.01462	1.02594	0.942138	1.00261	1.01114	180.22	1519	9	40	0.172152	0.293933	0.161579	0.804436	-0.00732642
Late embryogenesis abundant (LEA) hydroxyproline-rich glycoprotein family , Symbols: , chr1:2559672-2560337 REVERSE LENGTH=221	AT1G08160.1	0.250486	-0.365569	0.202548	0.544114	-0.15432	0.095733	-0.988759	0.197792			35034.3	30074	41677	27023.1	29677.9	25541.4	23034.9	27293.8	69248.3	87586.9	79686	44136	20907	25915	30485	29723	1.18961	0.776163	1.15073	1.45812	0.898556	1.06861	0.503911	1.14694	43.46	4572	2	39	0.122172	0.467173	0.157895	0.487666	-0.212388
vacuolar protein sorting 41 , Symbols: ATVPS41, ZIP2, VPS41, ATVAM2, VAM2 , chr1:2567652-2573142 FORWARD LENGTH=980	AT1G08190.1	0.818303	-0.15447	-0.193649	1.30933	-0.254848	-0.387991	0.198315	-0.29457			508.545	1097.61	896.734	919.884	3136.92	4433.09	2818.41	3387.74	2312.47	2325.34	2022	2668	322	666	798	543	1.76333	0.898462	0.874391	2.47826	0.838076	0.764193	1.14736	0.815315	93.52	2968	5	9	0.0744898	0.316793	0.444878	0.252372	-0.184774
UDP-D-apiose/UDP-D-xylose synthase 2 , Symbols: AXS2 , chr1:2574259-2576609 REVERSE LENGTH=389	AT1G08200.1	0.327141	0.182502	0.0430146	0.907759	-0.403204	-0.396709	-0.106994	-1.38923			36280.4	50360.3	45514.7	38081.3	32723.2	42650.8	37135.9	32397.1	50405.5	48432.9	51931	44971	34221	57210	64203	21841	1.25452	1.13485	1.03026	1.87613	0.756177	0.759589	0.928521	0.381769	471.38	2213	22	434	0.143959	0.150336	0.365104	0.133095	-0.574034
Ribosomal protein L1p/L10e family , Symbols: , chr1:2636231-2637694 FORWARD LENGTH=216	AT1G08360.1	0.468476	-0.184442	-0.722381	1.07861	-0.0906072	-0.559425	1.02662	-1.12338			73003	127207	101010	119463	58127	55627	51151.1	37747	132708	61290.5	80434	124864	35704	85709	75407	39342	1.38365	0.87999	0.606096	2.112	0.939127	0.678573	2.03725	0.459018	328.98	2244	16	248	0.240741	0.70986	0.160066	0.709839	-0.186697
decapping 1 , Symbols: DCP1, ATDCP1 , chr1:2638355-2640367 FORWARD LENGTH=367	AT1G08370.1	-2.21625	-0.489169	-0.452356	0.635567	0.638201	0.502357	-0.12716	-0.765535			273.04	173.069	58.7582	269.363	29164.8	13332.1	20778	18885.2	4407.21	6000.23	3221	5494	775	1054	1204	620	0.2152	0.712435	0.730848	1.55355	1.55639	1.41653	0.915632	0.588235	116	2473	6	13	0.215259	0.363153	-0.630552	0.859815	0.0619659
P-loop containing nucleoside triphosphate hydrolases superfamily protein , Symbols: , chr1:2646307-2649106 FORWARD LENGTH=589	AT1G08410.1	0.106823	-0.397298	0.856788	-0.0453976	0.190499	0.0735321	NaN	0.509084			2051.45	1919.69	2209.11	2190.67	3461.11	2850.06	2627.95	2999.09	975.703	0	1767	1323	2292	1659	2221	2361	1.07685	0.759279	1.811	0.969023	1.14116	1.05229	NaN	1.42315	122.37	2348	6	19	0.14601	0.655884	0.130228	0.186235	0.257705
calreticulin 3 , Symbols: CRT3, PSL1, EBS2, AtCRT3 , chr1:2668008-2671800 REVERSE LENGTH=370	AT1G08450.2	0.626644	-0.452845	1.36023	-0.328408	-0.0760616	0.0846456	-0.450787	-0.561253			1973.5	2971.54	3047.03	2818.93	4165.27	2457.77	3043.15	2606.28	1753.23	2417.84	4501	1769	17015	18105	13551	12270	1.54397	0.730601	2.56726	0.796415	0.948644	1.06043	0.731644	0.677713	146.48	1901	7	36	0.251351	0.531539	0.301406	0.198732	-0.250864
strictosidine synthase-like 3 , Symbols: SSL3 , chr1:2682262-2683977 REVERSE LENGTH=390	AT1G08470.1	NaN	0.83792	0.728815	1.93557	NaN	0.80361	-0.736058	-0.574721			NaN	NaN	NaN	NaN	1951.89	1483.52	3488.94	2589.43	258.255	581.301	428	349	166	1123	635	754	NaN	1.78747	1.65728	3.8253	NaN	1.74546	0.600377	0.671416	105.05	2683	5	15	0.207692	0.0938688	1.16744	0.76233	-0.169057
unknown protein, FUNCTIONS IN: molecular_function unknown, INVOLVED IN: biological_process unknown, LOCATED IN: mitochondrion, plasma membrane, plastid, vacuole, EXPRESSED IN: 27 plant structures, EXPRESSED DURING: 15 growth stages, Has 39 Blast hits to 39 proteins in 13 species: Archae - 0, Bacteria - 0, Metazoa - 0, Fungi - 0, Plants - 39, Viruses - 0, Other Eukaryotes - 0 (source: NCBI BLink).…	AT1G08480.1	0.481205	0.0366492	0.0686861	-0.735645	-0.600619	0.147581	-0.475585	0.431803			26487.7	57803.2	36974.4	38119.6	78843.9	79655.7	80872.4	88235.4	164254	204743	172263	147246	30935	15164	18578	20455	1.39591	1.02573	1.04876	0.60055	0.659471	1.10771	0.719175	1.34892	136.34	2095	7	77	0.450704	0.892566	-0.037276	0.649949	-0.124205
ABI3-interacting protein 3 , Symbols: AIP3, PFD4 , chr1:2809925-2811126 REVERSE LENGTH=129	AT1G08780.1	-0.61488	0.123108	-0.00737421	-0.407106	-0.166767	-0.458325	0.360721	0.117144			7809.72	6920.19	5099.63	6164.76	15690	18082.3	17087.6	13160.9	29991.9	30097.3	29839	38647	21585	21363	16278	23170	0.652984	1.08908	0.994902	0.754135	0.890837	0.727831	1.28407	1.08459	99.4	2841	5	44	0.263566	0.278618	-0.226563	0.848655	-0.0368069
vamp/synaptobrevin-associated protein 27-2 , Symbols: VAP27-2 , chr1:2821810-2824412 REVERSE LENGTH=386	AT1G08820.2	1.13166	0.309559	-0.153204	0.880039	0.102037	0.473172	-0.0650881	0.410161			193.421	410.679	423.805	440.777	759.648	678.018	941.454	941.196	9818.17	11938.6	8829	11412	1128	1852	2076	2461	2.1911	1.23933	0.899251	1.84043	1.07329	1.38816	0.955887	1.32883	105.42	2671	5	19	0.19171	0.156968	0.542013	0.168896	0.23007
copper/zinc superoxide dismutase 1 , Symbols: CSD1 , chr1:2827700-2829053 FORWARD LENGTH=152	AT1G08830.1	-0.307718	0.000951999	0.816542	0.0473863	-0.347398	-0.28577	-1.23944	0.815241			72493.9	43433.2	58569.2	34138.5	7923.12	10597.5	7928.35	8693.2	42842.9	78859.9	75454	33400	45641	23614	47165	41551	0.807919	1.00066	1.76118	1.03339	0.786001	0.820304	0.423536	1.75959	70.45	4438	3	144	0.184211	0.601095	0.13929	0.574347	-0.264343
nuclear factor Y, subunit C9 , Symbols: HAP5C, NF-YC9 , chr1:2883144-2883839 FORWARD LENGTH=231	AT1G08970.1	1.03311	NaN	-0.7183	1.45539	-0.0821767	NaN	0.0985099	-0.290269			255.454	425.448	522.769	401.892	0	0	0	0	993.726	1002.18	604	1073	260	631	713	516	2.04643	NaN	0.607813	2.74231	0.944631	NaN	1.07067	0.81775	66.68	4575	3	53	0.112554	0.468777	0.590067	0.501638	-0.0913119
glycoside hydrolase family 2 protein , Symbols: , chr1:2895259-2899287 REVERSE LENGTH=944	AT1G09010.1	-0.196754	0.483574	-0.167727	-0.970413	0.820585	0.156934	-0.392366	-0.373118			1796.9	1362.23	1567.82	2405.86	4487.31	5180.28	6274.18	5775.58	17855.8	13028.3	15896	9926	1834	2216	936	1711	0.872512	1.3982	0.890244	0.51036	1.76612	1.11492	0.761879	0.772112	299.94	713	15	52	0.238347	0.525859	-0.21283	0.86467	0.0530089
ATP-dependent caseinolytic (Clp) protease/crotonase family protein , Symbols: , chr1:2940063-2942217 REVERSE LENGTH=330	AT1G09130.1	-1.52519	NaN	-0.583846	-1.81502	-0.552039	0.587121	0.110044	0.258264			1504.61	1880.33	522.752	1282.49	751.658	102.689	0	154.264	5373.34	6696.25	3585	7227	3867	2979	1099	3563	0.347433	0	0.667183	0.2842	0.682055	1.50225	1.07926	1.19604	196.7	1363	10	71	0.278788	0.0721001	-1.30802	0.7019	0.100847
pseudouridine synthase and archaeosine transglycosylase (PUA) domain-containing protein , Symbols: , chr1:2946599-2948908 FORWARD LENGTH=181	AT1G09150.1	0.399541	NaN	0.0660363	-0.189652	-0.26751	NaN	0.137948	-0.228285			5745.57	6505.7	7578.92	5404.63	NaN	NaN	NaN	NaN	11307.4	15211.7	11837	16738	17129	15415	15019	13159	1.31909	NaN	1.04684	0.876817	0.830752	NaN	1.10034	0.853649	145.82	1910	7	33	0.524862	0.643748	0.0919751	0.453088	-0.119283
calreticulin 1b , Symbols: CRT1b, AtCRT1b , chr1:2973217-2976655 REVERSE LENGTH=424	AT1G09210.1	-0.0848733	0.104803	-0.222381	0.412754	-0.219655	-0.106749	-0.138504	-0.209479		+	215226	213319	202929	183192	52999.1	50398.8	56992.5	46804.3	460594	426989	394798	387903	255911	315404	340675	272777	0.942867	1.07535	0.85715	1.33122	0.858771	0.928678	0.908461	0.86485	709.98	279	34	439	0.438679	0.72771	0.0525757	0.00863652	-0.168597
importin alpha isoform 4 , Symbols: IMPA-4 , chr1:2994506-2997833 FORWARD LENGTH=538	AT1G09270.2	-0.110779	-1.12024	-0.952476	0.410863	-0.176545	-0.855224	-0.598342	-0.46809		+	6603.15	4089.06	6115.09	3618.08	10232.2	6825.55	4707.01	3773.02	11135.1	9262.5	5754	6118	7181	7709	9547	5573	0.926088	0.460018	0.516745	1.32948	0.884819	0.552779	0.660513	0.722921	261.74	1136	13	71	0.381041	0.30635	-0.443157	0.0338956	-0.52455
unknown protein, FUNCTIONS IN: molecular_function unknown, INVOLVED IN: biological_process unknown, LOCATED IN: integral to membrane, EXPRESSED IN: 24 plant structures, EXPRESSED DURING: 15 growth stages, CONTAINS InterPro DOMAIN/s: Protein of unknown function DUF846, eukaryotic (InterPro:IPR008564), Has 518 Blast hits to 518 proteins in 206 species: Archae - 0, Bacteria - 0, Metazoa - 193, Fungi…	AT1G09330.1	-0.305322	1.10476	NaN	-0.810573	0.492955	-1.35734	NaN	-0.591897			2065.1	1335.03	1671.2	1878.82	1753.58	128.346	3771.3	50.0935	0	0	0	0	6058	5735	3454	3805	0.809261	2.15064	NaN	0.570155	1.40732	0.390301	NaN	0.66347	74.61	3519	4	16	0.204301	0.995421	-0.00371102	0.46127	-0.485427
ATP-citrate lyase A-3 , Symbols: ACLA-3 , chr1:3042135-3044978 FORWARD LENGTH=424	AT1G09430.1	0.831303	-0.360888	-0.44228	0.158027	0.437494	-0.46	0.0785162	-0.159478			992.204	1722.08	1765.42	2332.13	32334.5	29627.3	25178.4	21538.7	36583	31487.8	26924	33249	717	1204	800	1078	1.77929	0.778685	0.735971	1.11576	1.35425	0.726986	1.05593	0.895349	247.23	1652	12	148	0.292453	0.884054	0.0465405	0.900185	-0.0258671
NAD(P)-binding Rossmann-fold superfamily protein , Symbols: , chr1:3064172-3065815 FORWARD LENGTH=322	AT1G09490.1	NaN	-0.495313	NaN	NaN	-1.29	0.540276	NaN	-0.43827			656.262	969.02	0	396.281	1448.36	817.148	1027.48	1188.34	NaN	NaN	NaN	NaN	0	626	126	462	0	0.709408	NaN	NaN	0.40895	1.45425	NaN	0.738019	78.63	3376	4	7	0.186335	1	-0.495313	0.532019	-0.395999
germin-like protein 5 , Symbols: GLP5 , chr1:3093896-3094639 FORWARD LENGTH=219	AT1G09560.1	-0.0953604	0.0974098	0.418153	-0.304267	0.0242931	0.512395	-0.614492	0.68036			167005	98225.3	156323	99893.3	18733.9	19836.1	20042.5	28294.5	233051	379876	311406	248120	193814	146490	156961	234756	0.936038	1.06985	1.33622	0.809854	1.01698	1.42642	0.65316	1.60254	134.49	3473	7	172	0.0776256	0.862263	0.0289839	0.639923	0.150639
ATP binding,leucine-tRNA ligases,aminoacyl-tRNA ligases,nucleotide binding,ATP binding,aminoacyl-tRNA ligases , Symbols: , chr1:3113077-3116455 REVERSE LENGTH=1091	AT1G09620.1	-0.00445317	-0.175566	0.0618727	-0.947396	0.074173	-0.0183874	-0.0377964	0.40456			76422.5	71814.2	76187	75602.9	124649	133604	110367	131912	83826.7	108642	87500	105833	149884	98877	77725	130882	0.996918	0.88542	1.04382	0.518568	1.05276	0.987336	0.974142	1.32368	844.94	41	41	416	0.47571	0.334921	-0.266386	0.378907	0.105637
RAB GTPase 11C , Symbols: ATRAB11C, ATRABA2A, ATRAB-A2A, RAB-A2A, RAB11c , chr1:3118350-3119571 REVERSE LENGTH=217	AT1G09630.1	-0.0177483	0.347148	0.291818	-0.0301911	-0.205472	-0.136509	0.0431712	-0.0790082			29678.2	28591.4	29315.3	24796	10018.6	14281.3	12744.1	12992	12540.6	18128.3	15352	18679	24047	26946	23549	25510	0.987773	1.27204	1.22418	0.979291	0.867255	0.909718	1.03038	0.946708	247.77	2147	12	110	0.327189	0.235382	0.147757	0.170741	-0.0944544
Translation elongation factor EF1B, gamma chain , Symbols: , chr1:3120162-3122152 FORWARD LENGTH=414	AT1G09640.1	-0.0503876	0.0861848	-0.0758911	0.130143	-0.0800811	0.461712	-0.236288	-0.329748			251923	225994	243276	213792	63519.7	49309	67429.9	67907.1	344219	387523	326580	328979	154043	188034	168585	149614	0.965677	1.06156	0.948756	1.0944	0.946004	1.37718	0.848927	0.795675	664.03	645	31	632	0.243961	0.686116	0.0225123	0.811293	-0.0461013
Adenine nucleotide alpha hydrolases-like superfamily protein , Symbols: , chr1:3154603-3155834 FORWARD LENGTH=171	AT1G09740.1	0.470093	-0.189505	0.612649	1.41028	-0.205443	0.118193	-0.371982	-0.273018			36428.1	48358.9	50460.1	41940.3	11764.2	10035	10316.1	10891.7	48901.8	56161.4	74774	43397	38	87	101	72	1.3852	0.876906	1.52906	2.65789	0.867272	1.08537	0.77272	0.827586	56.08	4240	3	19	0.187135	0.177832	0.57588	0.182864	-0.183063
U2 small nuclear ribonucleoprotein A , Symbols: U2A' , chr1:3159476-3161603 REVERSE LENGTH=249	AT1G09760.1	-0.0592951	0.0468731	0.320294	-0.780024	-0.198301	-0.577983	-0.119528	-0.0397239			16928.2	15453.2	16246.6	13468.7	35336.7	41968.7	36503.6	28114.8	31717.5	36559.9	39602	33653	19294	13734	11236	13361	0.959733	1.03302	1.24858	0.582357	0.871576	0.669899	0.920489	0.972841	281.44	804	14	98	0.550201	0.649613	-0.118038	0.144507	-0.233884
cell division cycle 5 , Symbols: ATCDC5, CDC5, ATMYBCDC5 , chr1:3162002-3165122 FORWARD LENGTH=844	AT1G09770.1	-0.102616	-2.63115	0.577617	-0.329892	0.108781	1.34351	0.501678	-0.238816			8505.92	7447.2	7921.92	8030.43	43766.2	35091	7064.56	89049.8	4160.46	3749.67	6209	5309	38150	40109	30352	33990	0.931343	0.161416	1.49238	0.795596	1.07832	2.53768	1.41586	0.847441	342.77	547	17	63	0.279621	0.438292	-0.621509	0.296827	0.428788
Phosphoglycerate mutase, 2,3-bisphosphoglycerate-independent , Symbols: , chr1:3165550-3167812 REVERSE LENGTH=557	AT1G09780.1	-0.128348	-0.202389	0.265304	-0.480946	-0.177205	0.180732	-0.20793	0.322399			217436	208165	198927	184104	291675	215664	253498	244446	526242	621560	632484	538133	300742	206347	215484	258018	0.914878	0.86911	1.20189	0.716508	0.884415	1.13346	0.865778	1.25041	916.73	151	43	847	0.533214	0.440353	-0.136595	0.837009	0.0294992
ATP phosphoribosyl transferase 2 , Symbols: ATATP-PRT2, HISN1B, ATP-PRT2 , chr1:3173588-3176690 FORWARD LENGTH=413	AT1G09795.1	0.349568	0.292116	-0.98246	-0.901635	-0.365598	0.000852519	-0.575225	0.105559			180.245	333.577	229.665	258.905	2263.52	2654.39	2771.54	2655.96	162.018	1263.44	82	848	411	988	220	1063	1.27418	1.22444	0.506116	0.53528	0.776147	1.00059	0.671181	1.07591	180.19	1740	9	55	0.312349	0.457459	-0.310603	0.27977	-0.208603
Glycinamide ribonucleotide (GAR) synthetase , Symbols: , chr1:3192783-3194936 REVERSE LENGTH=532	AT1G09830.1	0.31504	-0.0646117	0.802437	0.192267	0.294537	-0.0796738	-0.251511	-0.362102			1215.05	1641.6	1511.58	2013.41	8201.82	9483.27	7842.6	8973.75	10753.7	13395	18755	11252	5724	5726	6540	4455	1.24405	0.956203	1.74404	1.14256	1.22649	0.946272	0.840016	0.77803	156.25	1786	7	87	0.218045	0.185413	0.311283	0.537693	-0.0996875
xylem bark cysteine peptidase 3 , Symbols: XBCP3 , chr1:3201848-3203875 FORWARD LENGTH=437	AT1G09850.1	0.271685	0.654026	-0.0694244	0.0840321	-0.708875	0.101773	0.287864	0.154508			2601.14	2928.69	3140.14	1791.76	6100.06	10515.8	9598.76	11284.4	8783.67	6349.77	8371	7752	5919	6272	6274	6981	1.20722	1.57355	0.953018	1.05998	0.611797	1.07309	1.22083	1.11304	43.52	4567	2	12	0.0732265	0.229152	0.23508	0.867015	-0.0411826
histidine acid phosphatase family protein , Symbols: , chr1:3205817-3208444 FORWARD LENGTH=487	AT1G09870.1	-0.230362	-0.194866	-0.282155	-0.703968	-0.20129	0.112036	-0.361634	0.272597			1699.39	1324.66	1448.6	1152.16	2669.68	2680.41	2332.38	2896.86	12771.8	18826.1	10503	14652	15661	11554	9614	13957	0.852421	0.873654	0.822362	0.613882	0.869772	1.08075	0.778282	1.20798	263.96	905	13	52	0.365503	0.0586036	-0.352838	0.777759	-0.044573
GATA type zinc finger transcription factor family protein , Symbols: WLIM1 , chr1:3346677-3347763 REVERSE LENGTH=190	AT1G10200.1	-0.335397	-0.170262	-0.720778	-0.584963	0.0709726	-0.212147	2.93289	-0.249978	+		2524.85	2206.86	2001.11	2318.14	2861.73	2790.52	2543.16	2408.92	2097.99	527.868	1273	4031	24	44	16	37	0.792566	0.888682	0.60677	0.666667	1.05042	0.863252	7.63637	0.840909	85.24	3124	4	29	0.221053	0.0350449	-0.45285	0.469295	0.635434
dynamin-like protein 6 , Symbols: ADL6, DRP2A , chr1:3370774-3377120 FORWARD LENGTH=914	AT1G10290.1	-0.341928	0.231725	-0.215933	-0.284847	-0.527219	0.133137	-0.0498824	-0.182838			41383.9	40037.3	32651.3	27781.5	11018.3	12257.7	12938.1	13442.7	37863.4	30362.9	32600	29331	25350	20986	20808	18488	0.788986	1.17424	0.860989	0.820828	0.693891	1.09668	0.966015	0.880968	941.33	284	46	328	0.314004	0.327015	-0.152746	0.342968	-0.156701
Nucleoporin autopeptidase , Symbols: , chr1:3407265-3412045 REVERSE LENGTH=1041	AT1G10390.2	-0.194512	NaN	0.741102	-0.0592392	0.805486	NaN	-0.790738	-0.165081			1675.77	1441.96	1464.4	2520.16	NaN	NaN	NaN	NaN	4965.74	7257.18	8300	4195	3306	4088	3173	3646	0.873868	NaN	1.67145	0.95977	1.74774	NaN	0.578048	0.891879	160.54	1718	8	27	0.107589	0.633864	0.16245	0.923915	-0.0501106
Domain of unknown function (DUF1726) ,Putative ATPase (DUF699) , Symbols: , chr1:3453589-3459925 FORWARD LENGTH=1028	AT1G10490.1	-0.386992	-0.0413182	-0.316924	0.214366	-0.440452	-1.17245	-0.620596	0.444671			4857.31	5080.04	3714.49	3743.5	1736.03	2716.86	1687.02	1205.38	453.425	518.141	364	337	618	518	717	705	0.764722	0.971767	0.80278	1.16019	0.736904	0.443668	0.650402	1.361	117.35	3322	6	11	0.0525292	0.406123	-0.132717	0.27485	-0.447206
Transducin/WD40 repeat-like superfamily protein , Symbols: , chr1:3491560-3493665 REVERSE LENGTH=573	AT1G10580.1	-0.643786	-0.246789	1.41878	-1.27009	0.568194	-0.152584	0.521219	-0.341405			1165.21	817.03	745.773	1211.38	891.45	831.529	751.288	748.075	89.7668	125.421	240	180	410	261	170	206	0.640031	0.84277	2.67359	0.414634	1.48267	0.899638	1.43517	0.789272	41.89	4702	2	10	0.0506108	0.7681	-0.185471	0.566729	0.148856
Nucleic acid-binding, OB-fold-like protein , Symbols: , chr1:3502324-3503033 REVERSE LENGTH=153	AT1G10590.3	0.610785	NaN	0.819642	0.0582534	-0.0483359	NaN	-0.923477	0.0936924			1406.88	1394.37	2148.43	1348.43	NaN	NaN	NaN	NaN	244.197	584.178	431	308	1262	1237	1314	1320	1.52709	NaN	1.76497	1.0412	0.967051	NaN	0.527237	1.0671	98.27	2869	5	25	0.313725	0.16053	0.496227	0.454549	-0.292707
ATP-citrate lyase A-1 , Symbols: ACLA-1 , chr1:3535787-3538098 FORWARD LENGTH=423	AT1G10670.1	0.376645	-0.157948	-0.343746	0.130587	-0.0168046	0.137054	-0.304733	0.25839			79104.7	87571.5	102703	86557.4	51706.9	51013.9	46344.9	56097.8	102435	112826	80718	91343	68145	87941	74601	105190	1.29832	0.896299	0.787992	1.09474	0.98842	1.09966	0.809592	1.19614	402.94	1095	19	308	0.248227	0.993585	0.00138453	0.88884	0.0184764
Pyruvate phosphate dikinase, PEP/pyruvate binding domain , Symbols: SEX1, SOP1, SOP, GWD1, GWD , chr1:3581210-3590043 REVERSE LENGTH=1399	AT1G10760.1	0.85637	0.613099	-0.0687217	2.15433	0.307283	-0.203579	-0.982995	-0.701476			86.9345	128.945	157.393	159.553	321.312	721.776	491.46	626.786	8920.98	14229.3	8506	7199	31	174	138	107	1.81048	1.52954	0.953482	4.45161	1.23738	0.868394	0.505928	0.614943	629.23	108	30	173	0.273052	0.151969	0.888769	0.258618	-0.395192
translation initiation factor 3 subunit H1 , Symbols: TIF3H1 , chr1:3607885-3610299 REVERSE LENGTH=337	AT1G10840.1	-0.272153	-0.117501	0.888198	-0.387967	-0.145272	-0.399058	-0.192603	0.247506			75842.5	52474.1	62803.9	47447.5	76535.2	82498.2	70548.9	62562.8	28596.4	61482.8	52928	53799	28228	21624	21572	25671	0.828083	0.921783	1.85086	0.764206	0.904209	0.758353	0.875026	1.18715	212.94	1224	10	135	0.317507	0.93058	0.0276444	0.431682	-0.122357
transmembrane nine 1 , Symbols: TMN1, AtTMN1 , chr1:3659322-3663622 FORWARD LENGTH=589	AT1G10950.1	-0.346983	0.743014	0.909487	-0.527812	-0.196809	0.528273	-0.292914	0.71874			10288.7	10106.7	8089.27	8817.87	318.671	1018.44	533.35	1468.8	4527.31	5250.83	8504	4286	2252	1163	1562	1914	0.786227	1.67367	1.87838	0.693606	0.872478	1.4422	0.816252	1.64574	137.57	2065	7	28	0.122241	0.63405	0.194427	0.510797	0.189322
sugar transporter 1 , Symbols: STP1, ATSTP1 , chr1:3777460-3780133 FORWARD LENGTH=522	AT1G11260.1	NaN	0.363566	-4.57853	1.11548	NaN	-0.658281	-0.420103	0.807355			NaN	NaN	NaN	NaN	14130.5	29657.9	18180.4	18792.2	525.65	491.055	22	367	6	8	13	14	NaN	1.2866	0.0418529	2.16667	NaN	0.633633	0.747371	1.75	96.21	2917	4	41	0.0842912	0.621389	-1.03316	0.860688	-0.090343
Adenine nucleotide alpha hydrolases-like superfamily protein , Symbols: , chr1:3822171-3822899 REVERSE LENGTH=242	AT1G11360.1	NaN	1.02359	1.00884	-0.24936	NaN	0.458436	0.814096	0.39731			NaN	NaN	NaN	NaN	5904.82	9216.16	12004.3	12663.5	3625.22	3424.53	7295	6021	2646	2088	2226	2750	NaN	2.03297	2.01229	0.84127	NaN	1.37405	1.7582	1.31705	99.81	2822	5	17	0.22314	0.294243	0.594357	0.0504156	0.556614
partner of Y14-MAGO , Symbols: PYM , chr1:3838777-3839978 FORWARD LENGTH=204	AT1G11400.2	0.654209	NaN	-0.51531	-1.08674	0.0349258	NaN	0.766201	1.09655			953.464	1681.92	1500.52	1723.13	NaN	NaN	NaN	NaN	1705.16	765.529	1193	1302	4233	1835	1993	3924	1.57375	NaN	0.699643	0.470824	1.0245	NaN	1.70079	2.13842	58.41	4068	3	11	0.176471	0.600306	-0.315946	0.181253	0.632557
eukaryotic translation initiation factor-related , Symbols: , chr1:3864368-3866750 REVERSE LENGTH=578	AT1G11480.1	-0.0691332	1.47221	-0.38311	-0.688636	0.311354	-0.758864	0.372074	-0.441027			670.115	536.176	638.76	665.325	1617.18	2981.97	4486.8	1762.23	30671	24570.2	23518	31799	6634	8159	4116	6010	0.953211	2.77446	0.766783	0.62044	1.24087	0.590961	1.29421	0.73661	153.78	1818	8	26	0.214533	0.873997	0.0828326	0.675812	-0.129116
methylesterase PCR A , Symbols: ATPMEPCRA, PMEPCRA , chr1:3888730-3890649 FORWARD LENGTH=557	AT1G11580.1	0.223796	-0.0242806	-0.441839	1.02129	0.215077	0.232436	0.168425	-0.619748			76278.1	79355.7	89077.7	92113.4	300254	299905	295244	352334	168078	145403	123738	163408	16073	35302	32624	22974	1.1678	0.983311	0.736196	2.02974	1.16077	1.17482	1.12383	0.650785	433.71	356	21	177	0.305206	0.571923	0.194743	0.996612	-0.00095265
RNA-binding (RRM/RBD/RNP motifs) family protein , Symbols: ATRBP45B, RBP45B , chr1:3914895-3917941 FORWARD LENGTH=405	AT1G11650.2	-0.321864	0.0516071	-0.111055	-0.845522	0.0426492	0.173555	-0.259006	0.191484			47251.1	32644.8	37802.6	33624.3	41747.6	40315.8	43268	45469.6	73767.4	90050.6	68302	75252	72209	47711	40185	54483	0.800035	1.03642	0.925911	0.55651	1.03	1.12783	0.835663	1.14194	116.59	2464	5	109	0.192593	0.214154	-0.306708	0.744796	0.0371706
heat shock protein 70 (Hsp 70) family protein , Symbols: , chr1:3921056-3924347 FORWARD LENGTH=763	AT1G11660.1	-0.308937	0.333225	-0.706435	0.0125429	-0.379246	-0.00806138	0.474562	-0.0661053			1803.18	1984.9	1455.6	1526.07	11995.1	17033	15111.7	16938	12187.7	7730.14	7469	10741	10536	9802	10628	9363	0.807237	1.25983	0.612832	1.00873	0.76884	0.994428	1.3895	0.955213	339.03	555	17	64	0.352556	0.506325	-0.167401	0.977969	0.00528738
CYTOCHROME P450 51G1 , Symbols: CYP51G1, EMB1738, CYP51A2, CYP51 , chr1:3938925-3940585 FORWARD LENGTH=488	AT1G11680.1	-0.222717	-1.11032	0.539123	-1.60174	-0.527804	0.778025	-1.26936	0.611119			17201.1	19326.5	14740.5	13405	4327.38	2694.9	2004.4	4621.16	17942.5	25260.1	26072	10479	13582	4901	4475	7486	0.85695	0.46319	1.45309	0.32948	0.69361	1.71478	0.414844	1.52744	203.67	1311	10	27	0.211066	0.296228	-0.598913	0.847008	-0.102005
glyoxalase I homolog , Symbols: ATGLX1, GLX1 , chr1:3996045-3997518 FORWARD LENGTH=283	AT1G11840.3	0.665063	-0.032786	-0.143297	0.761342	-0.0411154	0.217099	0.319973	-0.537363			203936	306672	323369	298056	131388	124291	128436	144476	397145	307933	359594	384395	208013	323789	352596	223100	1.58564	0.977531	0.905448	1.69507	0.971903	1.16239	1.24831	0.689029	346.99	617	17	353	0.413428	0.272629	0.312581	0.960265	-0.0103516
Glycine cleavage T-protein family , Symbols: , chr1:4001801-4003245 FORWARD LENGTH=408	AT1G11860.2	0.117029	0.057345	0.0745004	0.242035	-0.448635	-0.182811	0.331793	-0.599404			57720.5	85368	62597.8	62552.2	38640.3	33502.1	40207.2	29514.9	217619	199081	229152	250559	81047	114756	95851	75742	1.0845	1.04055	1.053	1.18266	0.732736	0.880985	1.25858	0.660026	663.47	87	30	915	0.52451	0.0603615	0.122727	0.352082	-0.224764
Seryl-tRNA synthetase , Symbols: ATSRS, SRS , chr1:4003895-4006556 FORWARD LENGTH=514	AT1G11870.2	0.230178	-0.273105	0.478367	-0.822854	-1.1383	-4.05141	-0.686399	0.0140812			1204.39	2270	1412.72	1031.25	755.845	1731.2	625.49	104.412	1783.71	2660.11	2485	1653	3720	2345	2103	2368	1.17298	0.827537	1.39317	0.565323	0.454295	0.0603119	0.621403	1.00981	144.73	1924	7	45	0.178988	0.75887	-0.0968533	0.199676	-1.46551
Synaptobrevin family protein , Symbols: SEC22, ATSEC22 , chr1:4011509-4012835 FORWARD LENGTH=218	AT1G11890.1	-0.364876	0.232095	-0.503443	-0.119575	-0.959101	0.0966952	0.189356	-0.219055			12818	13822.1	9953.63	7109.79	14304.6	12554.2	16801.4	13424.5	13540.8	21582.9	9552	24610	17865	18421	16444	15826	0.776535	1.17454	0.705422	0.920459	0.514377	1.06932	1.14025	0.859128	146.02	1906	7	51	0.527523	0.325832	-0.18895	0.454799	-0.223026
aspartic proteinase A1 , Symbols: APA1, ATAPA1 , chr1:4017119-4019874 REVERSE LENGTH=506	AT1G11910.1	-0.0273595	0.123041	0.337331	-0.12379	-0.260209	0.157319	-0.0565944	-0.066722			101264	84347.3	99362	70427.2	67887.8	68586.9	73931.7	76489.1	113882	108600	143880	104422	135625	122602	124473	117061	0.981215	1.08903	1.26342	0.917773	0.834967	1.11521	0.961531	0.954805	368.21	618	17	437	0.33004	0.497613	0.0773055	0.554753	-0.0565516
Phosphofructokinase family protein , Symbols: , chr1:4050159-4053727 REVERSE LENGTH=566	AT1G12000.1	-0.00173521	-0.0555597	-0.23581	-0.422733	0.0611531	-0.258351	0.191812	-0.358872			159313	159922	159122	166846	235263	264997	226375	221548	310198	284205	263423	324618	314418	305364	234559	238115	0.998798	0.962221	0.849208	0.74601	1.0433	0.836043	1.1422	0.779774	612.01	248	29	437	0.517668	0.15744	-0.178959	0.534147	-0.0910644
leucine-rich repeat/extensin 1 , Symbols: LRX1 , chr1:4070160-4072394 FORWARD LENGTH=744	AT1G12040.1	1.21561	1.84054	-0.676495	0.688605	0.624179	-1.57462	0.463218	-0.768197			6529.23	3662.82	15163.4	5645.62	16.0756	124.09	57.574	41.6609	47423.3	27604.5	29672	38056	7062	10413	11382	6114	2.32239	3.58145	0.625683	1.61172	1.54133	0.335731	1.37861	0.587151	162.61	1700	8	29	0.141129	0.247576	0.767066	0.590598	-0.313856
fumarylacetoacetase, putative , Symbols: , chr1:4072904-4075856 FORWARD LENGTH=421	AT1G12050.1	-0.71602	-0.216011	1.87528	0.856215	-0.422161	0.0637743	1.44944	-0.621099			4028.14	3817.6	2452.23	2849.1	2714.38	2062.81	2336.93	2156.04	552.781	556.57	2028	1520	2762	5134	5000	3338	0.608774	0.860943	3.66872	1.81028	0.746306	1.0452	2.73101	0.650175	103.51	2728	5	30	0.171021	0.492666	0.449865	0.817502	0.117487
Vacuolar calcium-binding protein-related , Symbols: , chr1:4084289-4084888 FORWARD LENGTH=138	AT1G12080.2	-0.424268	0.140472	0.202264	-1.5517	-0.120153	0.149824	-0.480916	1.61726			20524.6	14677.1	15295.3	13504.2	21554.1	26836.8	23758.3	29773.7	7363.74	5685.8	8472	4074	4673	1281	1594	3930	0.745217	1.10227	1.1505	0.341108	0.92009	1.10943	0.716522	3.06792	188.89	1695	8	275	0.543478	0.389027	-0.408307	0.571617	0.291503
flavin-monooxygenase glucosinolate S-oxygenase 5 , Symbols: FMO GS-OX5 , chr1:4121386-4123366 FORWARD LENGTH=457	AT1G12140.2	2.29787	0.22739	0.68577	NaN	0.312462	-0.27127	-1.33093	NaN			133.049	573.374	654.242	712.03	2584.72	4612.93	3025.97	3822.23	2060.85	3054	3315	1214	NaN	NaN	NaN	NaN	4.91731	1.17072	1.60856	NaN	1.24183	0.82859	0.397511	NaN	40.99	4801	2	13	0.04814	0.23036	1.07034	0.465744	-0.429913
Aldolase superfamily protein , Symbols: , chr1:4148050-4150708 FORWARD LENGTH=427	AT1G12230.2	0.0306924	0.45597	0.190496	-0.0447084	0.24132	1.04756	0.55717	-0.263077			33763.4	32287.7	34489.4	38166.5	64421.5	32323.8	88367.2	66814.2	83625.7	58687.8	95430	86352	36016	40524	34917	33769	1.0215	1.3717	1.14116	0.969486	1.18207	2.06702	1.47138	0.833309	291.51	755	14	148	0.367681	0.248627	0.158112	0.245998	0.395742
Glycosyl hydrolases family 32 protein , Symbols: ATBETAFRUCT4, VAC-INV , chr1:4153699-4157457 FORWARD LENGTH=664	AT1G12240.1	-0.0469142	0.746585	-0.413561	0.491529	0.1255	-0.154023	0.115626	-0.130469			78982.9	82658.8	76455.8	90171.2	10298.4	8400.68	17278.8	7550.04	137635	138596	103332	150161	25009	36292	35161	33154	0.968005	1.67782	0.750768	1.40593	1.09089	0.898741	1.08344	0.913535	226.62	1491	11	174	0.215361	0.511252	0.194409	0.89567	-0.0108414
stress-inducible protein, putative , Symbols: Hop1 , chr1:4172105-4174575 FORWARD LENGTH=572	AT1G12270.1	-0.262034	-0.00189978	-0.366999	-0.522469	-0.183934	-0.197749	-0.152709	-0.58907			27757.3	35048.4	23147.2	30853.1	141341	138571	141155	120821	55676.2	49303	43171	44351	40231	50646	28008	33668	0.833911	0.998684	0.775393	0.69618	0.880299	0.87191	0.899559	0.664771	570.24	308	28	180	0.475524	0.0780154	-0.288351	0.0723986	-0.280866
Calcium-binding EF-hand family protein , Symbols: , chr1:4187500-4187946 REVERSE LENGTH=148	AT1G12310.1	-0.0563901	0.00829593	0.623498	-0.979051	-0.164733	-0.0679118	-1.82749	-0.0374			15512.4	20841.6	14917.8	18592.6	9191.82	6418.43	9244.83	6123.29	675.708	1600.69	1041	451	9982	5588	5064	5445	0.961667	1.00577	1.54061	0.507313	0.892094	0.954018	0.281754	0.974409	256.47	3591	12	144	0.263514	0.779996	-0.100912	0.314628	-0.524384
Sec1/munc18-like (SM) proteins superfamily , Symbols: KEU , chr1:4201172-4206144 FORWARD LENGTH=666	AT1G12360.1	0.239516	0.264504	-0.314206	-0.187909	-0.0229559	0.55471	-0.0210528	-0.41384			803.296	626.738	948.369	616.844	22853.2	21107.5	27451.8	31004.2	42404.9	34972.6	34106	34466	45577	50971	40011	38260	1.1806	1.20122	0.804294	0.877877	0.984214	1.46887	0.985513	0.750623	204.19	1308	10	36	0.198198	0.997627	0.000476312	0.911062	0.0242154
CLP protease proteolytic subunit 2 , Symbols: CLPR2, NCLPP2, CLP2 , chr1:4223099-4224954 FORWARD LENGTH=279	AT1G12410.1	-1.80445	-0.525955	-0.0182916	-0.0194598	-0.417018	-1.08132	0.876419	-0.521636			4357.97	3681.78	1247.64	2757.55	7772.33	7418.98	5397.88	3506.18	11777.4	8411.53	11629	15442	7016	10151	6922	7071	0.28629	0.694499	0.987401	0.986602	0.748971	0.472595	1.83581	0.696582	87.36	3078	4	52	0.129032	0.25472	-0.592039	0.539449	-0.285889
zinc ion binding , Symbols: , chr1:4251359-4257201 FORWARD LENGTH=988	AT1G12470.1	0.299839	-0.316802	-0.161363	0.136736	-0.159632	1.01221	-3.42672	-0.217392			355.717	340.05	437.89	304.431	1091.92	997.496	876.646	2011.95	873.426	268.835	781	25	171	336	188	289	1.23101	0.802848	0.89418	1.09942	0.895254	2.017	0.0929937	0.860119	107.4	2633	6	10	0.0789474	0.9454	-0.0103974	0.516886	-0.697884
copper chaperone for SOD1 , Symbols: ATCCS, CCS , chr1:4267277-4268900 REVERSE LENGTH=320	AT1G12520.1	0.001761	-0.377062	0.128891	0.296556	-0.299838	-0.277413	-1.14431	-0.692927			3183.3	2537.53	3187.18	2061.35	24155.3	20645.5	18599.7	17034	54801.6	62233.8	59923	28155	1893	2011	2325	1244	1.00122	0.770004	1.09345	1.22821	0.812344	0.825069	0.452407	0.618598	99.12	2848	5	19	0.165625	0.935758	0.0125366	0.0595416	-0.603621
UDP-D-glucose/UDP-D-galactose 4-epimerase 1 , Symbols: UGE1, ATUGE1 , chr1:4356124-4358120 REVERSE LENGTH=351	AT1G12780.1	0.261739	-1.34794	0.249328	0.386117	-0.644957	-0.624028	0.239397	-0.693694			6713.65	8602.76	8049.15	5501.56	3309.05	3237.25	1299.97	2100.51	9266.79	12998.7	11015	15345	5152	7335	6733	4535	1.19892	0.392853	1.18865	1.30687	0.639512	0.648857	1.1805	0.618269	309.44	1116	15	88	0.350427	0.802627	-0.112688	0.15	-0.430821
vacuolar ATP synthase subunit C (VATC) / V-ATPase C subunit / vacuolar proton pump C subunit (DET3) , Symbols: DET3, ATVHA-C , chr1:4375584-4378220 FORWARD LENGTH=375	AT1G12840.1	-0.0158776	0.0846042	-0.0797337	0.247841	-0.122116	0.178419	-0.601822	-0.213548			224555	195992	222097	180085	67486.5	72134.7	71562.5	81630.7	269667	241879	255168	159379	147021	178121	174577	153614	0.989055	1.0604	0.946232	1.18743	0.918839	1.13164	0.658921	0.862414	530.67	187	26	382	0.725333	0.467763	0.0592085	0.323137	-0.189767
eukaryotic release factor 1-2 , Symbols: ERF1-2 , chr1:4396555-4397859 REVERSE LENGTH=434	AT1G12920.1	-1.65244	0.425781	0.464274	7.55958	-0.628448	0.331995	0.494445	-1.36506			57186.7	59996.8	18191.2	38810.3	11291.1	14453	15167.3	18192.8	26245.6	28093.1	36209	39577	112	55698	21129	21623	0.318102	1.3433	1.37962	188.652	0.646872	1.25875	1.40878	0.388219	257.3	4546	13	44	0.0760369	0.460983	1.6993	0.550562	-0.291767
eukaryotic initiation factor 4B2 , Symbols: EIF4B2 , chr1:4440927-4443520 REVERSE LENGTH=549	AT1G13020.1	0.272752	0.348593	0.0963227	-0.0723454	0.101779	-0.273068	-0.659133	0.135393			8660.55	7580.51	10462.9	8134.62	494.183	594.914	629.253	492.325	53154	70198.8	56824	44454	28563	19778	27166	21724	1.20811	1.27332	1.06905	0.951091	1.0731	0.827558	0.633259	1.09839	290.38	1071	15	80	0.282332	0.185039	0.161331	0.420013	-0.173757
20S proteasome beta subunit E1 , Symbols: PBE1 , chr1:4452641-4454663 FORWARD LENGTH=274	AT1G13060.1	-0.098782	0.283358	-1.49514	-0.240166	0.0713725	0.0866839	-0.0410261	0.125033			58809.2	44256.6	54917.3	46501.1	45233	50457.7	55049.6	53582.4	12231.2	16065.4	4339	15615	4669	5313	3953	5794	0.933821	1.21702	0.354748	0.846648	1.05072	1.06193	0.971963	1.09053	361.13	2627	17	181	0.270073	0.388512	-0.387681	0.188432	0.0605158
nuclear matrix constituent protein-related , Symbols: LINC2 , chr1:4515660-4517415 FORWARD LENGTH=391	AT1G13220.1	-1.12387	NaN	-0.170819	0.741807	-0.798505	NaN	-0.527017	1.12819			674.576	928.668	309.537	533.932	NaN	NaN	NaN	NaN	748.589	796.843	665	553	119	113	199	247	0.458862	NaN	0.888338	1.67227	0.574945	NaN	0.693988	2.18584	36.14	5326	2	5	0.056266	0.76484	-0.184293	0.922981	-0.0657779
allene oxide cyclase 4 , Symbols: AOC4 , chr1:4547624-4548552 FORWARD LENGTH=254	AT1G13280.1	0.570279	-0.242552	-0.0388561	0.412532	-0.048941	0.160278	-0.7334	-0.193263			4724.31	6097.77	7014.7	5894.38	10200.9	11918.3	8622.25	13318.7	8535.83	9200.57	8309	5534	9078	10337	12083	9041	1.48481	0.845249	0.973426	1.33102	0.966646	1.1175	0.601485	0.874625	147.56	2212	7	61	0.314961	0.423914	0.175351	0.363839	-0.203832
protein phosphatase 2A subunit A3 , Symbols: PP2AA3 , chr1:4563692-4567348 REVERSE LENGTH=587	AT1G13320.3	0.259913	-0.319574	-0.0483037	0.0121523	-0.744903	-0.617483	-0.267656	-0.438735		+	6603.67	5742.27	7907.28	3426.46	23148.3	22016.7	18548.9	14350.6	31859	35700.2	30810	29655	16196	19335	16333	14265	1.19741	0.801306	0.967073	1.00846	0.596708	0.651807	0.830668	0.737781	337.79	1430	16	207	0.248722	0.853323	-0.0239531	0.0157118	-0.517194
sulfotransferase 4B , Symbols: ATST4B, ST4B , chr1:4604871-4605866 FORWARD LENGTH=331	AT1G13420.1	-0.0305545	0.106697	-0.821692	0.970808	0.235745	-0.616604	0.546769	-0.664108			10643.2	10531.2	10420.2	12400.6	30754.3	37500.6	33115	24458.1	160954	92582.1	91064	135245	1298	1789	2544	1129	0.979044	1.07676	0.565778	1.95994	1.17751	0.652204	1.46081	0.631079	171.61	1790	9	19	0.335347	0.887822	0.0563147	0.710097	-0.124549
glyceraldehyde-3-phosphate dehydrogenase C2 , Symbols: GAPC-2, GAPC2 , chr1:4608465-4610494 REVERSE LENGTH=338	AT1G13440.1	-0.333701	-0.221164	0.0187246	0.540394	-0.303442	0.113255	0.538813	-0.667054			730573	513894	579708	416417	179854	155172	154292	167844	10975.6	9654.62	11119	14026	4131	6183	6008	3894	0.793499	0.857873	1.01306	1.45437	0.810317	1.08167	1.45278	0.629791	950.83	2613	43	5362	0.180473	0.995975	0.00106342	0.779958	-0.0796072
ATPase E1 , Symbols: ATE1 , chr1:4693380-4694179 FORWARD LENGTH=177	AT1G13690.1	-0.0573055	0.0239606	0.310661	0.0656729	0.0807048	-0.523792	0.210143	-2.01779			5537.46	8072.49	5321.81	8536.93	5615.78	6063.4	5709.83	4217.35	7238.71	10856.6	8978	12559	4552	4406	4764	1088	0.961057	1.01675	1.24028	1.04657	1.05753	0.695541	1.1568	0.246936	114.73	2507	6	24	0.40678	0.35821	0.0857472	0.351034	-0.562684
Nuclear transport factor 2 (NTF2) family protein with RNA binding (RRM-RBD-RNP motifs) domain , Symbols: , chr1:4710519-4712332 FORWARD LENGTH=428	AT1G13730.1	0.133108	0.657111	-0.195792	-1.41003	0.110933	0.0901994	0.0486029	1.16103			11060.2	12282.9	12129.2	13264.6	1987.99	1991.93	3134.9	2120.45	17865.2	22865.6	15598	23649	9006	2892	3389	6467	1.09665	1.57692	0.873094	0.376305	1.07993	1.06452	1.03426	2.23617	168.21	1647	8	68	0.214953	0.673758	-0.2039	0.28224	0.352691
Purple acid phosphatases superfamily protein , Symbols: , chr1:4753494-4755554 REVERSE LENGTH=656	AT1G13900.1	-0.409729	NaN	1.52595	0.0216625	0.444977	NaN	-0.668572	-0.0669255			1081.82	835.8	814.358	1137.77	NaN	NaN	NaN	NaN	1115.02	2075.89	3211	1306	661	728	671	695	0.752765	NaN	2.87976	1.01513	1.36129	NaN	0.629129	0.95467	83.86	3165	4	13	0.0914634	0.584243	0.379294	0.79187	-0.0968399
Involved in response to salt stress. Knockout mutants are hypersensitive to salt stress. , Symbols: , chr1:4761091-4761558 FORWARD LENGTH=155	AT1G13930.3	-0.0670416	0.112065	-0.424872	1.01247	-0.0745444	0.0396295	0.694737	-0.732831			475418	479540	453831	455391	370513	496146	400441	509964	877059	669138	653326	1083060	59083	103016	119192	61987	0.954593	1.08077	0.744905	2.01737	0.949642	1.02785	1.61859	0.601722	269.01	878	12	350	0.858065	0.640804	0.158156	0.954142	-0.0182523
sec7 domain-containing protein , Symbols: GN, VAN7, EMB30 , chr1:4789587-4794397 FORWARD LENGTH=1451	AT1G13980.1	0.220548	0.208406	-0.905545	-0.627965	0.329291	1.45861	-0.421633	-0.524835			749.056	801.549	872.782	1007.06	1592.45	1298.26	1839.94	3568.18	7901.38	6381.11	4218	4764	17741	18986	11480	13196	1.16518	1.15541	0.533831	0.647089	1.2564	2.74844	0.746579	0.695038	123.8	2318	6	24	0.0640937	0.409644	-0.276139	0.676965	0.210359
VH1-interacting kinase , Symbols: VIK , chr1:4797606-4800043 FORWARD LENGTH=438	AT1G14000.1	-0.618142	-1.30905	-0.494592	0.030346	-0.342225	-1.47229	-0.18638	-0.423766			2358.96	1773.22	1536.88	1398.76	349.518	258.156	141.061	93.0422	17632.7	18633.2	12515	16375	23898	26359	24406	19650	0.65151	0.403588	0.709762	1.02126	0.788824	0.360411	0.878808	0.745476	158.44	1752	8	25	0.207763	0.11854	-0.597858	0.13028	-0.606164
RNA-binding KH domain-containing protein , Symbols: , chr1:4843463-4845253 REVERSE LENGTH=479	AT1G14170.3	-0.0727716	0.0143002	-0.211328	-0.100043	1.13211	-0.178477	0.452066	0.926222			2539.34	521.19	2414.43	1142.34	835.271	782.926	843.591	691.821	2213.62	1565.79	1912	2142	1015	341	947	648	0.95081	1.00996	0.863742	0.933005	2.19179	0.883636	1.368	1.90029	98.35	2867	5	15	0.200418	0.141036	-0.0924608	0.138891	0.58298
Ribonuclease T2 family protein , Symbols: , chr1:4856902-4857941 REVERSE LENGTH=247	AT1G14210.1	0.202325	-0.544595	0.484683	-0.340911	-0.576989	0.391663	0.0102258	1.03082			18290.3	15503	21044	10392.6	1583.14	1397.17	1085.38	1832.95	14353.8	12812.9	20085	12904	6101	3566	4817	7286	1.15055	0.685584	1.39928	0.789543	0.670362	1.3119	1.00711	2.04319	80.43	3288	4	28	0.218623	0.848087	-0.0496245	0.571073	0.21393
Ribosomal protein L16p/L10e family protein , Symbols: SAC52, RPL10, RPL10A , chr1:4888270-4889408 FORWARD LENGTH=220	AT1G14320.1	0.383609	-0.195278	0.521901	-0.853603	0.231891	0.254938	-0.547453	-0.413501			384954	476032	502212	559039	69531.7	60914.7	60729.3	72688.6	127979	157553	183758	107802	134839	91344	74620	68581	1.3046	0.873405	1.43585	0.553401	1.17437	1.19328	0.684227	0.750799	356.91	4098	18	398	0.0954545	0.916261	-0.0358427	0.613199	-0.118531
IQ-domain 28 , Symbols: IQD28 , chr1:4918279-4920761 REVERSE LENGTH=664	AT1G14380.3	-0.125894	-1.66496	-0.779543	-1.07126	0.338574	-0.669231	-0.615107	3.16993			451.458	222.85	413.732	281.796	99.696	203.181	31.4394	127.769	774.181	422.741	451	276	332	20	158	180	0.916436	0.315353	0.582551	0.475904	1.26451	0.628842	0.652882	9	201.55	1526	10	33	0.200301	0.0653132	-0.910415	0.581021	0.55604
alfin-like 7 , Symbols: AL7 , chr1:4962171-4964154 REVERSE LENGTH=252	AT1G14510.1	-0.38058	-0.112565	-0.227003	NaN	0.367453	-0.171497	0.44317	NaN			20504	18789.2	15749.7	24239.4	50143	42360.5	46379.3	37612.8	10733.8	6079.05	9171	8265	NaN	NaN	NaN	NaN	0.768129	0.924942	0.854408	NaN	1.29007	0.887921	1.35959	NaN	61.83	3846	3	17	0.126984	0.0906224	-0.240049	0.385711	0.213042
UBX domain-containing protein , Symbols: , chr1:4983770-4987192 FORWARD LENGTH=468	AT1G14570.2	0.416297	-2.28987	-0.46143	NaN	0.265928	-0.210261	1.20834	-1.16034			209.671	446.645	279.806	537.05	1413.08	796.118	288.965	688.149	435.102	86.1204	316	199	0	2101	794	940	1.3345	0.204494	0.726266	NaN	1.20241	0.864381	2.31072	0.447406	62.91	3802	3	8	0.0747863	0.431823	-0.778335	0.961395	0.0259161
valyl-tRNA synthetase / valine--tRNA ligase (VALRS) , Symbols: TWN2, VALRS , chr1:5008502-5014486 REVERSE LENGTH=1108	AT1G14610.1	-0.17043	0.0428805	0.272821	0.0241641	-0.295558	-0.0265079	0.0742994	0.153157			106081	87926.2	94261.5	71638.5	122816	129846	126522	127482	111003	117087	134110	123275	93959	96518	95546	107328	0.888578	1.03017	1.20817	1.01689	0.814757	0.981794	1.05285	1.112	827.97	45	40	372	0.395307	0.672318	0.042359	0.824502	-0.0236526
decoy , Symbols: DECOY , chr1:5014948-5016501 REVERSE LENGTH=233	AT1G14620.1	-0.149864	-0.264064	0.64406	0.158957	0.353108	-0.168391	0.225901	-0.669299			6034.19	5505.32	5438.83	7032	55937.1	39371	46581	35033.7	735.256	1056	1149	1235	3829	4984	4275	3134	0.901335	0.832739	1.56272	1.11648	1.27731	0.889835	1.16951	0.628812	101.35	2776	5	42	0.248927	0.66455	0.097272	0.796933	-0.06467
SWAP (Suppressor-of-White-APricot)/surp domain-containing protein / ubiquitin family protein , Symbols: , chr1:5028077-5030520 FORWARD LENGTH=785	AT1G14650.1	0.958114	-1.17773	0.828954	0.48209	-0.598273	-0.524149	0.117866	-0.573916			865.52	1451.01	1681.51	958.459	2161.7	1969.02	955.573	1369.19	6728.79	11447.5	11953	12422	4267	10018	5960	6730	1.94277	0.442047	1.7764	1.39677	0.660544	0.695369	1.08513	0.671791	254.96	948	12	64	0.216561	0.619107	0.272857	0.104924	-0.394618
Endomembrane protein 70 protein family , Symbols: , chr1:5037669-5040199 FORWARD LENGTH=592	AT1G14670.1	0.591584	NaN	0.295015	-0.613217	0.509607	NaN	0.161908	-0.0756175			3907.45	5017.18	5888.13	7142.77	NaN	NaN	NaN	NaN	9122.19	13928.7	11192	15583	35990	27064	23528	25682	1.5069	NaN	1.2269	0.653737	1.42366	NaN	1.11877	0.948936	220.85	4132	11	105	0.035473	0.824954	0.0911271	0.36292	0.198633
hydroxyproline-rich glycoprotein family protein , Symbols: , chr1:5062168-5064697 REVERSE LENGTH=601	AT1G14710.2	0.519871	1.41304	NaN	0.203864	0.832539	0.468487	NaN	-0.439379			6561.64	5841.29	9408.26	10402.3	3416.92	4414.84	9099.2	6108.63	NaN	NaN	NaN	NaN	1265	518	1457	382	1.43383	2.66298	NaN	1.15178	1.78082	1.38366	NaN	0.737452	102.19	2755	5	39	0.108153	0.188045	0.712259	0.526894	0.287216
semialdehyde dehydrogenase family protein , Symbols: , chr1:5102684-5104633 REVERSE LENGTH=375	AT1G14810.1	0.924253	0.100611	-0.0423951	-0.710842	-0.109661	-0.219005	-0.310648	0.023222			36079.1	42133.6	68467.4	39049.7	126176	150105	135290	128964	74594.1	105145	72434	84776	82784	93797	50578	95319	1.8977	1.07223	0.971042	0.610963	0.926806	0.859158	0.806279	1.01623	271.96	861	13	244	0.370667	0.852672	0.0679067	0.121805	-0.154023
DYNAMIN-like 1C , Symbols: ADL1C, ADL5, DRP1C, DL1C , chr1:5107699-5111470 REVERSE LENGTH=614	AT1G14830.1	-0.15181	0.233383	-0.122012	0.456269	0.0430241	0.627771	0.029281	-0.317217			110144	82478.1	99143.1	84974.8	71594.8	53253.2	84166	82285.5	237538	248310	218275	253401	85680	113201	117552	90857	0.90012	1.17559	0.918905	1.37199	1.03027	1.54518	1.0205	0.802617	644.87	184	31	275	0.477199	0.528985	0.103957	0.658709	0.0957146
nucleoporin 155 , Symbols: NUP155 , chr1:5116921-5123259 REVERSE LENGTH=1464	AT1G14850.1	-0.986928	0.0480521	0.723405	-0.174225	1.07222	-0.309395	-0.677583	0.157373			6393.6	2522.61	3225.9	5304.21	17400.8	26368.3	17990.1	21278.7	665.627	1762.6	1099	1102	756	590	670	658	0.504551	1.03387	1.65107	0.886243	2.10267	0.80698	0.625212	1.11525	272.89	856	14	33	0.152322	0.800266	-0.0974239	0.882712	0.0606541
PLANT CADMIUM RESISTANCE 2 , Symbols: PCR2 , chr1:5128591-5129458 REVERSE LENGTH=152	AT1G14870.1	0.422895	0.0644021	-0.25056	NaN	-0.406573	1.05259	0.532298	NaN			1014.21	907.901	1359.67	684.933	5348.46	3565.07	5592.62	7394.84	478.247	419.02	402	606	NaN	NaN	NaN	NaN	1.34061	1.04565	0.84057	NaN	0.754413	2.07425	1.44623	NaN	41.97	4696	2	17	0.223684	0.724297	0.0789121	0.454727	0.392771
ENTH/ANTH/VHS superfamily protein , Symbols: , chr1:5139928-5143571 REVERSE LENGTH=692	AT1G14910.1	NaN	NaN	NaN	0.522488	NaN	-1.02319	-0.63326	-0.089907			NaN	NaN	NaN	NaN	0	171.111	0	84.1912	0	584.752	20	377	818	960	1175	902	NaN	NaN	NaN	1.43643	NaN	0.492026	0.644718	0.939583	41.77	4717	2	4	0.050578	1	0.522488	0.164419	-0.58212
Polyketide cyclase/dehydrase and lipid transport superfamily protein , Symbols: , chr1:5159334-5159992 REVERSE LENGTH=153	AT1G14960.1	0.454574	NaN	0.757384	-1.15617	-0.451085	NaN	-0.823779	0.0589028			8173.67	9783.27	11201	7156.39	NaN	NaN	NaN	NaN	8325.73	22344.9	14074	12624	9786	6335	4391	6599	1.37038	NaN	1.69042	0.448702	0.731493	NaN	0.56496	1.04167	60.89	3897	3	32	0.287582	0.977863	0.0185961	0.25398	-0.40532
chaperonin 10 , Symbols: CPN10 , chr1:5165930-5166654 REVERSE LENGTH=98	AT1G14980.1	-0.46482	-0.472859	0.00372272	-0.699357	0.307341	0.616308	0.264484	-0.108922			96709.1	82524.8	70071.7	102118	3823.4	3508.88	2754.89	5378.93	118356	112546	118662	135191	41775	35369	25727	32797	0.724561	0.720535	1.00258	0.615847	1.23742	1.53295	1.20121	0.927281	143.57	1943	7	95	0.632653	0.0699014	-0.408328	0.16702	0.269803
serine carboxypeptidase-like 50 , Symbols: scpl50 , chr1:5168613-5169947 FORWARD LENGTH=444	AT1G15000.1	0.139117	NaN	-0.282736	-0.455531	0.254174	NaN	NaN	-0.490326			253.819	87.6825	279.514	104.575	NaN	NaN	NaN	NaN	209.238	0	172	105	277	177	202	126	1.10123	NaN	0.82203	0.729242	1.19265	NaN	NaN	0.711864	37.52	5191	2	8	0.0540541	0.37548	-0.199717	0.804458	-0.118076
Ubiquinol-cytochrome C reductase hinge protein , Symbols: , chr1:5202648-5203950 FORWARD LENGTH=166	AT1G15120.2	0.189497	NaN	0.101675	0.630074	-0.851376	NaN	0.802595	-0.316791			46554.3	31066.3	53088.9	17218.7	NaN	NaN	NaN	NaN	182148	124171	195448	216583	17022	28385	26344	22789	1.14037	NaN	1.07302	1.54764	0.554256	NaN	1.74424	0.802854	81.75	3238	4	22	0.222892	0.201095	0.307082	0.82588	-0.121857
Endosomal targeting BRO1-like domain-containing protein , Symbols: , chr1:5206217-5209848 REVERSE LENGTH=846	AT1G15130.1	-0.571847	-0.00875425	0.0687766	0.758259	-0.0626843	0.255234	0.0315879	-0.68195			6384.64	8019.4	4295.3	7678.42	17227.6	14641.9	17123.3	17475.5	102478	127251	107482	130068	4116	9313	6962	5805	0.672755	0.99395	1.04883	1.69145	0.957481	1.19353	1.02214	0.623322	182.23	1492	9	28	0.128842	0.835708	0.0616086	0.608183	-0.114453
FAD/NAD(P)-binding oxidoreductase , Symbols: , chr1:5210403-5212137 REVERSE LENGTH=295	AT1G15140.1	NaN	NaN	0.217844	0.440097	NaN	NaN	0.679075	0.159495			NaN	NaN	NaN	NaN	0	0	0	0	2513.34	2122.27	2923	3398	799	1018	1084	1137	NaN	NaN	1.16299	1.3567	NaN	NaN	1.60111	1.1169	187.75	1440	9	63	0.332203	0.207389	0.328971	0.353139	0.419285
protein-protein interaction regulator family protein , Symbols: , chr1:5228477-5231017 REVERSE LENGTH=470	AT1G15200.3	-2.72763	0.462009	0.551373	-0.935102	-0.321182	0.296987	-0.0650396	0.290948			341.171	360.492	51.508	288.543	244.169	310.38	336.333	381.325	9036.63	15588.1	13243	14901	6455	5366	3376	6565	0.150974	1.37746	1.46548	0.523005	0.800414	1.22858	0.955919	1.22344	101.22	2781	5	15	0.134043	0.451861	-0.662337	0.758898	0.0504284
pleiotropic drug resistance 7 , Symbols: PDR7, ATPDR7 , chr1:5231552-5236573 REVERSE LENGTH=1442	AT1G15210.1	-0.0580736	-0.0919537	-0.0535382	0.0444718	-0.110342	-0.207079	-1.20962	-0.444709			27747.7	24867.6	26652.9	23036.5	48711.5	48342	45703.6	41878.2	4539.37	9070.65	4374	3922	7315	9579	7544	7038	0.960546	0.938251	0.96357	1.03131	0.926368	0.866289	0.432384	0.734732	751.37	904	38	183	0.115811	0.268517	-0.0397734	0.14211	-0.492937
Translation machinery associated TMA7 , Symbols: , chr1:5250833-5252020 REVERSE LENGTH=64	AT1G15270.1	0.312487	-0.0987671	0.00701888	-0.483938	-0.0283515	-0.0444038	0.564627	0.183372			1019.12	1323.8	1265.59	1298.04	4361.19	4832.77	4072.61	4686.29	151918	113317	152659	167596	64286	51743	45966	58756	1.24185	0.933831	1.00488	0.715023	0.98054	0.96969	1.47901	1.13554	126.53	2599	6	25	0.359375	0.715776	-0.0657996	0.319412	0.168811
CASC3/Barentsz eIF4AIII binding , Symbols: , chr1:5252538-5256214 FORWARD LENGTH=584	AT1G15280.1	1.08242	NaN	-0.99452	0.0420641	-0.0814963	NaN	1.48146	0.216783			198.035	439.08	419.358	414.964	NaN	NaN	NaN	NaN	6066.91	1532.06	3045	4278	1352	1178	1392	1369	2.11759	NaN	0.501903	1.02959	0.945077	NaN	2.79231	1.16214	97.85	2879	5	14	0.133562	0.948972	0.0433232	0.377487	0.538916
methyl-CPG-binding domain 10 , Symbols: MBD10 , chr1:5275895-5277474 REVERSE LENGTH=384	AT1G15340.1	0.158342	0.391785	-0.498123	0.768036	-0.0879896	0.128846	-0.624216	-0.0360562			26065	38309.5	29088.6	36042.8	23343.7	29260.9	30627.2	31994.5	8534.98	8377.36	6043	5435	8544	12600	14550	12289	1.116	1.31202	0.708028	1.70295	0.940833	1.09342	0.648772	0.975317	286.61	780	14	158	0.492188	0.496867	0.20501	0.412538	-0.154854
Lactoylglutathione lyase / glyoxalase I family protein , Symbols: , chr1:5290955-5292287 FORWARD LENGTH=174	AT1G15380.1	NaN	0.644125	-0.161742	-0.440997	NaN	0.0990191	0.432065	1.01123			NaN	NaN	NaN	NaN	5056.85	6556.19	7902.8	7021.98	809.893	2249.54	724	3035	243	192	179	387	NaN	1.56279	0.893945	0.736626	NaN	1.07105	1.34916	2.01562	59.76	3975	3	12	0.126437	0.970027	0.0137954	0.193512	0.514104
TLC ATP/ADP transporter , Symbols: ATNTT2 , chr1:5326426-5328688 FORWARD LENGTH=618	AT1G15500.1	-0.496856	0.381257	-0.362853	-1.52286	-0.408369	0.473838	0.289477	0.173882			8364.95	5772.81	5927.82	4349.67	1451.79	3687.84	1890.92	5121.67	304.774	386.19	237	472	17368	10032	6044	11317	0.708649	1.30248	0.777625	0.347996	0.753475	1.3888	1.2222	1.12809	259.89	1962	12	88	0.12945	0.29143	-0.500327	0.537559	0.132207
Inorganic H pyrophosphatase family protein , Symbols: AVP1, ATAVP3, AVP-3, AtVHP1,1 , chr1:5399115-5402185 FORWARD LENGTH=770	AT1G15690.1	0.438679	0.0495742	0.212015	-0.494802	0.281997	-0.226038	0.0690142	0.0763817			344370	425712	466747	517613	655705	802610	678628	686216	420446	367515	487005	385523	376588	298030	267249	314234	1.35536	1.03496	1.15831	0.709659	1.21588	0.85498	1.049	1.05437	406.57	380	18	730	0.238961	0.812799	0.0513664	0.663007	0.0503388
Transducin family protein / WD-40 repeat family protein , Symbols: WSIP1, TPL , chr1:5415086-5420359 REVERSE LENGTH=1131	AT1G15750.4	0.331215	-0.06752	-0.0113065	0.550979	-0.675787	-0.218076	0.293911	-0.603081			5847.55	8228.73	7356.64	5151.1	2463.92	3845.48	2351.26	3306.01	26475.7	25842.6	26269	31682	4496	7452	6587	4906	1.25807	0.954277	0.992194	1.46508	0.625991	0.859711	1.22596	0.658347	521.36	2233	26	144	0.0707339	0.263266	0.200842	0.268845	-0.300758
S15/NS1, RNA-binding protein , Symbols: , chr1:5444496-5446271 FORWARD LENGTH=419	AT1G15810.1	-0.152347	-0.70372	1.1087	-0.80672	0.301967	-0.00466445	1.54631	0.109655			4470.39	2987.18	4022.39	3682.67	1764.79	1412.36	1083.56	1407.8	147.924	364.64	319	1065	6250	4584	3573	4946	0.899786	0.613987	2.15651	0.57168	1.23282	0.996772	2.92069	1.07897	127.36	2240	6	25	0.174224	0.773451	-0.138522	0.266197	0.488317
Domain of unknown function (DUF298) , Symbols: , chr1:5455055-5456741 FORWARD LENGTH=236	AT1G15860.3	-0.227448	-3.03838	NaN	-1.56112	1.8196	0.0337623	NaN	0.0740006			33.9106	19.7955	28.9645	69.8749	615.816	535.023	74.956	547.691	NaN	NaN	NaN	NaN	360	190	122	200	0.854144	0.121718	NaN	0.338889	3.52983	1.02368	NaN	1.05263	69.88	3603	4	4	0.152542	0.185976	-1.60898	0.389067	0.642454
Ribosomal protein L7Ae/L30e/S12e/Gadd45 family protein , Symbols: , chr1:5471702-5472741 FORWARD LENGTH=144	AT1G15930.1	-0.199386	0.151607	0.164026	0.642958	-0.100523	-0.0807885	-0.00586537	-0.162883			110605	113504	96327.9	105865	233768	245240	259671	231884	194268	197446	217660	196645	121798	185404	190191	165610	0.870921	1.11081	1.12041	1.56153	0.932695	0.945541	0.995943	0.893239	202.66	1689	10	421	0.479167	0.352643	0.189801	0.0734798	-0.0875148
cinnamoyl coa reductase 1 , Symbols: CCR1, IRX4, ATCCR1 , chr1:5478855-5481915 FORWARD LENGTH=344	AT1G15950.1	0.783083	-0.272619	-0.321927	0.33596	0.00240621	-0.418867	0.463762	-0.642147			6380.14	9352.7	10979	9368.31	24820.4	21320.2	20546.7	15947.8	48048.7	38010.1	38439	52421	14549	21306	18364	13652	1.7208	0.827816	0.800001	1.26222	1.00167	0.748012	1.37913	0.640758	272.61	857	13	103	0.430233	0.653326	0.131124	0.585266	-0.148712
Rad23 UV excision repair protein family , Symbols: RAD23A , chr1:5543267-5545892 FORWARD LENGTH=368	AT1G16190.1	-0.125138	0.539398	0.196962	0.368719	-0.0876034	-0.147874	0.736569	0.231304			1029.38	705.044	943.857	663.506	11396.6	11625.9	16563.5	10493.3	26310.3	18801.4	30159	31327	7414	7631	9573	8958	0.916916	1.45337	1.14628	1.29121	0.941085	0.90258	1.66621	1.1739	76.35	4085	4	10	0.105978	0.182495	0.244985	0.432294	0.183099
glyceraldehyde-3-phosphate dehydrogenase of plastid 2 , Symbols: GAPCP-2 , chr1:5574433-5577406 FORWARD LENGTH=420	AT1G16300.1	NaN	0.884013	NaN	-2.13676	-1.18434	-1.05771	NaN	-0.656068		+	0	19.4111	15.8188	8.54136	1730.67	2415.24	3193.96	1160.26	NaN	NaN	NaN	NaN	774	1913	176	1214	NaN	1.8455	NaN	0.22739	0.440025	0.480393	NaN	0.634605	315.69	3738	15	294	0.133333	0.74973	-0.626373	0.0261117	-0.966042
Aldolase superfamily protein , Symbols: ATKDSA2, ATKSDA , chr1:5588123-5590469 REVERSE LENGTH=291	AT1G16340.3	-0.26687	-0.769413	-0.670418	-0.267205	-0.160366	0.905701	-0.309706	-0.48132	+		3041.88	2671.91	2528.17	2390.82	3448.65	2234.95	2023.17	4187.08	10975.2	7822.2	6896	6311	1940	2175	1612	1558	0.831121	0.586656	0.628325	0.830928	0.894798	1.87345	0.806806	0.716322	156.36	3838	8	39	0.171821	0.0335669	-0.493476	0.973151	-0.0114229
Aldolase-type TIM barrel family protein , Symbols: , chr1:5590951-5592872 FORWARD LENGTH=502	AT1G16350.1	-0.707906	0.202007	-0.214899	-0.430553	-0.606789	-0.357196	-0.112019	0.223976			16191	8782.85	9912.27	5767.31	3397.55	3824.79	3908.2	2985.94	114543	102992	98691	95298	58956	47205	43744	55133	0.612208	1.1503	0.861607	0.741977	0.656657	0.78068	0.925292	1.16795	293.4	1257	14	78	0.292829	0.230675	-0.287838	0.31568	-0.213007
Surfeit locus protein 5 subunit 22 of Mediator complex , Symbols: , chr1:5614632-5615397 FORWARD LENGTH=150	AT1G16430.1	0.0410279	-0.6194	2.19385	-0.208695	0.315304	-0.0871683	-0.446227	0.153157			533.293	381.133	548.677	474.234	153.588	139.158	99.977	130.999	328.289	2154.07	1502	1581	594	500	514	556	1.02885	0.650942	4.57523	0.86532	1.24427	0.941369	0.73396	1.112	21.32	5993	1	9	0.08	0.615075	0.351695	0.928032	-0.0162337
rhodanese homologue 2 , Symbols: RDH2 , chr1:5619848-5621981 REVERSE LENGTH=318	AT1G16460.4	0.846149	NaN	0.144742	NaN	-0.159149	NaN	0.582441	NaN			657.5	923.205	1181.99	826.779	NaN	NaN	NaN	NaN	10502.6	11017.2	11611	16497	0	0	3	5	1.7977	NaN	1.10553	NaN	0.895553	NaN	1.49738	NaN	138.45	2045	7	19	0.383648	0.392144	0.495445	0.669808	0.211646
proteasome subunit PAB1 , Symbols: PAB1 , chr1:5623122-5625439 FORWARD LENGTH=235	AT1G16470.2	-0.60766	0.80831	-0.483655	0.09511	-0.989995	-0.224123	-0.912514	0.180244			2472.46	1914.81	1622.58	964.068	950.248	2152.48	1664.04	1842.77	10559.8	10488.3	7552	5572	4549	5681	4859	6437	0.65626	1.75116	0.715164	1.06815	0.50348	0.856116	0.531259	1.13308	338.19	5556	15	277	0.0851064	0.893795	-0.0469736	0.181905	-0.486597
Per1-like family protein , Symbols: , chr1:5668945-5670343 FORWARD LENGTH=342	AT1G16560.1	-0.43018	NaN	-0.244817	-0.380283	-0.269149	NaN	0.465312	0.494085	+		4510.56	3253.3	3347.6	2699.62	NaN	NaN	NaN	NaN	1940.94	1629.71	1638	2250	2037	1780	1565	2507	0.742169	NaN	0.843923	0.768287	0.829809	NaN	1.38062	1.40843	20.35	6207	1	8	0.0380117	0.0238993	-0.35176	0.45418	0.230083
arginine/serine-rich 45 , Symbols: SR45, RNPS1 , chr1:5675925-5678686 REVERSE LENGTH=414	AT1G16610.1	0.112288	-0.399959	-0.0697289	-0.15841	0.230175	-0.198998	0.145009	0.0625374			27173.2	29513.8	29372.6	34619.1	28574.7	24214.2	21656.2	21094.3	30445.5	36285.3	29009	40122	43505	38216	38981	39909	1.08094	0.75788	0.952817	0.896012	1.17298	0.871155	1.10574	1.0443	96.85	2904	5	32	0.0942029	0.312519	-0.128952	0.565806	0.0596808
Ribosomal protein L20 , Symbols: , chr1:5727773-5728950 FORWARD LENGTH=126	AT1G16740.1	-0.20582	0.0601202	-0.402482	-0.310631	0.891894	-0.123305	-0.483606	-0.330412			201.22	42.4842	174.467	78.8341	13863.5	14101.9	14453.5	12946.7	12722.1	15307.9	9625	10948	5152	5159	4154	4103	0.867046	1.04255	0.756556	0.806289	1.85561	0.918082	0.715188	0.795309	44.44	4508	2	20	0.111111	0.121118	-0.214703	0.973076	-0.0113575
unknown protein, CONTAINS InterPro DOMAIN/s: Protein of unknown function DUF1754, eukaryotic (InterPro:IPR013865), Has 395 Blast hits to 394 proteins in 162 species: Archae - 0, Bacteria - 0, Metazoa - 181, Fungi - 91, Plants - 65, Viruses - 0, Other Eukaryotes - 58 (source: NCBI BLink). , Symbols: , chr1:5756150-5756694 FORWARD LENGTH=144	AT1G16810.1	0.484072	NaN	NaN	-0.321928	0.0428652	NaN	-1.24452	0.169925			101.85	134.679	142.456	138.74	NaN	NaN	NaN	NaN	0	30.8021	49	13	20	16	16	18	1.39869	NaN	NaN	0.8	1.03016	NaN	0.422049	1.125	23.36	5699	1	11	0.118056	0.873617	0.0810722	0.526042	-0.343909
vacuolar ATP synthase catalytic subunit-related / V-ATPase-related / vacuolar proton pump-related , Symbols: , chr1:5757199-5758202 REVERSE LENGTH=66	AT1G16820.2	-0.565885	0.0413651	-0.248674	-0.938886	-0.777158	0.68514	-0.0738791	0.163065			53112.7	27174	35879.8	15856.5	27490.9	23613.5	28290.5	37967.2	28805.8	25856.8	24245	24566	59139	32884	30849	36819	0.675541	1.02909	0.84167	0.521635	0.583515	1.60786	0.95008	1.11966	24.03	5634	1	104	0.227273	0.135096	-0.42802	0.998285	-0.000708235
mitochondrial 28S ribosomal protein S29-related , Symbols: , chr1:5770964-5773157 REVERSE LENGTH=480	AT1G16870.1	NaN	NaN	0.107395	0.457891	NaN	-1.30318	-0.255111	-0.465851			NaN	NaN	NaN	NaN	0	414.01	157.408	167.77	21503.2	30146	23165	25260	937	1464	1287	1060	NaN	NaN	1.07728	1.37353	NaN	0.405232	0.837923	0.724044	129.26	2208	6	15	0.18125	0.353336	0.282643	0.169563	-0.674714
uridylyltransferase-related , Symbols: , chr1:5773796-5776125 FORWARD LENGTH=290	AT1G16880.1	-0.319304	NaN	0.73847	0.0880247	-0.185906	NaN	-0.579535	-0.31982			435.712	287.664	349.204	252.885	NaN	NaN	NaN	NaN	6109.42	8485.02	10193	5678	302	342	321	274	0.801457	NaN	1.66841	1.06291	0.879097	NaN	0.669179	0.80117	207.6	1270	10	90	0.372414	0.638193	0.169064	0.0886657	-0.361754
Alg9-like mannosyltransferase family , Symbols: , chr1:5779262-5782303 REVERSE LENGTH=570	AT1G16900.1	NaN	-0.840735	NaN	-0.30044	NaN	-0.291787	-0.702954	-0.038752			NaN	NaN	NaN	NaN	5660.78	4573.41	3160.75	3735.97	0	289.755	110	178	4165	3509	3382	3416	NaN	0.558359	NaN	0.812005	NaN	0.81689	0.614313	0.973497	59.42	3993	3	7	0.0859649	0.281505	-0.570587	0.217041	-0.344498
unknown protein, FUNCTIONS IN: molecular_function unknown, INVOLVED IN: biological_process unknown, LOCATED IN: cellular_component unknown, Has 30201 Blast hits to 17322 proteins in 780 species: Archae - 12, Bacteria - 1396, Metazoa - 17338, Fungi - 3422, Plants - 5037, Viruses - 0, Other Eukaryotes - 2996 (source: NCBI BLink). , Symbols: , chr1:5786762-5787047 REVERSE LENGTH=65	AT1G16916.1	-0.25157	NaN	-0.767975	-0.754888	0.145088	NaN	1.27274	-0.601082			232.576	316.096	195.359	349.538	NaN	NaN	NaN	NaN	596.007	399.802	350	966	108	135	64	89	0.839982	NaN	0.587241	0.592593	1.1058	NaN	2.4162	0.659259	19.04	6448	1	4	0.153846	0.0736004	-0.591478	0.66675	0.272248
RAB GTPase homolog A1B , Symbols: RAB11, ATRABA1B, RABA1b , chr1:5787489-5789147 REVERSE LENGTH=216	AT1G16920.1	0.0909373	0.335586	-0.540939	-1.84309	-0.01008	-0.393623	-0.669587	1.07463			4963.5	5253.08	5286.44	5216.51	1739.71	1850.95	2195.32	1408.98	16412.9	11854.9	11281	7453	8399	1441	2341	3035	1.06506	1.26189	0.687324	0.278724	0.993037	0.761216	0.628687	2.10618	284.5	2663	15	110	0.208333	0.389461	-0.489377	0.999358	0.000334188
pfkB-like carbohydrate kinase family protein , Symbols: , chr1:5867678-5869215 FORWARD LENGTH=379	AT1G17160.1	NaN	-0.219834	-0.612224	-0.807355	NaN	-0.0631523	0.838644	-0.36257			NaN	NaN	NaN	NaN	15100.5	11730.7	12966.2	11228.2	10342.6	4798.23	6766	8581	7	9	4	7	NaN	0.858664	0.654188	0.571429	NaN	0.95717	1.78837	0.777778	108.28	2616	5	27	0.195251	0.0870853	-0.546471	0.739693	0.137641
glutathione S-transferase TAU 24 , Symbols: ATGSTU24, GST, GSTU24 , chr1:5869895-5870691 FORWARD LENGTH=218	AT1G17170.1	-0.187035	0.0108595	0.0205497	-0.0379985	-0.779397	0.478131	-0.0755921	-0.430088			72084.2	43838	63319.4	25540.5	30136.5	21574.6	30364.2	30052	452416	408353	458906	387508	107868	130660	105064	96978	0.878409	1.00756	1.01435	0.974005	0.58261	1.39294	0.948953	0.742216	140.15	2765	7	118	0.256881	0.387111	-0.0484061	0.506755	-0.201737
glutathione S-transferase TAU 25 , Symbols: ATGSTU25, GSTU25 , chr1:5872208-5872958 FORWARD LENGTH=221	AT1G17180.1	-1.04839	0.64645	0.94796	-0.138288	-0.591673	0.119217	-0.581989	-0.727801			16807.8	15035.3	8126.72	9977.03	12564.4	16080.5	19667.2	17465.8	13586.9	21546.5	26211	14394	25196	50581	22893	30542	0.483509	1.56531	1.92914	0.908597	0.663573	1.08615	0.668042	0.603824	147.11	2905	8	40	0.171946	0.834122	0.101934	0.102092	-0.445562
glutathione S-transferase tau 26 , Symbols: ATGSTU26, GSTU26 , chr1:5875452-5876375 FORWARD LENGTH=220	AT1G17190.1	0.0361168	0.00507409	-0.0798418	-0.295322	-0.179459	-0.118363	-0.217574	-0.252346		+	123691	138860	126827	122618	111771	116949	112165	107738	259903	306221	245910	263353	364924	317231	297373	266325	1.02535	1.00352	0.946161	0.81489	0.883034	0.921233	0.86001	0.83953	261.48	918	13	112	0.363636	0.34536	-0.0834933	0.00681074	-0.191935
IAP-like protein 1 , Symbols: ATILP1, ILP1 , chr1:5880502-5884657 REVERSE LENGTH=958	AT1G17210.1	-0.173546	-0.338761	0.655438	-0.280252	0.720567	0.00687802	-0.163679	0.0892673			692.576	382.18	614.08	629.768	2172.61	2147.79	1717.93	2158.05	388.548	723.61	612	646	1433	1175	1180	1250	0.886661	0.79072	1.57509	0.823447	1.64783	1.00478	0.892746	1.06383	158.31	1755	7	43	0.112735	0.892107	-0.0342799	0.459934	0.163258
alanine aminotransferas , Symbols: AlaAT1 , chr1:5922771-5926093 FORWARD LENGTH=543	AT1G17290.1	-0.161448	0.361374	-1.35316	-0.211926	-0.11066	0.210154	-0.129709	-1.06636			19120.1	14791.3	17095.8	13699.2	31797.9	30613.8	40849.1	35414.3	8182.77	2993.38	3203	2736	15291	16839	13202	8041	0.894127	1.28465	0.391432	0.863384	0.926164	1.15681	0.914016	0.477522	410.05	872	20	144	0.263352	0.414574	-0.341291	0.392801	-0.274144
oligouridylate binding protein 1B , Symbols: UBP1B , chr1:5951842-5954825 REVERSE LENGTH=416	AT1G17370.2	-0.720928	0.0237918	-0.389452	NaN	0.962308	-0.65129	0.585239	NaN			1188.28	760.145	720.938	1481.09	536.808	438.837	545.734	279.412	1714.65	1207.1	1309	1811	NaN	NaN	NaN	NaN	0.606707	1.01663	0.76342	NaN	1.94842	0.636711	1.50029	NaN	59.49	4688	3	17	0.0793269	0.234708	-0.362196	0.602279	0.298752
developmentally regulated G-protein 1 , Symbols: ATDRG1, ATDRG, DRG1 , chr1:6003442-6006155 FORWARD LENGTH=399	AT1G17470.2	NaN	-0.278516	-0.954373	-0.472562	NaN	0.0600708	1.41875	-0.243728			NaN	NaN	NaN	NaN	15862	12384.2	13077.3	12910.8	23776	7557.42	12270	20205	16501	10763	11892	9090	NaN	0.824439	0.516066	0.720684	NaN	1.04252	2.67353	0.84456	260.6	2079	13	48	0.283208	0.105504	-0.568484	0.505075	0.411697
myosin 1 , Symbols: MYA1, ATMYA1, XI-1 , chr1:6039453-6049309 FORWARD LENGTH=1520	AT1G17580.1	-0.139601	NaN	1.52096	-0.227178	0.423167	NaN	0.604796	1.40911			995.432	726.527	903.624	974.177	NaN	NaN	NaN	NaN	88.5074	85.4834	254	130	151	61	129	162	0.90777	NaN	2.86982	0.854305	1.34087	NaN	1.52076	2.65574	122.55	3830	6	25	0.0342105	0.568459	0.384726	0.115476	0.812358
Protein phosphatase 2A, regulatory subunit PR55 , Symbols: ATB BETA , chr1:6093949-6098065 REVERSE LENGTH=500	AT1G17720.2	-0.586768	0.181529	1.14192	0.0505551	0.0887138	-1.17447	0.0958742	-0.227498			16.4386	29.0147	10.9453	30.8548	7842.71	11360.8	8894.3	5033.36	1392.1	1526.13	3072	1631	701	802	726	685	0.665833	1.13409	2.20674	1.03566	1.06342	0.443047	1.06871	0.854115	137.77	2063	7	16	0.168	0.619782	0.196808	0.384615	-0.304345
D-3-phosphoglycerate dehydrogenase , Symbols: PGDH , chr1:6101157-6104979 FORWARD LENGTH=651	AT1G17745.2	-0.698699	NaN	-0.0339178	-0.842908	0.381348	NaN	-0.0772226	-1.18085			1731.45	1652.01	1066.79	2151.84	NaN	NaN	NaN	NaN	21402.3	27535.1	20905	26100	7641	4439	4260	1958	0.616128	NaN	0.976764	0.557519	1.30256	NaN	0.947881	0.44109	219.55	1914	11	62	0.142857	0.169565	-0.525175	0.592876	-0.292243
Kunitz family trypsin and protease inhibitor protein , Symbols: , chr1:6149343-6149933 FORWARD LENGTH=196	AT1G17860.1	0.745842	0.263252	-0.0813355	-0.103072	0.243365	0.373725	0.0379607	0.113693			226316	248812	379520	294532	150047	178965	180083	231884	478322	409590	452101	420510	212206	173390	197574	187607	1.67695	1.20018	0.945182	0.931048	1.18375	1.29569	1.02666	1.08199	313.34	659	15	287	0.693878	0.375314	0.206172	0.0803159	0.192186
basic transcription factor 3 , Symbols: BTF3, ATBTF3 , chr1:6152572-6153425 REVERSE LENGTH=165	AT1G17880.1	-0.410467	0.909037	-2.18988	1.97807	-2.5746	-0.529632	0.450861	-0.121629			24.3805	15.4918	18.3434	2.60058	5557.98	9631.3	10436.7	6671.91	260.073	342.392	57	468	116	235	457	216	0.75238	1.87779	0.219169	3.93966	0.167868	0.692732	1.36686	0.919149	189.44	2166	9	97	0.557576	0.941416	0.071689	0.369396	-0.69375
NAD(P)-binding Rossmann-fold superfamily protein , Symbols: GER2 , chr1:6154478-6155440 REVERSE LENGTH=320	AT1G17890.2	-0.0516609	0.0295206	0.165621	0.558085	-0.422174	-0.735471	0.23241	-0.151993			51004.6	54159.6	49210.5	40419.3	17029.5	22512.2	17381.6	13521.3	113944	103206	127805	121246	72960	111167	107420	100051	0.964825	1.02067	1.12165	1.47231	0.746299	0.600622	1.1748	0.900006	235.87	1474	12	114	0.315625	0.285318	0.175391	0.281097	-0.269307
Translation elongation factor EF1A/initiation factor IF2gamma family protein , Symbols: , chr1:6214236-6218211 REVERSE LENGTH=532	AT1G18070.2	0.0954566	0.174587	0.0825399	-0.250518	-0.159925	-0.00842372	0.0573398	0.154			94147.2	85862.1	100587	76852.7	61335.5	68017.8	69225.8	67621.8	114494	115172	121236	119842	63053	50901	53002	56635	1.0684	1.12864	1.05888	0.840594	0.895072	0.994178	1.04055	1.11265	452.31	287	23	129	0.353383	0.804124	0.0255163	0.880898	0.0107478
Transducin/WD40 repeat-like superfamily protein , Symbols: ATARCA, RACK1A_AT, RACK1A , chr1:6222325-6223901 FORWARD LENGTH=327	AT1G18080.1	-0.526805	0.145661	0.066845	-1.00618	-0.315133	-0.0967447	0.104524	0.406262			467919	302967	324778	243518	964827	941362	1067327	880306	522366	542174	547139	582913	326153	183654	162379	243387	0.69409	1.10624	1.04742	0.497861	0.803777	0.935141	1.07514	1.32525	530	353	25	691	0.550459	0.309865	-0.330121	0.882148	0.0247268
Protein kinase superfamily protein , Symbols: ATMPK8 , chr1:6244641-6247582 REVERSE LENGTH=589	AT1G18150.1	-1.14714	-0.512293	0.128085	-0.252766	-0.0142375	0.862663	0.869929	-0.798366			276.69	117.676	124.931	116.521	894.276	733.915	626.984	1334.55	4392.22	4806.37	4800	8784	280	320	235	184	0.45152	0.701107	1.09284	0.839286	0.99018	1.81839	1.82757	0.575	191.22	2235	9	48	0.208829	0.194839	-0.446028	0.606206	0.229997
HCP-like superfamily protein , Symbols: , chr1:6279047-6282008 REVERSE LENGTH=678	AT1G18260.1	0.264195	0.252234	-0.620878	1.87447	0.251283	0.14231	-0.4196	0.678072			226.975	204.709	272.589	243.659	1248.22	1045.15	1486.7	1153.5	2357.46	1728.12	1533	1292	6	15	22	24	1.20097	1.19105	0.650275	3.66667	1.19027	1.10367	0.747632	1.6	101.11	2785	5	13	0.141593	0.457598	0.442505	0.52286	0.163016
ketose-bisphosphate aldolase class-II family protein , Symbols: , chr1:6283634-6293772 REVERSE LENGTH=1374	AT1G18270.2	-0.282604	0.0613522	-0.130642	0.344439	0.315655	0.101573	-0.176661	-0.0573647			57605.5	38649.8	47357.8	48102.6	181704	186977	189597	200616	134531	157282	122884	139155	106880	148812	135701	143011	0.822106	1.04344	0.913425	1.26966	1.24458	1.07294	0.884748	0.961018	719.04	70	35	208	0.323144	0.989868	-0.00186348	0.696134	0.0458005
actin-related protein 4 , Symbols: ATARP4, ARP4 , chr1:6348199-6351766 FORWARD LENGTH=441	AT1G18450.1	0.0118194	-0.66505	-0.215168	0.284363	0.145094	-0.156204	0.814153	0.44652			6679.23	7685.78	6734.18	8498.96	21035.6	18295.8	13266.5	16418.3	22470.4	9081.11	19357	15967	16372	13417	19939	18284	1.00823	0.630667	0.861446	1.21787	1.1058	0.897383	1.75827	1.36275	343.3	544	17	91	0.492063	0.519935	-0.146009	0.229494	0.312391
Calcineurin-like metallo-phosphoesterase superfamily protein , Symbols: , chr1:6361639-6362814 FORWARD LENGTH=391	AT1G18480.1	-0.500034	-0.329457	0.0992301	-1.37371	0.209564	-0.744384	-0.206261	0.0655174			671.402	249.593	474.742	288.614	3945.72	2248.29	3140.14	1342.06	1457.24	1753.62	1561	1520	1560	452	602	473	0.70709	0.795836	1.0712	0.385897	1.15634	0.596923	0.866781	1.04646	40.62	4853	2	13	0.0639386	0.187695	-0.525993	0.480675	-0.168891
methylthioalkylmalate synthase-like 4 , Symbols: MAML-4, IPMS1 , chr1:6369347-6372861 FORWARD LENGTH=631	AT1G18500.1	0.406019	0.140309	-0.0596245	0.320684	0.441685	-0.012258	-0.204568	0.32866			768.472	839.877	1018.24	1140.71	38719	56767.8	42673.8	56287.5	9364.12	12545.5	8985	10887	4873	5046	6086	6337	1.32502	1.10214	0.959514	1.24892	1.35819	0.991539	0.867798	1.25585	613.06	1219	28	216	0.191759	0.14561	0.201847	0.423149	0.13838
Ribosomal protein L6 family protein , Symbols: , chr1:6377448-6378548 REVERSE LENGTH=233	AT1G18540.1	-0.35454	0.107978	0.0718745	-1.07347	0.209235	0.0854455	-0.472772	0.788421			733598	718370	573761	830489	74112	68561.4	79871.8	72744.8	147255	155707	154777	112199	436017	180916	207184	312475	0.782119	1.07772	1.05108	0.475174	1.15607	1.06102	0.720579	1.72718	415.54	1393	20	624	0.364807	0.338492	-0.31204	0.596791	0.152582
glycine-rich RNA-binding protein 6 , Symbols: GR-RBP6 , chr1:6415226-6416283 FORWARD LENGTH=155	AT1G18630.1	0.4255	0.106868	0.225401	0.931886	0.0785188	-0.303314	-0.464656	-0.499311			19851.3	23144.8	26661	24439.4	35178.9	29962.4	37883.8	24281.2	36995.1	54207.3	43251	39281	10517	18147	20064	12838	1.34304	1.07689	1.1691	1.90777	1.05593	0.810389	0.724644	0.707445	84.27	3156	4	23	0.36129	0.103122	0.422414	0.110341	-0.29719
3-phosphoserine phosphatase , Symbols: PSP , chr1:6416524-6418245 REVERSE LENGTH=295	AT1G18640.2	-0.311739	0.00027217	0.555242	-0.965846	-0.44972	-0.387263	-0.676714	0.00509518			2377.14	1857.31	1915.19	1359.89	24964	33676.7	24968.7	25748.5	18619.7	26528.6	27360	16596	30597	21764	15665	21841	0.80567	1.00019	1.46942	0.511978	0.732185	0.764578	0.625589	1.00354	129.5	2203	7	31	0.294915	0.609194	-0.180517	0.0763314	-0.377151
unknown protein, FUNCTIONS IN: molecular_function unknown, INVOLVED IN: biological_process unknown, LOCATED IN: nucleolus, EXPRESSED IN: 22 plant structures, EXPRESSED DURING: 13 growth stages, Has 40 Blast hits to 40 proteins in 13 species: Archae - 0, Bacteria - 0, Metazoa - 0, Fungi - 0, Plants - 40, Viruses - 0, Other Eukaryotes - 0 (source: NCBI BLink). , Symbols: , chr1:6504928-6506127 REVE…	AT1G18850.1	0.18364	1.79042	NaN	-1.02986	0.17666	NaN	NaN	-0.450777			143.186	198.338	162.623	224.174	244.19	0	844.693	282.555	0	0	0	0	1611	1662	789	1216	1.13575	3.45916	NaN	0.489758	1.13026	NaN	NaN	0.731649	56.13	4238	3	4	0.100251	0.73711	0.314735	0.73778	-0.137059
RmlC-like cupins superfamily protein , Symbols: , chr1:6557364-6558026 REVERSE LENGTH=220	AT1G18980.1	-0.0119484	-0.112073	-0.464401	NaN	-0.431612	0.695907	0.777134	NaN			12895.6	16566.3	12789.2	12282.8	9028.96	8425.27	8354.11	13648.1	58386.6	38869.2	42317	66611	NaN	NaN	NaN	NaN	0.991752	0.925257	0.724772	NaN	0.741433	1.6199	1.71372	NaN	61.44	3872	3	14	0.154545	0.289101	-0.196141	0.467405	0.347143
inter-alpha-trypsin inhibitor heavy chain-related , Symbols: , chr1:6602270-6605766 FORWARD LENGTH=754	AT1G19110.1	0.517237	NaN	0.645817	-0.896164	1.51465	NaN	0.74874	0.0931094			736.628	464.864	1054.27	1328.26	NaN	NaN	NaN	NaN	5460.09	3349.95	8543	5629	67	60	36	64	1.43121	NaN	1.56463	0.537313	2.8573	NaN	1.68032	1.06667	60.74	3918	3	14	0.0623342	0.873669	0.0889633	0.195989	0.785501
CONTAINS InterPro DOMAIN/s: Protein of unknown function DUF985 (InterPro:IPR009327), RmlC-like jelly roll fold (InterPro:IPR014710), Has 1465 Blast hits to 1465 proteins in 584 species: Archae - 10, Bacteria - 1038, Metazoa - 19, Fungi - 43, Plants - 51, Viruses - 0, Other Eukaryotes - 304 (source: NCBI BLink). , Symbols: , chr1:6609545-6610555 REVERSE LENGTH=192	AT1G19130.1	-0.651841	0.873182	0.644079	-0.559016	0.0911324	0.628788	-0.739562	-0.259236			6856.24	5159.47	4363.77	5495.9	1610.21	1508.75	2949.41	2332.92	9885.83	11310.3	15449	6774	24191	20332	16420	16988	0.636468	1.8317	1.56274	0.678765	1.06521	1.54627	0.598921	0.83553	86.48	3093	4	36	0.296875	0.859319	0.076601	0.824585	-0.0697194
Nucleotide-diphospho-sugar transferase family protein , Symbols: , chr1:6690672-6692211 REVERSE LENGTH=428	AT1G19360.1	-0.928157	0.243106	0.318063	0.414477	0.142593	0.567898	-0.27276	0.269491			1882.21	1769.34	989.156	1953.15	4402.03	4115.87	5209.96	6101.21	6214.22	8572.8	7747	7096	1932	2118	2575	2553	0.525529	1.18354	1.24666	1.33282	1.10389	1.48236	0.827735	1.20538	82.7	3203	4	18	0.0957944	0.972329	0.0118724	0.385247	0.176805
unknown protein, LOCATED IN: endoplasmic reticulum, EXPRESSED IN: 22 plant structures, EXPRESSED DURING: 13 growth stages, BEST Arabidopsis thaliana protein match is: unknown protein (TAIR:AT1G75140.1), Has 45 Blast hits to 43 proteins in 15 species: Archae - 0, Bacteria - 0, Metazoa - 0, Fungi - 0, Plants - 44, Viruses - 0, Other Eukaryotes - 1 (source: NCBI BLink). , Symbols: , chr1:6692904-669…	AT1G19370.1	NaN	0.346183	-0.0824994	1.89224	NaN	0.43175	0.601391	-0.19872			NaN	NaN	NaN	NaN	1065.54	710.922	1354.51	958.941	23348.7	14196.1	22051	21538	66	1088	245	948	NaN	1.27119	0.94442	3.71212	NaN	1.34887	1.51718	0.871324	44.51	4507	2	8	0.0512397	0.35353	0.718643	0.371514	0.27814
Major facilitator superfamily protein , Symbols: , chr1:6731671-6734633 REVERSE LENGTH=488	AT1G19450.1	-0.791552	-0.0202074	NaN	-0.717226	1.11176	1.31029	NaN	0.27182			9056.73	6781.86	5232.28	14656.2	11677.3	8773.86	11514.9	21758.4	NaN	NaN	NaN	NaN	7186	3820	4371	4612	0.577722	0.986091	NaN	0.608266	2.16109	2.47991	NaN	1.20733	43.45	5976	2	12	0.0204918	0.173718	-0.509662	0.106021	0.897957
pentatricopeptide (PPR) repeat-containing protein , Symbols: NFD5 , chr1:6760032-6762581 FORWARD LENGTH=725	AT1G19520.1	0.0928346	0.674428	-0.226089	-0.255779	-0.534663	0.662412	-0.656378	0.430634			253.662	313.118	270.522	216.152	12413.2	9987.84	19811	15808	8653.14	13811.5	7398	8763	357	92	299	124	1.06646	1.59596	0.854949	0.837535	0.69032	1.58273	0.634469	1.34783	196.03	1369	10	30	0.172414	0.762837	0.0713487	0.946141	-0.024499
dehydroascorbate reductase , Symbols: DHAR1, ATDHAR1, DHAR5 , chr1:6773462-6774413 REVERSE LENGTH=213	AT1G19570.1	0.116433	-0.0473772	-0.104697	0.810497	-0.536081	0.0661855	0.276385	-0.730461			142750	151262	154748	104316	99253.3	87984.7	96046.8	92115.1	448304	379185	416923	459252	64212	92945	112616	56019	1.08405	0.967694	0.93	1.75382	0.689642	1.04694	1.21116	0.602711	354.44	504	16	277	0.86385	0.42602	0.193714	0.405943	-0.230993
gamma carbonic anhydrase 1 , Symbols: GAMMA CA1 , chr1:6774937-6777092 FORWARD LENGTH=275	AT1G19580.1	1.42802	0.536966	NaN	0.367618	0.332567	-1.09254	NaN	0.624133			166.12	425.097	446.992	535.304	254.986	247.365	369.964	115.998	0	0	0	0	317	218	409	336	2.69077	1.45092	NaN	1.29022	1.25925	0.468934	NaN	1.54128	160.88	3188	8	46	0.254545	0.14183	0.777535	0.939737	-0.0452811
Thioredoxin superfamily protein , Symbols: ATTRX4, ATH4 , chr1:6823163-6824020 REVERSE LENGTH=119	AT1G19730.1	0.140238	0.115665	-0.0823726	-0.835771	-0.117784	-0.320789	0.400135	0.74522			1936.4	1795.46	2134.08	1654.7	2853.26	3383.05	3091.44	2708.58	3938.58	3419.14	3720	4512	1269	732	711	1227	1.10209	1.08347	0.944503	0.560284	0.921602	0.800632	1.31963	1.67623	41.55	4734	2	21	0.218487	0.521785	-0.16556	0.519408	0.176696
Plant protein of unknown function (DUF869) , Symbols: , chr1:6856212-6859513 REVERSE LENGTH=982	AT1G19835.2	0.719104	-0.627604	0.00566321	-0.955405	-0.0179739	0.0932576	-0.963485	-0.765022			240.433	264.335	395.791	261.062	108.273	145.053	70.0795	154.739	707.218	865.807	710	444	2389	2250	1232	1324	1.64616	0.64725	1.00393	0.515697	0.987619	1.06678	0.512816	0.588444	133.73	2449	7	15	0.086558	0.602341	-0.21456	0.216038	-0.413306
IQ-domain 32 , Symbols: iqd32 , chr1:6895400-6898539 REVERSE LENGTH=794	AT1G19870.1	0.0172098	-0.375545	-0.137986	0.0259824	-0.386027	-0.338417	-0.926426	0.250469			6502.89	7997.18	6580.93	6119.71	691.303	887.803	532.866	702.172	33738.4	33828.1	30661	17799	4017	3671	4090	4367	1.012	0.770814	0.908787	1.01817	0.765234	0.790909	0.52616	1.18959	368.84	468	18	59	0.357683	0.299098	-0.117585	0.241534	-0.3501
Regulator of chromosome condensation (RCC1) family protein , Symbols: , chr1:6900648-6903818 REVERSE LENGTH=538	AT1G19880.1	-0.467226	0.124087	-0.61527	-0.744241	-0.698705	-0.382543	0.235672	0.0056495			19433.8	13420.8	14057.5	8268.91	8386.5	11410	9139.75	8752.42	78551.4	85906.4	51279	101151	48112	47915	28722	48103	0.723354	1.08982	0.652808	0.596982	0.616125	0.767084	1.17746	1.00392	178.4	1533	8	40	0.189591	0.113103	-0.425662	0.384906	-0.209982
glyoxal oxidase-related protein , Symbols: , chr1:6907038-6908684 REVERSE LENGTH=548	AT1G19900.1	NaN	NaN	0.398672	0.984233	-0.106735	NaN	0.46949	-0.904422			30.3464	32.1852	0	29.89	NaN	NaN	NaN	NaN	1718.13	1580.94	2265	2189	46	73	91	39	0	NaN	1.31829	1.97826	0.928687	NaN	1.38462	0.534247	101.86	2763	5	17	0.131387	0.254991	0.691452	0.694775	-0.180556
Pseudouridine synthase/archaeosine transglycosylase-like family protein , Symbols: APS2, ASA1 , chr1:6914835-6916657 REVERSE LENGTH=476	AT1G19920.1	NaN	0.530613	-0.842268	1.24911	NaN	1.12198	0.0335205	-0.24956			NaN	NaN	NaN	NaN	1291.58	1088.62	1865.74	2369.33	2350.45	1704.92	1311	1745	2377	4753	5650	3998	NaN	1.44454	0.557766	2.37695	NaN	2.17645	1.02351	0.841153	289.34	881	14	41	0.338235	0.661145	0.312485	0.545134	0.301979
tubulin beta-5 chain , Symbols: TUB5 , chr1:6938033-6940481 REVERSE LENGTH=449	AT1G20010.1	0.145922	-0.266625	-0.513104	0.269461	-0.043855	0.0860786	0.432073	0.00741818			9320.67	9529.41	10312.7	9244.09	147747	96637.9	122817	102579	127437	102089	89297	137736	53682	63044	64706	63369	1.10644	0.831262	0.700713	1.20536	0.970059	1.06148	1.34917	1.00516	781.67	2475	35	1155	0.155902	0.650197	-0.0910864	0.343292	0.120429
C-8,7 sterol isomerase , Symbols: HYD1 , chr1:6949160-6950135 FORWARD LENGTH=223	AT1G20050.1	-1.01371	-0.0347207	-1.0275	0.552139	-0.527268	-0.0466277	-1.19864	0.268648			653.475	275.658	323.648	191.27	5931.84	5845.83	5790.79	5659.91	3873.11	7115.23	1900	3100	1141	1710	1673	2060	0.495273	0.976221	0.490561	1.46626	0.693867	0.968197	0.435685	1.20468	61.98	3839	3	15	0.121076	0.398863	-0.380945	0.32395	-0.375973
RING/FYVE/PHD zinc finger superfamily protein , Symbols: , chr1:6971554-6974578 FORWARD LENGTH=601	AT1G20110.1	NaN	-1.4527	0.873507	0.564178	NaN	-0.352925	0.40212	-1.9043			NaN	NaN	NaN	NaN	2024.92	1913.01	739.782	1497.88	2109.59	3040.6	3865	4018	3519	10017	5203	2676	NaN	0.365338	1.83211	1.47855	NaN	0.782995	1.32145	0.267146	130.28	2195	6	22	0.131448	0.995149	-0.00500339	0.45853	-0.618369
expansin 11 , Symbols: ATEXPA11, EXP11, ATEXP11, ATHEXP ALPHA 1.14, EXPA11 , chr1:6998762-6999710 REVERSE LENGTH=252	AT1G20190.1	0.621727	NaN	1.38452	-0.476061	0.0211176	NaN	0.617935	-1.04344			1010.1	821.248	1554.25	833.357	NaN	NaN	NaN	NaN	4701.16	8883.31	12274	13633	5650	5293	4062	2568	1.53872	NaN	2.61084	0.718938	1.01475	NaN	1.53468	0.485169	79.28	3347	4	27	0.170635	0.444586	0.510061	0.807503	-0.134796
PAM domain (PCI/PINT associated module) protein , Symbols: EMB2719, HAP15 , chr1:7001409-7004154 REVERSE LENGTH=488	AT1G20200.1	-0.0262779	-0.178363	0.461191	-0.536091	0.236128	-0.32111	0.450988	0.0770978			47248.2	34901.2	46395.4	41107.5	17713.6	11984.5	15653.6	9593.06	18461.8	30129.3	25416	41186	76765	66492	52940	70142	0.98195	0.883705	1.37668	0.689637	1.17783	0.800454	1.36698	1.05489	482.15	1293	23	242	0.264344	0.757647	-0.069885	0.545664	0.110776
Alba DNA/RNA-binding protein , Symbols: , chr1:7005090-7007285 REVERSE LENGTH=315	AT1G20220.1	-0.338333	0.338345	0.274112	-0.780912	-0.380925	-1.07031	-0.219523	0.0303227			47198.2	42087.5	37331.7	32320.9	56663.3	82643.3	71639.7	39356	50286.6	64141.6	60809	55088	102648	68407	59741	69860	0.790954	1.26431	1.20925	0.581999	0.767945	0.476215	0.85885	1.02124	155.57	1798	8	67	0.193651	0.666508	-0.126697	0.180331	-0.41011
sterol methyltransferase 2 , Symbols: SMT2, CVP1, FRL1 , chr1:7038968-7040053 REVERSE LENGTH=361	AT1G20330.1	-0.118912	-0.0748613	-0.148014	-0.566899	0.180928	0.2103	0.336149	0.171988		+	61835.6	40770.9	56943.2	46218.4	293605	241597	278758	279510	154356	124984	139305	157777	152308	107527	102818	121141	0.920882	0.949433	0.902492	0.675066	1.13361	1.15693	1.26238	1.12661	354.36	656	17	214	0.415512	0.140873	-0.227172	0.0096396	0.224841
Pseudouridine synthase family protein , Symbols: , chr1:7051846-7053588 REVERSE LENGTH=549	AT1G20370.1	NaN	-0.133972	0.276373	-2.40285	NaN	-0.667669	-0.711	-1.34645			NaN	NaN	NaN	NaN	17216	23875.2	15689.3	15030	2251.59	3910.64	2727	2389	275	267	52	105	NaN	0.911319	1.21115	0.189091	NaN	0.629523	0.610897	0.393258	106.09	2657	5	11	0.112933	0.461249	-0.753482	0.0536807	-0.908373
cold-regulated 47 , Symbols: COR47, RD17, AtCOR47 , chr1:7084722-7085664 REVERSE LENGTH=265	AT1G20440.1	-0.435997	-0.125314	-0.373892	-0.495832	-0.0805527	0.88741	0.0500553	0.75301	+		162938	86834.1	120441	82118.6	31051.3	21356.4	28468	39506.1	228474	171224	176313	177269	102363	79779	72591	134452	0.739183	0.916805	0.771698	0.709153	0.945695	1.84985	1.0353	1.68531	396.47	638	18	270	0.637736	0.0218156	-0.357758	0.197866	0.402481
Dehydrin family protein , Symbols: LTI29, LTI45, ERD10 , chr1:7088235-7089107 REVERSE LENGTH=260	AT1G20450.1	2.05092	-0.671582	-0.0994497	0.410939	-0.336783	0.0988033	-0.0225248	1.09044			2885.65	13765.4	11957.2	10899.5	1545.78	1139.81	970.465	1220.6	163896	108180	152979	106504	39921	19244	53077	40978	4.14369	0.627818	0.933389	1.32955	0.791805	1.07088	0.984508	2.12939	347.84	674	17	97	0.488462	0.522861	0.422706	0.549149	0.207484
OPC-8:0 CoA ligase1 , Symbols: OPCL1 , chr1:7103645-7105856 REVERSE LENGTH=546	AT1G20510.1	0.810038	NaN	0.61406	0.720059	0.0480276	NaN	1.6636	0.637842	+		68.1318	107.747	119.453	111.394	NaN	NaN	NaN	NaN	244.355	95.9581	374	304	309	250	509	389	1.75326	NaN	1.53056	1.64725	1.03385	NaN	3.16805	1.556	62.3	3828	3	10	0.0897436	0.00622103	0.714719	0.238937	0.783155
Small nuclear ribonucleoprotein family protein , Symbols: , chr1:7128979-7130371 FORWARD LENGTH=131	AT1G20580.1	-0.53918	-0.398283	0.520805	-0.81812	-0.411818	-0.332691	4.98478	0.614893			25292.2	12606.8	17405.1	9476.23	19813.5	15031	15033.7	11935.4	28137.2	1021.53	40370	32346	9921	4977	5627	7622	0.688162	0.758761	1.43476	0.567181	0.751675	0.794054	31.6643	1.53144	120.42	3309	6	45	0.198473	0.365101	-0.308694	0.412449	1.21379
catalase 3 , Symbols: CAT3, SEN2, ATCAT3 , chr1:7143142-7146193 FORWARD LENGTH=492	AT1G20620.1	-0.50796	0.96408	0.0306182	-0.0481305	0.819325	0.734221	-0.65629	-0.384225			2459.88	1424.66	1729.83	2513.92	227.517	340.768	443.844	566.867	14469.6	17971.4	14780	11403	4724	4200	4569	3218	0.703216	1.95082	1.02145	0.967189	1.76458	1.6635	0.634508	0.76619	598.75	263	28	765	0.544715	0.745845	0.109652	0.757301	0.128258
high mobility group B2 , Symbols: HMGB2, HMG BETA 1, NFD2, NFD02 , chr1:7177282-7178487 FORWARD LENGTH=143	AT1G20693.3	NaN	2.09754	NaN	0.183877	NaN	-0.308776	-9.02357	0.205927			NaN	NaN	NaN	NaN	342.89	1889.49	1467.5	1525.44	0	1040.87	0	2	52835	49248	60017	56804	NaN	4.27979	NaN	1.13593	NaN	0.807326	0.00192147	1.15343	93.4	4951	5	27	0.146853	0.444334	1.14071	0.416563	-3.04214
high mobility group B3 , Symbols: HMGB3, NFD3, NFD03 , chr1:7179825-7181170 FORWARD LENGTH=140	AT1G20696.3	-0.999409	NaN	NaN	-1.02549	-0.0691904	-9.52088	0.342205	1.70519	+		312.209	1089.49	156.168	1038.47	0	772.696	2499.31	1.05181	0	797.512	1631	1011	21073	6110	10352	19923	0.500205	NaN	NaN	0.491245	0.953173	0.00136122	1.26769	3.26072	75.61	5209	4	27	0.164286	0.00819811	-1.01245	0.516734	-1.88567
Calcium-binding EF hand family protein , Symbols: , chr1:7209515-7214773 FORWARD LENGTH=1019	AT1G20760.1	-0.620314	-0.508155	0.0241312	-1.04152	0.965818	-0.351138	-0.083263	-0.031286			71.3002	30.3505	46.3829	59.2798	7723.89	8981.07	5430.82	7040.85	18975.9	17820.4	19296	16821	7544	8111	3665	7937	0.650529	0.703121	1.01687	0.485817	1.95317	0.783965	0.94392	0.978548	302.27	704	15	46	0.180569	0.0919975	-0.536464	0.694384	0.125033
tonoplast monosaccharide transporter1 , Symbols: TMT1 , chr1:7245107-7247674 REVERSE LENGTH=734	AT1G20840.1	0.232814	-0.0960197	-0.41062	0.183867	-0.118865	0.0445331	-0.315334	-0.0254729			9369.84	9305	11010.7	8569.08	4537.6	4839.66	4245.43	4991.38	28077.9	25098.8	21123	20171	8902	8285	10112	8140	1.17512	0.935611	0.7523	1.13592	0.920912	1.03135	0.803665	0.982498	147.52	1888	7	79	0.177112	0.889065	-0.0224899	0.2757	-0.103785
xylem cysteine peptidase 2 , Symbols: XCP2 , chr1:7252208-7253537 FORWARD LENGTH=356	AT1G20850.1	-0.365492	0.00521393	-0.197379	0.856559	-0.286585	-0.447245	-0.437308	-0.737256		+	3971.19	3335.77	3082.45	2734.8	13685.7	17064.9	13735.3	12516.1	15692.5	17119.6	13686	12643	8643	13226	15650	7934	0.776204	1.00362	0.872134	1.81071	0.81984	0.733442	0.738511	0.599879	118.7	2779	6	48	0.210674	0.800939	0.0747253	0.0148524	-0.477099
Phosphofructokinase family protein , Symbols: , chr1:7297467-7301336 REVERSE LENGTH=614	AT1G20950.1	-0.107704	-0.137442	0.333135	-0.60994	-0.275697	-0.214213	-0.219503	0.295268			153005	131740	141998	108824	264790	263382	240728	227040	318969	430024	401820	369331	81421	62568	53349	76778	0.928064	0.90913	1.25975	0.655224	0.826051	0.862016	0.858861	1.22711	609.81	626	29	349	0.31759	0.54676	-0.130488	0.495013	-0.103536
U5 small nuclear ribonucleoprotein helicase, putative , Symbols: emb1507 , chr1:7302591-7309914 REVERSE LENGTH=2171	AT1G20960.2	-0.178918	-0.131041	0.0542195	-0.657239	-0.153854	-0.308024	-0.214732	0.12682			104394	101078	92218.1	90853.6	108296	106370	98892.6	85919.9	124644	150917	129417	130046	103941	73658	65908	80426	0.883365	0.913172	1.0383	0.63409	0.898846	0.807747	0.861706	1.09188	1119.43	11	55	362	0.315983	0.229194	-0.228245	0.23837	-0.137448
FUNCTIONS IN: molecular_function unknown, INVOLVED IN: biological_process unknown, LOCATED IN: plasma membrane, vacuole, EXPRESSED IN: guard cell, cultured cell, BEST Arabidopsis thaliana protein match is: proton pump interactor 1 (TAIR:AT4G27500.1), Has 30201 Blast hits to 17322 proteins in 780 species: Archae - 12, Bacteria - 1396, Metazoa - 17338, Fungi - 3422, Plants - 5037, Viruses - 0, Othe…	AT1G20970.1	0.194251	0.764945	-0.162416	-0.22959	-0.095665	0.151391	-0.356259	-0.102869			37869.9	44556.6	43328.1	41697.9	1502.2	1748.43	2552.7	1941.88	91179.1	73168.1	81471	57158	43440	41223	37049	38386	1.14413	1.69931	0.893528	0.852878	0.935841	1.11064	0.781187	0.931179	337.64	562	17	83	0.214076	0.577403	0.141798	0.402274	-0.100851
DNAJ heat shock N-terminal domain-containing protein , Symbols: , chr1:7378822-7382275 REVERSE LENGTH=391	AT1G21080.1	-0.444524	-0.0689756	-0.328488	2.51951	-0.512971	0.397404	-0.154186	0.704817			4947.27	4698.58	3635.39	3292.66	31242.2	20820.8	29783.6	27423.8	5211.14	8527.34	4150	7663	124	481	711	784	0.734827	0.953315	0.796371	5.73387	0.700778	1.31714	0.898639	1.62994	174.74	1567	9	28	0.345269	0.593533	0.41938	0.71698	0.108766
O-methyltransferase family protein , Symbols: , chr1:7386991-7388318 REVERSE LENGTH=373	AT1G21100.1	0.527865	0.33187	-0.255491	NaN	0.828629	-0.443458	1.18812	NaN			1468.62	2256.1	2117.45	4006.83	1026.05	3472.31	1291.42	2553.43	1893.27	1498.76	1586	3415	NaN	NaN	NaN	NaN	1.44179	1.25864	0.837702	NaN	1.776	0.73537	2.27855	NaN	210.89	3616	11	36	0.0589812	0.482276	0.201415	0.400395	0.52443
Phosphoenolpyruvate carboxylase family protein , Symbols: , chr1:7502325-7504103 REVERSE LENGTH=336	AT1G21440.1	0.696538	NaN	-0.614077	0.424026	-0.398846	NaN	0.0341879	-0.397759			321.047	706.782	520.292	536.069	NaN	NaN	NaN	NaN	390.298	308.6	255	316	480	415	644	315	1.62061	NaN	0.653348	1.34167	0.758465	NaN	1.02398	0.759036	130.77	2182	6	27	0.247024	0.713541	0.168829	0.219981	-0.254139
Calcium-binding EF hand family protein , Symbols: , chr1:7581457-7587796 FORWARD LENGTH=1218	AT1G21630.1	-0.792756	-0.124641	-0.423757	-1.44038	-0.656363	1.31959	0.0558284	-0.475967			83.3993	100.439	48.1414	63.7261	1626.1	1402.85	1491.51	3501.43	43935.4	40755	32753	42363	2125	4530	783	3257	0.57724	0.917232	0.745481	0.368471	0.634476	2.49595	1.03946	0.718985	468.48	266	24	54	0.28243	0.0914016	-0.695383	0.900247	0.0607715
Chaperone DnaJ-domain superfamily protein , Symbols: , chr1:7605924-7608835 FORWARD LENGTH=523	AT1G21660.1	-0.0282796	0.343972	0.145583	0.768346	0.0604084	0.188227	1.24382	-0.113689			1463.03	1785.81	1434.63	1862.18	2056.6	2016.45	2610.34	2297.47	946.503	659.139	1047	1561	573	739	976	683	0.980589	1.26925	1.10618	1.70332	1.04276	1.13936	2.36824	0.924222	125.69	2271	6	24	0.204589	0.17085	0.307405	0.341986	0.344691
LOCATED IN: cell wall, plant-type cell wall, EXPRESSED IN: 23 plant structures, EXPRESSED DURING: 14 growth stages, CONTAINS InterPro DOMAIN/s: WD40-like Beta Propeller (InterPro:IPR011659), Six-bladed beta-propeller, TolB-like (InterPro:IPR011042), BEST Arabidopsis thaliana protein match is: DPP6 N-terminal domain-like protein (TAIR:AT1G21680.1), Has 8461 Blast hits to 5060 proteins in 1257 spec…	AT1G21670.1	-0.963427	-0.0541428	-0.495578	0.29925	0.0191919	0.144067	0.641323	0.108074			186.496	109.306	95.6423	110.77	2326.77	2188.37	2241.07	2418.19	11286.1	11701.2	8005	18251	872	1067	1073	1150	0.512837	0.963167	0.709278	1.2305	1.01339	1.10502	1.55976	1.07779	230.61	1407	11	50	0.207681	0.348178	-0.303474	0.202123	0.228164
ATPase family associated with various cellular activities (AAA) , Symbols: EMB1968 , chr1:7615675-7618421 FORWARD LENGTH=341	AT1G21690.3	-0.12446	-0.423123	-0.0944599	-0.268615	-0.0721866	-0.39908	-0.372408	0.476186			1028.92	1160.15	943.879	1103.53	59.931	79.5412	44.697	60.3194	1063.39	871.207	996	673	1554	895	1290	1245	0.917347	0.745809	0.936623	0.830116	0.951195	0.758342	0.772492	1.39106	75.03	3507	4	12	0.175953	0.0568384	-0.227665	0.682065	-0.0918722
PDI-like 1-1 , Symbols: ATPDIL1-1, ATPDI5, PDI5, PDIL1-1 , chr1:7645767-7648514 FORWARD LENGTH=501	AT1G21750.1	0.114379	0.226316	0.176068	-0.125928	0.122349	0.385599	0.0981819	0.161014			771907	820992	835596	893654	685856	649088	802345	847969	1787416	1875960	2019424	2008072	708315	630172	649110	704578	1.08251	1.16984	1.1298	0.916414	1.08851	1.3064	1.07042	1.11807	865.94	82	39	1324	0.457086	0.29898	0.0977088	0.0619554	0.191786
LOCATED IN: vacuole, EXPRESSED IN: 23 plant structures, EXPRESSED DURING: 13 growth stages, BEST Arabidopsis thaliana protein match is: FBD, F-box and Leucine Rich Repeat domains containing protein (TAIR:AT1G22000.1), Has 84739 Blast hits to 38714 proteins in 2257 species: Archae - 1436, Bacteria - 11314, Metazoa - 40747, Fungi - 7706, Plants - 4675, Viruses - 308, Other Eukaryotes - 18553 (sourc…	AT1G22060.1	NaN	-1.28186	0.786586	1.11548	NaN	-1.03553	-0.804285	0.211504			NaN	NaN	NaN	NaN	278.95	291.661	114.723	142.283	16.8117	31.4331	29	18	48	57	104	66	NaN	0.411266	1.72499	2.16667	NaN	0.487837	0.572646	1.15789	75.78	3485	4	9	0.0250125	0.808768	0.206736	0.292159	-0.54277
Phosphoglycerate mutase family protein , Symbols: , chr1:7826603-7828055 FORWARD LENGTH=334	AT1G22170.1	0.674431	0.627736	0.269343	-0.980338	0.513531	0.034036	-0.424609	0.762775			386.669	628.605	617.111	897.359	960.71	871.042	1484.43	891.836	10358.8	8935.09	12485	6657	1166	277	591	470	1.59597	1.54514	1.20526	0.506861	1.42754	1.02387	0.74504	1.69675	114.96	3386	6	13	0.149701	0.727837	0.147793	0.46184	0.221433
Endoplasmic reticulum vesicle transporter protein , Symbols: , chr1:7837857-7840602 REVERSE LENGTH=386	AT1G22200.1	-0.274306	-2.13325	1.14648	-0.385088	0.29357	NaN	-2.97549	-0.202301			2524.72	4242.55	2087.56	5199.97	216.696	0	49.3946	124.621	728.636	3035.97	1613	386	3210	4219	2458	3667	0.826848	0.227944	2.21372	0.765732	1.22567	NaN	0.127142	0.869163	59.26	4001	3	7	0.139896	0.583303	-0.411542	0.444334	-0.961406
Trm112p-like protein , Symbols: , chr1:7865548-7865922 FORWARD LENGTH=124	AT1G22270.1	-0.875226	0.351839	NaN	0.653232	0.223573	0.0748869	NaN	0.230982			28270.6	30529.1	15412.2	35646.5	9994.56	8953.62	12754.9	9430.66	NaN	NaN	NaN	NaN	227	311	357	365	0.545168	1.27619	NaN	1.57269	1.16762	1.05328	NaN	1.17363	114.14	2511	6	17	0.491935	0.934665	0.0432815	0.0739109	0.176481
phytochrome-associated protein phosphatase type 2C , Symbols: PAPP2C , chr1:7874236-7875496 FORWARD LENGTH=281	AT1G22280.1	0.336496	0.837944	-1.47944	0.85985	-0.179066	-0.481049	-2.82648	-0.657608			1039.12	1380.22	1312.08	1219.12	566.314	1255.12	1012.29	899.237	632.967	624.222	227	88	1064	1792	1931	1136	1.26269	1.7875	0.358628	1.81485	0.883275	0.716456	0.140976	0.633929	59.26	5254	3	11	0.0925267	0.818062	0.138713	0.185291	-1.03605
general regulatory factor 10 , Symbols: GRF10, 14-3-3EPSILON, GF14 EPSILON , chr1:7879146-7881103 REVERSE LENGTH=254	AT1G22300.1	-0.129862	-0.0239868	0.00858329	-0.338092	-0.325779	-0.132992	-0.15867	0.146477			576360	458720	526746	365997	652990	727080	642223	663051	1282843	1237087	1290498	1108245	252263	224464	199562	248451	0.913919	0.983511	1.00597	0.791087	0.797867	0.911938	0.89585	1.10686	601.89	304	28	974	0.625984	0.220063	-0.120839	0.315344	-0.117741
RNA-binding (RRM/RBD/RNP motifs) family protein , Symbols: , chr1:7886693-7889241 FORWARD LENGTH=291	AT1G22330.1	-0.421073	NaN	-1.04116	-0.00442319	-0.337308	NaN	0.347188	-0.560118			24630.3	23091.9	18395.6	18277.6	NaN	NaN	NaN	NaN	47415.8	29145.2	23041	37075	980	1209	977	820	0.746869	NaN	0.485935	0.996939	0.791517	NaN	1.27208	0.678246	78.77	3368	4	18	0.134021	0.246033	-0.488887	0.570878	-0.183413
UDP-glucosyl transferase 85A2 , Symbols: AtUGT85A2, UGT85A2 , chr1:7895068-7897527 REVERSE LENGTH=481	AT1G22360.1	0.28075	-0.131533	0.127183	0.0377613	-0.200643	-0.0634278	0.241405	-0.153605			15813.1	15715.5	19210.2	13675	43552.2	34540.5	39757.1	33054.9	105869	87057.1	115626	102914	37557	43644	38553	39236	1.21483	0.912861	1.09216	1.02652	0.870162	0.956988	1.18214	0.899001	271.81	961	13	119	0.299376	0.429131	0.0785403	0.687326	-0.0440678
UDP-Glycosyltransferase superfamily protein , Symbols: UGT85A1, ATUGT85A1 , chr1:7903851-7906607 REVERSE LENGTH=489	AT1G22400.1	-1.05021	0.463713	0.278658	0.568191	0.389581	1.32483	0.602866	-0.143989			210.208	227.649	101.509	298.223	3656.57	2105.51	5042.72	5274.36	5204.99	3246.13	6314	4930	721	758	1069	686	0.482898	1.37909	1.21307	1.48266	1.31001	2.50503	1.51873	0.905013	100.77	3270	5	36	0.110429	0.873772	0.0650878	0.17205	0.543321
Class-II DAHP synthetase family protein , Symbols: , chr1:7912120-7914742 FORWARD LENGTH=527	AT1G22410.1	0.0964231	0.327905	0.250402	0.347793	-0.0747648	0.0221148	-0.531304	-0.17486	+		140859	153985	150595	146208	67293.3	77460.9	84465.8	78657.5	111982	198753	133207	137523	124059	147267	157879	130457	1.06912	1.25519	1.18954	1.27261	0.949497	1.01545	0.691929	0.885854	385.55	880	19	283	0.330171	0.0207522	0.255631	0.214228	-0.189703
Zinc-binding alcohol dehydrogenase family protein , Symbols: , chr1:7922560-7924759 FORWARD LENGTH=386	AT1G22440.1	-0.0168665	-0.0225512	0.740611	-0.148263	-0.154873	-0.0255304	0.0449893	-0.451014			47442.5	39142.9	46891.1	35158.6	36627.9	46108.8	36059.8	45300	25498.5	50766	42605	52374	19393	23861	17499	17455	0.988377	0.98449	1.67088	0.902336	0.898211	0.982459	1.03168	0.731528	145.07	1918	7	34	0.259067	0.544883	0.138232	0.273315	-0.146607
cytochrome C oxidase 6B , Symbols: COX6B, ATCOX6B2 , chr1:7925447-7926918 FORWARD LENGTH=191	AT1G22450.1	-0.189138	-0.649727	0.381535	-0.812278	0.323105	-0.450198	-0.334006	1.04396			10680.8	9999.67	9368.42	12509.8	220.869	469.34	140.782	343.53	240268	248058	313004	196792	357079	122181	203350	251923	0.87713	0.637401	1.30273	0.569482	1.25102	0.731942	0.793331	2.06188	248.07	986	12	140	0.732984	0.321193	-0.317402	0.700742	0.145716
PATELLIN 2 , Symbols: PATL2 , chr1:7955773-7958326 REVERSE LENGTH=683	AT1G22530.1	0.354324	-0.112837	-0.41805	0.651207	-0.245574	0.164091	0.307921	-0.327228			193291	221625	247100	186936	279048	266967	258055	299126	425577	324342	318517	401511	143272	218717	225006	174332	1.27839	0.924767	0.748436	1.57048	0.84348	1.12046	1.23792	0.797067	1003.61	24	48	786	0.560761	0.652585	0.118661	0.880844	-0.0251974
Ribosomal protein S13/S18 family , Symbols: PFL, RPS18A, PFL1 , chr1:8067990-8069163 FORWARD LENGTH=152	AT1G22780.1	-0.200519	-0.346191	-0.191026	-0.265443	0.0705754	-0.196299	-0.0680176	-0.0643739	+		1705998	1705580	1484623	1791090	1570210	1442782	1235219	1259241	1439069	1311515	1260599	1251117	1481741	1342791	1232724	1284192	0.870237	0.786658	0.875982	0.831943	1.05014	0.872787	0.953948	0.95636	380.2	437	18	1150	0.532895	0.0059925	-0.250795	0.321593	-0.0645287
cellulase 5 , Symbols: ATGH9B4, ATCEL5, CEL5 , chr1:8095770-8097539 FORWARD LENGTH=484	AT1G22880.1	-0.227467	0.40521	0.0332129	-0.180348	-0.35148	0.364071	0.453261	0.176993			34073	31706.3	29102.9	24850.7	2073.96	1410.41	2746.51	1815.28	44801.6	44472.7	45845	60889	64216	65949	56670	74557	0.854133	1.32428	1.02329	0.88249	0.783779	1.28705	1.36913	1.13053	237.52	1043	12	52	0.303719	0.961001	0.00765195	0.438118	0.160711
COP9 signalosome 5A , Symbols: CSN5A, JAB1, AJH1 , chr1:8109998-8111895 REVERSE LENGTH=351	AT1G22920.2	NaN	-1.16778	-0.118713	-0.492409	NaN	-0.688109	1.89482	0.438775			NaN	NaN	NaN	NaN	5769.73	7684.42	2568.13	4769.46	1870.77	1042.56	1723	3877	11433	9132	8127	12378	NaN	0.445105	0.921009	0.710837	NaN	0.620667	3.71875	1.35545	121.76	2358	6	22	0.276353	0.193141	-0.592969	0.539516	0.548494
GroES-like family protein , Symbols: , chr1:8195867-8196336 FORWARD LENGTH=97	AT1G23100.1	-0.617034	-0.0223885	NaN	1.16993	-1.54425	-0.62485	NaN	NaN			2461.82	4658.33	1605.13	1597.22	2893.75	3106.12	2849.19	2014.28	NaN	NaN	NaN	NaN	8	0	18	0	0.65201	0.984601	NaN	2.25	0.342875	0.648487	NaN	NaN	93.26	2978	5	10	0.556701	0.768467	0.176834	0.255225	-1.08455
Calcium-dependent lipid-binding (CaLB domain) family protein , Symbols: , chr1:8202362-8203172 REVERSE LENGTH=165	AT1G23140.1	0.310007	NaN	-0.771275	0.822778	0.606583	NaN	-1.10544	-0.675305			314.524	231.28	389.919	352.158	NaN	NaN	NaN	NaN	329.408	191.496	193	89	3097	3855	5478	2414	1.23971	NaN	0.585899	1.76881	1.52265	NaN	0.464761	0.6262	40.38	4879	2	4	0.145455	0.821546	0.120503	0.526067	-0.391387
Protein of unknown function DUF2359, transmembrane , Symbols: , chr1:8212724-8215516 FORWARD LENGTH=615	AT1G23170.2	NaN	0.233224	0.542726	0.0836862	NaN	0.168565	-1.0332	-0.0485958			NaN	NaN	NaN	NaN	2335.3	1952.69	2745.05	2194.71	2165.13	2771.05	3154	1354	1440	1902	1526	1839	NaN	1.17546	1.45672	1.05972	NaN	1.12394	0.488624	0.966877	159.75	3990	8	55	0.0715447	0.16812	0.286546	0.496889	-0.304411
Phosphoglucomutase/phosphomannomutase family protein , Symbols: PGM3 , chr1:8219946-8224186 FORWARD LENGTH=583	AT1G23190.1	0.426576	0.117396	0.380651	0.00950961	0.21091	0.0722379	-0.129246	0.151761			65709.4	80920.7	88316.1	93659.1	278988	315875	302639	332094	77023.4	116182	100279	106226	30998	32770	31203	36405	1.34404	1.08478	1.30193	1.00661	1.15742	1.05135	0.914309	1.11092	785.48	278	37	411	0.423671	0.103975	0.233533	0.378876	0.0764158
MAK16 protein-related , Symbols: , chr1:8260865-8262650 REVERSE LENGTH=303	AT1G23280.1	0.0265462	-0.752433	-0.440671	-1.50173	0.892994	0.265238	0.670833	0.956184		+	310.746	251.553	316.517	467.14	1131.83	272.097	671.856	327.016	6543.23	1940.96	4821	3090	1566	585	553	1135	1.01857	0.593602	0.736792	0.353129	1.85703	1.20183	1.59199	1.94017	58.41	4067	3	16	0.132013	0.129217	-0.667073	0.0210064	0.696312
Ribosomal protein L18e/L15 superfamily protein , Symbols: RPL27A, RPL27AB , chr1:8263007-8263447 FORWARD LENGTH=146	AT1G23290.1	0.905924	-0.694605	0.325508	0.433849	2.34571	1.83678	-0.564043	-0.374702			8631.44	2839.07	16173.1	14431.4	11979.5	4197.36	7401.88	14993.5	13857.6	18982.7	17365	12840	9791	6619	13226	5105	1.87374	0.617879	1.25311	1.35083	5.08312	3.57213	0.676404	0.771265	252.06	5540	12	453	0.123288	0.52336	0.242669	0.35735	0.810938
Peptidase C15, pyroglutamyl peptidase I-like , Symbols: , chr1:8321940-8324019 FORWARD LENGTH=217	AT1G23440.1	NaN	-0.283449	0.334051	-4.904	NaN	-0.0819397	0.889351	1.23998			NaN	NaN	NaN	NaN	1240.37	1784.11	1019.11	1685.6	181.667	155.479	229	288	11467	12449	383	29404	NaN	0.821624	1.26055	0.0334002	NaN	0.944787	1.85234	2.36196	124.02	2311	6	11	0.322581	0.430874	-1.6178	0.22647	0.682465
aldehyde dehydrogenase 2B7 , Symbols: ALDH2B7, ALDH2B , chr1:8412238-8414804 REVERSE LENGTH=534	AT1G23800.1	0.175273	-0.0886624	-0.185571	0.666499	0.0328518	0.260725	-0.277974	-0.525876			12287.3	12229.7	13874.6	12511.4	37230.3	29797.4	35011.2	35699.7	53523.2	42317.1	47063	34901	12813	29876	20337	20750	1.12918	0.940394	0.879301	1.58722	1.02303	1.19808	0.824749	0.694537	206.45	1428	10	53	0.228464	0.510981	0.141885	0.513581	-0.127568
spermidine synthase 1 , Symbols: SPDS1 , chr1:8420278-8422724 FORWARD LENGTH=378	AT1G23820.1	-0.328861	-0.383272	-0.199811	0.266236	-0.738655	0.229384	-0.0769819	0.258797			65913.4	29506.1	52477.9	17683	23557	23884.5	18061	28000.6	156240	138348	136033	131159	26255	26537	31576	31751	0.796165	0.766697	0.870665	1.20267	0.599298	1.17233	0.948039	1.19648	324.55	944	15	326	0.378307	0.354199	-0.161427	0.747239	-0.0818639
RS-containing zinc finger protein 21 , Symbols: SRZ-21, SRZ21, RSZ21, At-RSZ21 , chr1:8428091-8429164 REVERSE LENGTH=187	AT1G23860.2	-0.215766	NaN	0.47312	-0.332474	-0.484677	0.560354	0.0222445	0.620493			3018.65	3093.25	2599.33	2210.61	593.331	708.541	0	1044.84	1359.4	2504.09	1887	2543	3158	1885	2508	2898	0.861089	0	1.38811	0.794174	0.714657	1.47463	1.01554	1.5374	80.13	3748	4	18	0.197861	0.929731	-0.0250398	0.537991	0.179604
trehalose-phosphatase/synthase 9 , Symbols: ATTPS9, TPS9 , chr1:8432695-8435506 FORWARD LENGTH=867	AT1G23870.1	NaN	1.09607	1.26527	1.09302	NaN	1.00229	1.425	0.119948	+		NaN	NaN	NaN	NaN	675.479	689.628	1443.98	1381.45	3175.07	1909.02	7632	5126	2012	4337	4292	4713	NaN	2.13771	2.40373	2.1332	NaN	2.00318	2.68514	1.0867	240.73	1557	12	34	0.138408	0.0024344	1.15145	0.157853	0.849079
gamma-adaptin 1 , Symbols: GAMMA-ADAPTIN 1, Gamma-ADR , chr1:8441379-8447152 FORWARD LENGTH=876	AT1G23900.1	1.23341	0.202727	1.56749	NaN	-0.0547957	0.131232	-1.16772	NaN			187.23	281.294	440.218	270.81	8167.3	12827.7	9399.51	14049.3	242.25	98.8484	718	44	NaN	NaN	NaN	NaN	2.35122	1.15087	2.96388	NaN	0.962731	1.09523	0.445126	NaN	202.15	1729	10	28	0.136986	0.135025	1.00121	0.4644	-0.363759
RNA-processing, Lsm domain , Symbols: , chr1:8507057-8508439 FORWARD LENGTH=188	AT1G24050.1	0.287798	0.072852	0.24866	NaN	-1.08372	-0.0830926	-0.533451	NaN			803.889	1003.04	981.369	473.244	49533.3	39447.1	52098.8	37239.3	66441.2	119783	78939	82758	NaN	NaN	NaN	NaN	1.22078	1.05179	1.1881	NaN	0.47181	0.944032	0.6909	NaN	151.88	1837	7	22	0.457447	0.0915942	0.203103	0.189226	-0.566755
UDP-glucosyl transferase 74B1 , Symbols: UGT74B1 , chr1:8525547-8527010 REVERSE LENGTH=460	AT1G24100.1	0.615665	0.585654	-0.118383	-1.03318	0.268386	-0.462814	-0.582867	1.30227			4423.67	6268.82	6778.23	7550.54	1154.71	3510.91	1732.89	2547.41	34838.6	34015.6	32094	22710	14690	3325	7178	8200	1.53226	1.50072	0.92122	0.488632	1.20446	0.72557	0.667636	2.46617	254.09	954	12	72	0.265217	0.976415	0.0124391	0.781759	0.131244
Thiamin diphosphate-binding fold (THDP-binding) superfamily protein , Symbols: IAR4 , chr1:8560777-8563382 REVERSE LENGTH=393	AT1G24180.1	0.141464	-0.246544	0.0213111	0.685397	0.133009	-0.288601	0.0676868	-0.11987			321425	342765	354539	375868	291684	299617	245864	245295	207844	203569	210937	213347	140284	169435	225597	155926	1.10302	0.842913	1.01488	1.60814	1.09658	0.818696	1.04803	0.92027	522.65	512	25	534	0.335878	0.498522	0.150407	0.623858	-0.051944
glucose-6-phosphate dehydrogenase 3 , Symbols: G6PD3 , chr1:8609495-8612383 FORWARD LENGTH=599	AT1G24280.1	0.802269	NaN	0.660491	0.0870416	-0.83779	NaN	-0.459865	-0.36163			2226.1	4378.93	3881.96	2450.01	NaN	NaN	NaN	NaN	2962.76	5177.06	4683	3764	3425	4384	3638	3412	1.74384	NaN	1.58062	1.06219	0.5595	NaN	0.727054	0.778285	417.08	2558	22	112	0.111853	0.141958	0.5166	0.0624809	-0.553095
GYF domain-containing protein , Symbols: , chr1:8614515-8620420 REVERSE LENGTH=1495	AT1G24300.1	-0.182306	2.0292	0.686593	-0.21168	-0.440244	-0.979427	-0.511398	0.0484067			1241.78	1435.38	1094.38	1057.89	24.5496	90.6815	100.206	45.992	534.335	1280.04	860	898	1722	1817	1487	1879	0.881293	4.08177	1.60948	0.863531	0.73701	0.507181	0.701542	1.03412	271.78	1202	14	35	0.13311	0.350328	0.58045	0.111192	-0.470665
unknown protein, FUNCTIONS IN: molecular_function unknown, INVOLVED IN: biological_process unknown, LOCATED IN: nucleolus, EXPRESSED IN: 20 plant structures, EXPRESSED DURING: 13 growth stages, Has 2922 Blast hits to 2454 proteins in 263 species: Archae - 0, Bacteria - 57, Metazoa - 1043, Fungi - 654, Plants - 388, Viruses - 11, Other Eukaryotes - 769 (source: NCBI BLink). , Symbols: , chr1:86241…	AT1G24310.1	NaN	0.44057	0.552381	-0.418027	NaN	0.381479	0.420436	-1.35459			NaN	NaN	NaN	NaN	422.682	620.416	573.639	808.201	3243.77	2383.57	4757	3190	322	335	241	131	NaN	1.35714	1.4665	0.748447	NaN	1.30268	1.33833	0.391045	73.53	3546	4	6	0.177719	0.595678	0.191641	0.782747	-0.184227
NAD(P)-binding Rossmann-fold superfamily protein , Symbols: , chr1:8640820-8643283 FORWARD LENGTH=319	AT1G24360.1	-0.137808	0.203153	1.02241	0.558476	0.476533	0.190191	0.0359585	0.948259			30835	36367.3	28025.9	50601.3	98557.3	96216	113460	109774	3894.52	5988.85	7911	6140	4874	2796	7178	5395	0.908899	1.15121	2.03131	1.47271	1.3914	1.14091	1.02524	1.92954	287.41	777	14	229	0.416928	0.196026	0.411558	0.131665	0.412735
unknown protein, FUNCTIONS IN: molecular_function unknown, INVOLVED IN: biological_process unknown, LOCATED IN: cellular_component unknown, EXPRESSED IN: 23 plant structures, EXPRESSED DURING: 14 growth stages, BEST Arabidopsis thaliana protein match is: unknown protein (TAIR:AT4G31570.1), Has 181008 Blast hits to 85359 proteins in 3551 species: Archae - 3290, Bacteria - 48304, Metazoa - 70793, F…	AT1G24460.1	-0.0270404	-0.390662	0.0257791	0.669237	-0.153395	-0.400796	0.190587	-0.406599			416.94	464.465	409.198	417.616	24237.7	25842.2	18488	19573.9	4874.12	5285.53	4962	6032	1208	2557	1921	1929	0.981432	0.76278	1.01803	1.59023	0.899132	0.75744	1.14123	0.7544	222.86	1154	11	27	0.097399	0.773659	0.0693285	0.264588	-0.192551
TCP-1/cpn60 chaperonin family protein , Symbols: , chr1:8685504-8687660 REVERSE LENGTH=459	AT1G24510.2	-0.246678	-0.136126	0.123035	-0.192361	-0.0490784	-0.226352	0.165582	-0.186056			206880	191306	174365	184907	532836	445521	484859	380828	295535	298155	321845	334416	213318	216820	186690	190586	0.842835	0.90996	1.08902	0.875172	0.966554	0.854794	1.12162	0.879006	661.71	89	32	384	0.625272	0.261233	-0.113032	0.464135	-0.0739759
unknown protein, BEST Arabidopsis thaliana protein match is: unknown protein (TAIR:AT3G49055.1), Has 71940 Blast hits to 38124 proteins in 2481 species: Archae - 1358, Bacteria - 12126, Metazoa - 32861, Fungi - 6786, Plants - 4024, Viruses - 195, Other Eukaryotes - 14590 (source: NCBI BLink). , Symbols: , chr1:8702644-8705640 FORWARD LENGTH=678	AT1G24560.1	-1.41795	NaN	0.326892	0.86821	1.23627	NaN	0.615406	0.432525			801.973	382.408	300.134	900.911	NaN	NaN	NaN	NaN	2633.32	1720.64	3303	2636	189	246	345	332	0.374245	NaN	1.25431	1.8254	2.35589	NaN	1.53199	1.34959	40.7	4839	2	10	0.0339233	0.924071	-0.0742811	0.088686	0.761401
THO2 , Symbols: THO2 , chr1:8742210-8755250 FORWARD LENGTH=1823	AT1G24706.2	-0.263877	-0.548764	1.19071	-0.794191	0.229241	-0.38534	0.496602	-0.38109			411.643	461.305	342.836	540.75	1329.88	2014.57	909.117	1542.35	2110.26	1567.1	4817	2211	300	168	173	129	0.832847	0.683606	2.28266	0.576667	1.17222	0.765598	1.41089	0.767857	150.81	1848	8	17	0.0647285	0.830196	-0.104029	0.966447	-0.0101468
Ribosomal protein L10 family protein , Symbols: , chr1:8854163-8855766 REVERSE LENGTH=235	AT1G25260.1	-0.383289	1.10602	-0.0624989	-0.823884	0.394042	-0.263445	-0.521615	0.115256			11673.8	9042.36	8950.14	11882.3	511.592	944.961	1101.2	787.243	54115.3	84632.1	51821	58954	16328	9523	9224	10315	0.766688	2.1525	0.957604	0.564919	1.31407	0.833096	0.696592	1.08317	141.74	1984	7	44	0.357447	0.927323	-0.040914	0.755718	-0.0689406
glutamine-tRNA ligase, putative / glutaminyl-tRNA synthetase, putative / GlnRS, putative , Symbols: OVA9 , chr1:8889280-8894205 REVERSE LENGTH=795	AT1G25350.1	-0.181768	0.151149	-0.138565	0.0375571	-0.256806	0.0755411	0.0860255	0.297145			9890.95	7524.77	8720.08	6297.77	77533.8	75031.3	86097.7	79064.7	115458	119446	104885	126785	18844	17297	19341	21253	0.881622	1.11045	0.908422	1.02637	0.836939	1.05376	1.06144	1.22871	457.75	280	22	87	0.340881	0.699912	-0.0329066	0.689014	0.0504763
ARM repeat superfamily protein , Symbols: RCN1, REGA, ATB BETA BETA, EER1 , chr1:8951700-8954899 FORWARD LENGTH=588	AT1G25490.1	-0.415573	-0.198008	-0.791642	0.001213	-0.222159	-0.276638	-0.282127	0.0226882			42575.2	34433.8	31919.5	29519.4	176927	164264	154237	135602	22159.1	17139.3	12801	14095	24966	25488	24987	25892	0.749721	0.871754	0.577686	1.00084	0.857282	0.825513	0.822378	1.01585	416.8	663	20	250	0.289116	0.130527	-0.351003	0.0782179	-0.189559
decapping 5 , Symbols: DCP5 , chr1:9024616-9027556 REVERSE LENGTH=611	AT1G26110.1	0.0998077	0.148758	0.242902	-0.282409	-0.280909	0.0915136	0.0767731	0.433091			76320.1	84929.1	81787	69902.8	110822	112066	122859	119405	154924	211629	183332	223196	92056	63272	75690	85425	1.07163	1.10861	1.18337	0.822217	0.823072	1.06549	1.05466	1.35012	236.27	1051	11	153	0.229133	0.681474	0.0522647	0.62091	0.0801172
ARM repeat superfamily protein , Symbols: , chr1:9047539-9054438 REVERSE LENGTH=1022	AT1G26170.1	-0.970145	-0.443678	NaN	-1.58055	0.357342	-0.699727	NaN	NaN			633.92	680.535	323.587	871.809	58.6417	91.4191	43.1168	56.2857	NaN	NaN	NaN	NaN	1959	1088	655	0	0.510455	0.735258	NaN	0.334354	1.28106	0.615688	NaN	0	39.63	4957	2	3	0.0313112	0.0933844	-0.998125	0.800587	-0.171193
Tetratricopeptide repeat (TPR)-like superfamily protein , Symbols: , chr1:9151816-9154407 FORWARD LENGTH=630	AT1G26460.1	1.67407	-0.285695	0.505564	-1.06853	0.992402	-0.0195844	-0.209267	0.49494			1067.35	1092.49	3406.05	2173.51	71850.2	58940.1	58942	58145.4	1309.45	1997.74	1859	1728	1703	1857	812	2617	3.19113	0.820346	1.41968	0.476806	1.98949	0.986517	0.864977	1.40926	243.82	1010	12	39	0.25873	0.747741	0.206352	0.328893	0.314623
FKBP-like peptidyl-prolyl cis-trans isomerase family protein , Symbols: , chr1:9171800-9172716 FORWARD LENGTH=142	AT1G26550.1	0.0785577	0.650514	0.538619	-0.876153	-0.338843	-0.294475	1.4583	0.134532			4172.84	5074.81	4406.36	4012.53	5122.98	7449.46	8041.69	6074.06	1371.35	1155.45	1992	3175	33145	24433	18058	26821	1.05596	1.56973	1.45258	0.544818	0.790675	0.815369	2.74785	1.09774	188.23	1436	9	47	0.661972	0.79648	0.0978842	0.607831	0.239879
Eukaryotic translation initiation factor 5A-1 (eIF-5A 1) protein , Symbols: FBR12, ATELF5A-2, ELF5A-2 , chr1:9205968-9207098 FORWARD LENGTH=159	AT1G26630.1	-0.0803405	0.0571756	-0.0629394	0.626008	-0.0824527	0.196908	0.903745	-0.381074			18553.8	13281.2	17548.8	12543.4	50479.8	44588.7	52520.5	51109.3	61252.8	47125.1	58638	88167	43476	77985	67096	59882	0.945834	1.04043	0.957312	1.54329	0.944451	1.14624	1.87092	0.767866	370.3	859	18	178	0.559748	0.476916	0.134976	0.602804	0.159281
Amino acid kinase family protein , Symbols: , chr1:9207620-9209766 REVERSE LENGTH=332	AT1G26640.1	1.24815	0.20543	-1.29493	0.505049	-1.00808	0.226749	0.49557	1.92367			34.8222	65.7181	82.7156	32.6756	24227.3	26961.4	27934.8	31550.1	1224.38	507.845	499	716	1231	587	1747	2227	2.37537	1.15303	0.407555	1.41917	0.497208	1.1702	1.40988	3.79387	75.58	3492	4	9	0.183735	0.776352	0.165924	0.544919	0.409477
Vesicle transport v-SNARE family protein , Symbols: VTI12, ATVTI12, VTI1B , chr1:9216103-9217793 FORWARD LENGTH=222	AT1G26670.1	-0.350473	NaN	1.26124	0.90182	-0.336775	NaN	0.0601111	-2.078			1094.41	688.79	858.373	545.391	NaN	NaN	NaN	NaN	113.474	83.4496	272	87	38	38	71	9	0.784327	NaN	2.39702	1.86842	0.791809	NaN	1.04255	0.236842	55.61	5170	3	7	0.103604	0.341661	0.604196	0.354471	-0.784889
cullin 3 , Symbols: CUL3A, ATCUL3A, ATCUL3, CUL3 , chr1:9296063-9298374 FORWARD LENGTH=732	AT1G26830.1	NaN	-0.732979	-0.00949548	NaN	NaN	-0.112529	1.10075	-0.114552			NaN	NaN	NaN	NaN	438.318	468.694	263.719	433.526	5214.21	2138.32	5180	4586	1236	1559	0	1440	NaN	0.60166	0.99344	0	NaN	0.924966	2.14467	0.923669	137.86	2059	7	11	0.103825	0.491753	-0.371237	0.546554	0.291225
S-adenosyl-L-methionine-dependent methyltransferases superfamily protein , Symbols: , chr1:9301146-9303432 REVERSE LENGTH=616	AT1G26850.1	0.192407	0.160612	-0.309283	0.24501	0.0467989	-0.297155	0.347101	-0.194418			21315.7	24999.1	24356.8	25823.3	17206.4	18848	19232.7	15339.5	42629.7	38260.2	34404	48667	21626	22677	25629	19818	1.14267	1.11776	0.807043	1.1851	1.03297	0.813856	1.272	0.873925	333.49	673	16	115	0.305195	0.613094	0.0721868	0.87553	-0.0244185
Ribosomal protein L34e superfamily protein , Symbols: , chr1:9315640-9316681 REVERSE LENGTH=120	AT1G26880.1	0.29928	-0.286999	-0.564583	0.0501555	-0.554104	0.0126369	-0.0293942	-0.0388497			2359.95	3727.76	2903.99	2538.9	19046.8	15829.1	15610.9	15968.4	489969	447270	331293	438249	2855	3011	2956	2931	1.23053	0.819605	0.676151	1.03538	0.68108	1.0088	0.979832	0.973431	119.29	5168	6	89	0.166667	0.554697	-0.125537	0.339042	-0.152428
unknown protein, BEST Arabidopsis thaliana protein match is: unknown protein (TAIR:AT1G27020.1), Has 504 Blast hits to 502 proteins in 169 species: Archae - 0, Bacteria - 299, Metazoa - 0, Fungi - 0, Plants - 67, Viruses - 0, Other Eukaryotes - 138 (source: NCBI BLink). , Symbols: , chr1:9381842-9383712 FORWARD LENGTH=310	AT1G27030.1	1.22728	0.338134	-0.113861	0.740819	0.0305725	0.0123315	-0.193267	-0.151773			336.994	395.557	788.989	404.029	5798.14	6158.8	7329.55	6211.67	15418	11914.9	14248	10421	4038	3475	6748	3128	2.34125	1.26412	0.924112	1.67112	1.02142	1.00858	0.874623	0.900144	103.01	2741	5	24	0.277419	0.151047	0.548093	0.275332	-0.0755339
glycine-rich protein , Symbols: , chr1:9404041-9406098 REVERSE LENGTH=420	AT1G27090.1	0.130163	-0.183647	-0.220633	0.104157	0.369724	0.18693	0.0523892	-0.242068			46179.6	43174	50539.8	55785.4	34604.6	21467.5	30468.4	24437.3	55824.5	61326.1	47908	63594	46670	40112	50164	33916	1.09442	0.880474	0.858189	1.07487	1.29211	1.13834	1.03698	0.845533	275.08	844	13	188	0.445238	0.67765	-0.0424902	0.527911	0.0917437
glutathione S-transferase tau 13 , Symbols: ATGSTU13, GST12, GSTU13 , chr1:9425582-9426597 FORWARD LENGTH=227	AT1G27130.1	-0.111196	-0.0731241	0.631779	0.257017	-0.0627481	-0.244256	0.904371	0.255368			89386.3	115057	82755.7	110160	28687	36026.2	27269.2	30415.2	56597.9	41881.1	87697	78390	23866	26069	28520	31117	0.925821	0.950577	1.54947	1.19501	0.957439	0.844251	1.87173	1.19364	185.68	1657	9	88	0.339207	0.383438	0.176119	0.460469	0.213183
glutathione S-transferase tau 14 , Symbols: ATGSTU14, GST13, GSTU14 , chr1:9427858-9428716 FORWARD LENGTH=243	AT1G27140.1	-0.755874	-0.0209303	-0.471339	0.100904	-0.17843	-0.408708	2.12524	-1.04665			2521.04	2387.53	1492.93	2109.77	1839.75	2695.43	1813.25	2030.46	6577.06	1308.58	4744	5709	1546	1917	1658	928	0.592188	0.985597	0.721295	1.07245	0.883664	0.753298	4.36274	0.48409	59.05	4881	3	30	0.123457	0.245119	-0.28681	0.870439	0.122861
Leucine-rich repeat protein kinase family protein , Symbols: , chr1:9446923-9448728 REVERSE LENGTH=601	AT1G27190.1	NaN	-0.228654	0.352238	0.322396	NaN	-0.438779	0.0665147	-0.0940173			NaN	NaN	NaN	NaN	4478.36	3303.27	3821.97	2437.02	5462.42	4061.37	6973	4253	4932	9431	6167	8836	NaN	0.853431	1.27654	1.25041	NaN	0.737759	1.04718	0.93691	82.93	3194	4	11	0.0732113	0.513651	0.14866	0.406562	-0.155427
translocase outer membrane 20-2 , Symbols: TOM20-2 , chr1:9513469-9514912 REVERSE LENGTH=210	AT1G27390.1	0.954373	-0.668602	-0.0375081	-0.570248	-1.56612	0.43843	0.0654978	-0.0800583			1737.83	2891.89	3367.45	976.638	2982.84	1449.12	1876.55	1963.75	36907.2	33480	35960	35035	9657	7725	6504	7308	1.93774	0.629116	0.974336	0.673501	0.337716	1.35513	1.04645	0.946019	83.68	3171	4	27	0.17619	0.842468	-0.0804962	0.563084	-0.285562
GYF domain-containing protein , Symbols: , chr1:9521045-9526928 REVERSE LENGTH=1492	AT1G27430.1	-0.293275	1.26531	0.319399	-0.263333	-1.23664	0.668008	0.614151	-0.675459			1299.85	4852.41	1060.74	2059.16	122.735	84.8899	295.029	134.88	1213.33	1338.64	1514	2049	965	1324	804	829	0.816047	2.40379	1.24781	0.833161	0.424359	1.58888	1.53066	0.626133	190.94	2119	10	41	0.0891421	0.531515	0.257026	0.762134	-0.157486
adenine phosphoribosyl transferase 1 , Symbols: APT1 , chr1:9532042-9533807 FORWARD LENGTH=284	AT1G27450.3	-0.292495	0.109937	-0.113962	-0.0866647	-0.732494	-0.278701	-0.281953	0.230536			22457.3	16288.4	18336.1	9803.37	44383.7	45611.9	47898	37599.4	36152.9	45708.3	33407	37594	19313	15646	18187	18357	0.816489	1.07918	0.924047	0.941697	0.601863	0.824333	0.822477	1.17327	194.49	1385	9	222	0.426056	0.32896	-0.0957962	0.269803	-0.265653
CONTAINS InterPro DOMAIN/s: Ubiquitin-conjugating enzyme/RWD-like (InterPro:IPR016135), Ubiquitin-fold modifier-conjugating enzyme 1 (InterPro:IPR014806), Has 269 Blast hits to 269 proteins in 110 species: Archae - 0, Bacteria - 0, Metazoa - 175, Fungi - 0, Plants - 42, Viruses - 0, Other Eukaryotes - 52 (source: NCBI BLink). , Symbols: , chr1:9562761-9563887 REVERSE LENGTH=174	AT1G27530.1	1.25985	0.353772	0.224958	-0.154723	-0.288748	-0.189013	-0.0596023	-0.655352			6094.31	12321.2	14594.1	10086.3	13544.8	20956.3	17308.9	18383	18883.5	14155.9	22070	13583	118	189	106	120	2.3947	1.2779	1.16874	0.898305	0.818612	0.877206	0.959529	0.634921	56.17	4235	3	7	0.183908	0.254809	0.420964	0.102131	-0.298179
autoinhibited Ca2+-ATPase 1 , Symbols: ACA1, PEA1 , chr1:9671912-9676010 REVERSE LENGTH=1020	AT1G27770.1	0.130987	0.0345869	0.3527	0.565617	0.0812688	0.165351	-0.833459	0.188749			4658.48	5984.46	5101.23	6331.25	4762.13	3417.99	4877.67	3833.06	4762.92	6684.1	6082	3751	1952	2132	2889	2430	1.09504	1.02426	1.27695	1.48002	1.05795	1.12144	0.561182	1.13977	125.88	3537	7	22	0.0490196	0.106585	0.270973	0.712623	-0.0995225
nuclear transport factor 2B , Symbols: NTF2B , chr1:9746921-9747787 FORWARD LENGTH=126	AT1G27970.1	-0.211315	0.410581	0.795523	-0.854808	-0.497884	0.00946375	-0.864692	0.406283			96179	50604.4	83074.6	35835.2	129382	138042	171977	138950	15991.8	25120	27757	13795	21402	10579	11834	14020	0.863749	1.32922	1.73571	0.552939	0.708145	1.00658	0.549164	1.32527	86.32	3096	4	81	0.420635	0.929069	0.0349952	0.459085	-0.236707
serine carboxypeptidase-like 45 , Symbols: SCPL45 , chr1:9804153-9806832 REVERSE LENGTH=461	AT1G28110.2	NaN	-0.199988	NaN	2.82828	NaN	0.349968	0.0876788	0.339057			NaN	NaN	NaN	NaN	964.709	1248.6	839.835	1591.38	0	2195.44	1364	2333	401	921	2848	1165	NaN	0.870558	NaN	7.10224	NaN	1.27453	1.06266	1.26493	56.52	4210	3	4	0.0911063	0.544941	1.31414	0.094265	0.258901
Auxin-responsive GH3 family protein , Symbols: GH3.17 , chr1:9825431-9827883 FORWARD LENGTH=609	AT1G28130.1	0.132202	NaN	1.40219	-0.417498	-0.154396	NaN	-1.08744	-0.0536937			71.0342	159.663	77.851	143.459	NaN	NaN	NaN	NaN	667.796	1376.98	1765	648	2543	1177	1904	1134	1.09597	NaN	2.64302	0.748722	0.898509	NaN	0.470595	0.963466	209.78	1252	11	18	0.325123	0.561031	0.372298	0.319812	-0.431844
FH interacting protein 1 , Symbols: FIP1 , chr1:9850395-9852300 REVERSE LENGTH=259	AT1G28200.1	0.60867	0.272992	0.141482	0.269932	-0.261809	0.0366002	-0.0412084	-0.187898	+		3044.47	5005.47	4642.37	4174.77	10908.9	12532.9	13181.3	12855	39168.2	56475.3	43204	54885	7164	8279	8638	7268	1.52485	1.20831	1.10304	1.20575	0.834042	1.02569	0.971841	0.877884	228.09	1106	11	40	0.440154	0.0480549	0.323269	0.192859	-0.113579
arabinogalactan protein 31 , Symbols: AGP31 , chr1:9889331-9890843 REVERSE LENGTH=315	AT1G28290.2	-0.403541	-0.0235598	-0.42016	-0.182865	0.0690611	0.0495748	1.1239	0.23186			398978	281846	301628	295666	377089	298874	370981	309323	283123	218098	211590	475311	775627	735534	683290	863773	0.756	0.983802	0.747342	0.880952	1.04903	1.03496	2.17935	1.17435	175.69	1559	8	288	0.279365	0.072945	-0.257531	0.244173	0.368599
Nucleotidylyl transferase superfamily protein , Symbols: , chr1:9944483-9949577 FORWARD LENGTH=748	AT1G28350.1	0.0869223	-0.258008	0.586211	0.232533	-0.36313	0.157504	-0.173146	-0.281388			7675.41	9421.7	8152.07	7325.14	2294.24	2263.72	1918.54	2524.85	2477.19	3081.5	3719	2733	5752	8781	6758	7225	1.0621	0.836242	1.5013	1.1749	0.777476	1.11536	0.886906	0.822799	393.31	729	20	73	0.276738	0.422795	0.161915	0.244607	-0.16504
HXXXD-type acyl-transferase family protein , Symbols: , chr1:10078222-10079763 FORWARD LENGTH=451	AT1G28680.1	0.428295	0.525273	-0.162953	0.0853425	-0.0389283	-0.197864	0.151558	-0.909904			4562.5	6030.97	6139.49	5870.41	2893.57	4497.61	4164.44	3921.2	40833.2	32053.5	36472	35604	9813	15037	10411	8003	1.34564	1.43921	0.893195	1.06094	0.973378	0.87184	1.11077	0.532221	158.93	1744	8	33	0.190687	0.26093	0.218989	0.361548	-0.248785
TRICHOME BIREFRINGENCE-LIKE 38 , Symbols: TBL38 , chr1:10136376-10139082 REVERSE LENGTH=380	AT1G29050.1	-1.88534	0.471734	-1.24129	NaN	0.0445049	0.570219	-0.310452	NaN			1033.3	918.518	279.694	947.294	597.796	459.4	829.008	682.094	10002.5	8056.91	4231	6497	NaN	NaN	NaN	NaN	0.27068	1.38678	0.422995	NaN	1.03133	1.48475	0.806389	NaN	41.94	4697	2	10	0.0763158	0.33531	-0.884964	0.730059	0.101424
non-ATPase subunit 9 , Symbols: ATS9, RPN6 , chr1:10181240-10182499 FORWARD LENGTH=419	AT1G29150.1	1.27872	-0.0956871	0.330515	0.0225428	-0.086372	0.0876503	-0.0136862	0.447214			48533.3	74541.9	117753	70210.2	128327	101667	120092	108035	131225	129786	165010	128561	78739	53395	79979	72799	2.42624	0.935826	1.25746	1.01575	0.941888	1.06264	0.990558	1.3634	426.99	329	20	184	0.491647	0.305399	0.384023	0.426086	0.108702
Alba DNA/RNA-binding protein , Symbols: , chr1:10223461-10224592 REVERSE LENGTH=130	AT1G29250.1	0.178474	-0.208954	-0.375614	0.243364	-0.0265764	0.0252449	0.180818	0.374757			17913.5	19489.2	20272.4	19133.4	92962.1	70351.9	80427.5	71593.8	102049	109297	78657	123891	2400	2397	2841	3108	1.13169	0.865164	0.770778	1.18375	0.981747	1.01765	1.13353	1.29662	236.75	3523	12	214	0.169231	0.803537	-0.0406824	0.222179	0.138561
SecY protein transport family protein , Symbols: , chr1:10252662-10254526 FORWARD LENGTH=475	AT1G29310.1	0.192564	0.00794604	0.0348064	-0.0174538	0.391604	0.257033	0.00576251	0.298898			33450.1	41592	38226.6	54562.5	78153.6	87480.7	78585.2	104541	107145	118058	109761	118531	71683	54999	70821	67660	1.14279	1.00552	1.02442	0.987975	1.31185	1.19502	1.004	1.2302	267.31	892	14	56	0.263158	0.332568	0.0544657	0.0630064	0.238324
Kinase-related protein of unknown function (DUF1296) , Symbols: , chr1:10268761-10273613 REVERSE LENGTH=831	AT1G29350.1	0.259641	0.174057	0.0781755	0.433176	-0.55889	-0.82628	-0.328837	-0.212994		+	2074.66	2654.11	2483.74	1801.67	208.044	824.571	234.721	465.043	4174.55	5766.3	4407	4591	494	663	667	572	1.19718	1.12823	1.05568	1.3502	0.678824	0.563982	0.796178	0.862745	290.51	4557	14	111	0.0385078	0.0518897	0.236262	0.0379327	-0.48175
Kinase-related protein of unknown function (DUF1296) , Symbols: , chr1:10278080-10283024 REVERSE LENGTH=831	AT1G29370.1	-0.258728	NaN	-0.200924	-1.4602	0.411133	NaN	0.431899	-0.557864			1410.26	1348.91	1178.73	1793.68	NaN	NaN	NaN	NaN	6334.53	8142.28	5511	10984	17249	12236	6269	8312	0.835824	NaN	0.869994	0.363441	1.32973	NaN	1.34901	0.679307	332.16	3122	16	114	0.0673887	0.259318	-0.639952	0.798373	0.0950557
S-adenosyl-L-methionine-dependent methyltransferases superfamily protein , Symbols: , chr1:10310424-10313369 REVERSE LENGTH=770	AT1G29470.2	-0.422181	0.519078	0.583097	-0.360681	0.211385	-0.222024	-0.0306365	-0.0435156			16360.2	14988.5	12209.5	17353.7	7871.17	13616.9	11279.7	11674.6	25622.4	35979	38384	35223	22789	15852	17748	15381	0.746295	1.43304	1.49806	0.778797	1.1578	0.857362	0.978988	0.970288	615.13	232	30	137	0.349351	0.788795	0.0798281	0.827051	-0.0211977
S-adenosyl-L-methionine-dependent methyltransferases superfamily protein , Symbols: , chr1:10430025-10431161 FORWARD LENGTH=378	AT1G29790.1	-0.516381	0.686804	NaN	-0.438759	-0.512895	-0.636456	NaN	0.134137			754.341	844.955	527.378	592.157	473.269	1161.32	761.828	747.064	NaN	NaN	NaN	NaN	511	390	377	428	0.699124	1.60971	NaN	0.737769	0.700815	0.643291	NaN	1.09744	116.74	2462	6	22	0.21164	0.839426	-0.089445	0.29239	-0.338405
double-stranded DNA-binding family protein , Symbols: , chr1:10447866-10449691 FORWARD LENGTH=151	AT1G29850.3	-0.806686	-0.252404	-1.09836	-0.367942	-0.523367	0.0588605	0.373051	-0.0225867	+		3000.85	3472.99	1715.57	2416.32	19177.5	12800.3	16099.5	13333.4	16685.7	12989.8	7793	16823	884	515	685	507	0.571694	0.839496	0.467046	0.774887	0.695746	1.04164	1.29509	0.984466	82.21	3217	4	32	0.278146	0.048649	-0.631349	0.887725	-0.0285105
glycyl-tRNA synthetase / glycine--tRNA ligase , Symbols: , chr1:10459662-10462781 REVERSE LENGTH=729	AT1G29880.1	-0.475025	0.0258077	-0.15695	-0.331604	-0.182392	-0.119962	-0.601211	0.058512			88032.1	66190.8	63335.1	58330	153096	167306	155859	153957	561906	579273	503984	381857	104608	88159	83127	91808	0.719455	1.01805	0.896919	0.794652	0.881241	0.920212	0.6592	1.04139	853.01	40	42	408	0.537723	0.119308	-0.234443	0.227519	-0.211263
carbamoyl phosphate synthetase B , Symbols: CARB , chr1:10468164-10471976 FORWARD LENGTH=1187	AT1G29900.1	-0.193245	-0.0243258	0.336305	-0.594314	0.117033	-0.299249	0.0466599	0.301538			150423	134397	131566	145754	326190	301723	320736	245203	314668	417862	397274	431598	140774	103305	93243	127319	0.874636	0.98328	1.26252	0.66236	1.0845	0.812675	1.03287	1.23246	876.78	37	43	373	0.383319	0.581743	-0.118895	0.762935	0.0414955
nuclear RNA polymerase A2 , Symbols: NRPA2 , chr1:10479322-10486670 REVERSE LENGTH=1178	AT1G29940.1	-0.214629	-0.230241	1.08264	-1.31996	-1.47202	0.0678643	-0.0438007	-0.0353579			550.706	852.004	474.581	307.127	8842.66	6386.45	7538.3	6694.04	580.761	1225.65	1230	1189	9532	5287	3818	5159	0.861768	0.852492	2.11791	0.400546	0.360476	1.04816	0.970096	0.97579	128.84	2216	7	13	0.0755518	0.75144	-0.170548	0.387769	-0.370829
Ribosomal protein L18ae/LX family protein , Symbols: , chr1:10498458-10499373 REVERSE LENGTH=178	AT1G29965.1	1.04523	NaN	0.442068	-0.0169882	-0.519619	NaN	1.0288	0.333493			646.352	1017.08	1333.87	709.472	NaN	NaN	NaN	NaN	5197.45	5175.65	7061	10560	11874	11978	11735	15093	2.0637	NaN	1.35855	0.988294	0.697556	NaN	2.04032	1.26006	358.53	5399	18	459	0.11236	0.252083	0.490104	0.59452	0.28089
Protein of unknown function, DUF642 , Symbols: , chr1:10503411-10505994 REVERSE LENGTH=407	AT1G29980.1	1.23019	-0.560678	2.94419	-1.08746	-0.724198	0.111127	-0.915741	NaN			9.2436	65.3734	21.6853	39.5727	2564.9	1514.46	1738.96	1635.73	285.717	6699.1	2199	3551	17	0	8	9	2.34598	0.677983	7.69643	0.470588	0.605334	1.08007	0.530072	NaN	77.64	3422	4	9	0.174447	0.540338	0.631559	0.247373	-0.509604
prefoldin 6 , Symbols: PFD6 , chr1:10507666-10508821 FORWARD LENGTH=129	AT1G29990.1	-0.357607	-0.0298404	-0.479688	0.289547	-0.302919	-0.261629	0.385769	-0.0546469			7246.48	5536.21	5655.58	4487.71	31148.9	34627.3	30511.2	28884.2	27212.5	26105.3	19515	34108	22609	27038	27634	26033	0.780458	0.979529	0.717133	1.22226	0.810611	0.834145	1.30656	0.96283	194.48	1386	9	86	0.565891	0.465244	-0.144397	0.735912	-0.0583564
alpha-mannosidase 3 , Symbols: MNS3 , chr1:10509532-10512320 REVERSE LENGTH=624	AT1G30000.1	-0.226315	-0.321731	-0.59361	1.08432	0.648443	-0.670806	1.38379	-0.894818			882.587	401.283	754.449	629.001	178.393	256.645	142.734	161.213	534.192	179.726	354	469	108	238	229	128	0.854815	0.800109	0.662683	2.12037	1.56748	0.628156	2.60954	0.537815	39.28	4994	2	5	0.0304487	0.971863	-0.014335	0.843532	0.116653
SGS domain-containing protein , Symbols: , chr1:10546794-10548072 REVERSE LENGTH=229	AT1G30070.2	-0.536241	0.147593	-0.172213	0.241915	0.108216	-0.721897	0.78078	0.60474			3215.62	1700.12	2217.38	1832.55	3069.09	1370.39	3399.7	830.866	19646.6	15746.8	17436	27054	3303	3574	3906	5435	0.689565	1.10772	0.88748	1.18256	1.07789	0.6063	1.71806	1.52071	58.92	4030	3	13	0.174672	0.681421	-0.0797366	0.606575	0.19296
pyruvate dehydrogenase E1 beta , Symbols: PDH-E1 BETA , chr1:10584350-10586477 REVERSE LENGTH=406	AT1G30120.1	0.174817	-0.211317	-0.275478	-0.353919	-0.0857528	0.645608	-0.3077	0.252065			14062.6	15088.2	15874.1	14217.5	4156.72	2667.61	3590.36	4173.2	38332	42370.1	31669	34232	23871	15117	18678	18003	1.12882	0.863748	0.826177	0.782456	0.942293	1.5644	0.807929	1.19091	188.47	5596	9	103	0.0369458	0.251343	-0.166474	0.587154	0.126055
Glutathione S-transferase, C-terminal-like,Translation elongation factor EF1B/ribosomal protein S6 , Symbols: , chr1:10639286-10640601 FORWARD LENGTH=260	AT1G30230.2	-0.090955	0.107958	0.250656	-0.503927	0.135612	-0.114996	-1.02787	0.785345			318271	321356	298825	353028	140934	162362	151885	149923	585772	808962	696921	396742	472977	248875	333536	428937	0.938901	1.0777	1.18975	0.705184	1.09856	0.923385	0.490433	1.7235	361.55	1236	16	535	0.438462	0.742583	-0.0590673	0.891935	-0.0554777
FUNCTIONS IN: binding, INVOLVED IN: biological_process unknown, LOCATED IN: cellular_component unknown, EXPRESSED IN: 21 plant structures, EXPRESSED DURING: 13 growth stages, CONTAINS InterPro DOMAIN/s: Armadillo-type fold (InterPro:IPR016024), Has 165 Blast hits to 164 proteins in 73 species: Archae - 0, Bacteria - 0, Metazoa - 47, Fungi - 68, Plants - 46, Viruses - 0, Other Eukaryotes - 4 (sour…	AT1G30240.1	-1.03007	-2.65523	0.0766524	-0.422185	-0.718839	-1.31007	1.06203	-0.8935			520.631	531.023	254.946	322.642	889.63	1113.31	141.223	448.999	1013.68	350.596	1069	732	1214	992	906	534	0.489687	0.158744	1.05457	0.746293	0.607586	0.403302	2.08787	0.538306	25.01	5577	1	10	0.0169697	0.188343	-1.00771	0.440088	-0.465094
CBL-interacting protein kinase 23 , Symbols: CIPK23, SnRK3.23, ATCIPK23, LKS1 , chr1:10655270-10658524 FORWARD LENGTH=482	AT1G30270.1	1.07085	NaN	-0.664062	-0.282282	-0.423312	NaN	-2.49552	0.975616			930.034	1752.18	1953.69	1306.62	NaN	NaN	NaN	NaN	4782.14	5893.07	3018	1045	332	179	273	352	2.10066	NaN	0.631099	0.822289	0.74571	NaN	0.177327	1.96648	40.23	4898	2	6	0.0684647	0.944333	0.0415003	0.586418	-0.647737
Early-responsive to dehydration stress protein (ERD4) , Symbols: ERD4 , chr1:10715892-10718799 FORWARD LENGTH=724	AT1G30360.1	0.07286	-0.513503	-0.0927615	0.123837	0.0420669	-0.135803	0.254621	0.178273			172661	191420	181605	197084	118140	141327	82759.4	128630	72974.4	59172.4	68430	70594	82853	75915	90279	85900	1.0518	0.70052	0.937726	1.08963	1.02959	0.910163	1.19302	1.13153	394.88	400	20	134	0.280387	0.530006	-0.102392	0.395265	0.0847895
multidrug resistance-associated protein 1 , Symbols: ATMRP1, EST1, ABCC1 , chr1:10728139-10737697 FORWARD LENGTH=1622	AT1G30400.2	-0.0481504	-0.49756	-0.356469	-0.123485	0.227665	-0.950418	-0.523718	0.0137667			5302.35	4424.93	5128.31	5181.32	7185.13	4686.29	5089.26	2425.07	11760.7	9093.17	9186	6325	20114	20025	18464	20217	0.967176	0.708304	0.781074	0.917968	1.17094	0.517482	0.695577	1.00959	432.56	584	21	106	0.147349	0.0899749	-0.256416	0.330637	-0.308176
D111/G-patch domain-containing protein , Symbols: DRT111 , chr1:10790315-10792423 FORWARD LENGTH=387	AT1G30480.1	-0.218104	-0.133264	1.25424	-0.239993	0.342213	-0.359068	-0.454265	-0.165059			586.981	664.838	504.625	842.815	2899.97	3119.54	2644.09	2432.2	390.707	338.411	932	247	646	666	547	594	0.859695	0.911767	2.38542	0.846749	1.2677	0.779668	0.729882	0.891892	38.64	5052	2	8	0.0749354	0.679494	0.16572	0.436473	-0.159045
root FNR 2 , Symbols: ATRFNR2, RFNR2 , chr1:10807150-10808984 REVERSE LENGTH=381	AT1G30510.1	0.410163	NaN	0.365005	0.304551	-0.0620955	NaN	-0.110787	-0.191334	+		37745.3	53706.3	50157.4	51443.8	NaN	NaN	NaN	NaN	31021.4	32966.8	39952	30530	20129	20434	24860	17896	1.32884	NaN	1.28789	1.23503	0.957872	NaN	0.926083	0.875795	283.42	1951	14	124	0.183727	0.00714858	0.359906	0.0843369	-0.121406
GTP binding , Symbols: , chr1:10831953-10835454 REVERSE LENGTH=394	AT1G30580.1	-0.179118	-0.26296	-0.143096	-0.0585682	-0.0500723	-0.139386	0.0428775	-0.145605	+		353466	359008	312196	346761	405472	412423	337911	374441	680410	721367	616161	743128	399614	400563	383716	362109	0.883243	0.833376	0.905574	0.960217	0.965888	0.907906	1.03017	0.904	635.86	103	30	842	0.746193	0.0320299	-0.160936	0.198308	-0.0730464
Coatomer epsilon subunit , Symbols: , chr1:10858546-10860173 REVERSE LENGTH=292	AT1G30630.1	0.375551	-1.11334	0.256932	0.763361	-0.0888239	-0.206829	-0.423743	-0.0635588			8683.64	8836.86	11265.6	8309.2	3160.21	3794.53	1460.72	3287.74	7715.9	8099.39	9220	6038	4766	6195	8090	5928	1.29733	0.462222	1.19493	1.69744	0.940289	0.86644	0.745488	0.956901	248.32	1331	12	44	0.414384	0.873958	0.0706256	0.0974162	-0.195738
Sec14p-like phosphatidylinositol transfer family protein , Symbols: , chr1:10888284-10890085 FORWARD LENGTH=540	AT1G30690.2	-0.333585	-0.495315	-0.484999	0.99503	0.0704473	0.271793	0.205734	-0.406664			36905	24217.2	29286.4	25429	92325.8	70791.7	65496.5	85467.3	148237	114366	105915	131895	31839	65622	63459	49503	0.793562	0.709407	0.714498	1.99312	1.05004	1.20731	1.15327	0.754366	531.17	186	26	175	0.514815	0.839035	-0.0797171	0.832429	0.0353277
FAD-binding Berberine family protein , Symbols: , chr1:10892623-10894437 FORWARD LENGTH=527	AT1G30700.1	NaN	0.293108	0.569373	1.03883	NaN	0.652958	0.935901	-0.358577			NaN	NaN	NaN	NaN	5785.72	6491.54	7089.11	10207.2	4414.78	3352.18	6551	6413	15815	27937	32493	21789	NaN	1.22528	1.48388	2.05457	NaN	1.57239	1.91308	0.779933	99.58	2834	5	14	0.132827	0.10049	0.633772	0.406189	0.410094
FAD-binding Berberine family protein , Symbols: , chr1:10900854-10902434 FORWARD LENGTH=526	AT1G30730.1	-1.74661	-0.623971	2.09107	0.108165	-0.376443	1.11809	NaN	-0.248821			1257.68	1497.82	374.791	1153.82	2745.36	2496.33	1781.42	5418.52	167.58	0	714	0	22914	29290	24698	24650	0.298001	0.648882	4.26065	1.07786	0.770335	2.17059	NaN	0.841584	93.4	2975	5	14	0.0874525	0.961009	-0.042836	0.764013	0.164275
FAD-binding Berberine family protein , Symbols: , chr1:10918321-10920441 FORWARD LENGTH=534	AT1G30760.1	NaN	2.18122	-0.210547	0.698857	NaN	-0.613062	-0.181945	-0.609464			NaN	NaN	NaN	NaN	10.2676	267.997	46.5675	175.218	948.844	1853.63	820	1634	491	772	797	506	NaN	4.53538	0.86421	1.62322	NaN	0.653808	0.881514	0.65544	80.21	5026	4	7	0.0580524	0.329918	0.889844	0.0821013	-0.468157
CTP synthase family protein , Symbols: , chr1:10945251-10948825 REVERSE LENGTH=600	AT1G30820.1	-0.653991	0.152661	-0.877327	-1.10846	-0.0893811	-0.293287	-1.1529	0.409531			1658.52	1297.41	1054.02	1219.47	9597.09	8582.66	10668.3	7003.8	34579.1	43208.9	18824	19432	22506	11549	10438	15340	0.63552	1.11162	0.544375	0.463787	0.939926	0.816041	0.449722	1.32825	141.31	1988	8	27	0.173333	0.108255	-0.62178	0.451139	-0.281508
Peroxidase superfamily protein , Symbols: , chr1:10991535-10992885 FORWARD LENGTH=349	AT1G30870.1	0.324813	-0.0607163	-0.444674	0.326409	0.195209	-0.116024	0.876782	-0.726165			18461.5	24261.9	23123.1	27777.3	32369.2	31718.5	31035.2	29267.5	42051	23895.1	30897	43878	7137	9626	8949	5819	1.2525	0.958788	0.73475	1.25389	1.14489	0.922727	1.83628	0.604509	113.69	2524	6	39	0.137536	0.855928	0.036458	0.874183	0.0574506
unknown protein, Has 24 Blast hits to 24 proteins in 8 species: Archae - 0, Bacteria - 0, Metazoa - 2, Fungi - 0, Plants - 22, Viruses - 0, Other Eukaryotes - 0 (source: NCBI BLink). , Symbols: , chr1:10993379-10994056 REVERSE LENGTH=120	AT1G30880.1	-0.461993	-1.35322	0.699616	NaN	-0.056937	-0.0687965	-0.322664	NaN			3388.68	4775.45	2460.12	4590.65	7366.45	3097.49	2883.37	2953.25	7847.56	11433.3	12745	9142	NaN	NaN	NaN	NaN	0.725983	0.391419	1.62407	NaN	0.961303	0.953433	0.799592	NaN	23.31	5702	1	7	0.133333	0.595393	-0.371864	0.22674	-0.149466
N-acetylglucosamine-1-phosphate uridylyltransferase 1 , Symbols: GlcNAc1pUT1 , chr1:11084951-11088361 FORWARD LENGTH=505	AT1G31070.2	NaN	-1.69178	-0.082021	0.329766	NaN	0.943397	-0.252765	-0.621488			NaN	NaN	NaN	NaN	78.0297	150.798	24.1536	289.993	9536.02	10635.2	9009	8926	257	420	323	273	NaN	0.309544	0.944733	1.25681	NaN	1.92305	0.839286	0.65	125.82	3075	6	24	0.10297	0.516847	-0.481346	0.965516	0.0230477
HISTIDINE TRIAD NUCLEOTIDE-BINDING 2 , Symbols: HINT 2 , chr1:11122880-11124106 REVERSE LENGTH=187	AT1G31160.1	-0.0820353	NaN	-1.08707	-0.917728	-0.0758129	NaN	-0.0275675	0.388885			2585.75	3298.99	2442.82	3130.11	NaN	NaN	NaN	NaN	9925.27	12915.5	4672	12671	7600	5831	4023	7635	0.944724	NaN	0.470718	0.529342	0.948807	NaN	0.981073	1.30938	48.19	4408	2	29	0.165775	0.154513	-0.69561	0.584967	0.0951682
isopropylmalate dehydrogenase 3 , Symbols: ATIMD3, IMD3, IPMDH1 , chr1:11142843-11144617 REVERSE LENGTH=404	AT1G31180.1	1.35433	0.338933	NaN	1.19219	0.236627	0.468351	NaN	0.122422			3853.67	9412.08	9853	11089.6	9287.25	11196.2	11746.7	15490.3	NaN	NaN	NaN	NaN	200	542	457	590	2.55678	1.26482	NaN	2.285	1.17823	1.38353	NaN	1.08856	324.89	1544	15	186	0.230198	0.0925713	0.961819	0.113442	0.2758
aspartate kinase-homoserine dehydrogenase i , Symbols: AK-HSDH I, AK-HSDH , chr1:11158744-11163055 REVERSE LENGTH=911	AT1G31230.1	0.139627	0.258206	-0.656583	-0.466392	-0.209629	0.284594	0.0510175	0.182211			4230.07	5046.9	4659.94	4364.35	8326.17	7914.18	9958.03	9640.01	19633.4	14366.9	12455	14884	8960	8951	6485	10156	1.10162	1.19599	0.634379	0.723772	0.864759	1.21807	1.036	1.13462	451.19	406	22	100	0.256861	0.477974	-0.181286	0.522958	0.0770485
related to ubiquitin 1 , Symbols: RUB1, NEDD8, ATRUB1 , chr1:11218076-11219417 REVERSE LENGTH=156	AT1G31340.1	0.0933293	0.372942	0.775159	0.561894	-0.0614301	-0.364484	0.640811	0.485485			12408.2	12576.3	13237.4	12052	29789.3	43837.7	38576.8	34050.8	24044.9	27637.2	41150	43092	12650	14158	18674	19822	1.06683	1.29499	1.71138	1.47621	0.958314	0.776747	1.55921	1.40006	221.81	3617	10	1265	0.0897436	0.0526862	0.450831	0.50958	0.175096
SH3 domain-containing protein , Symbols: , chr1:11256150-11258479 REVERSE LENGTH=439	AT1G31440.1	NaN	-0.121995	-0.726614	-0.142019	NaN	0.211144	-0.501562	0.336428			NaN	NaN	NaN	NaN	557.213	321.316	512.032	371.957	1113.65	1223.2	673	864	224	198	203	250	NaN	0.918916	0.604321	0.90625	NaN	1.15761	0.706342	1.26263	123.39	2328	6	31	0.218679	0.237767	-0.330209	0.95848	0.0153366
CONTAINS InterPro DOMAIN/s: Bystin (InterPro:IPR007955), Has 475 Blast hits to 467 proteins in 210 species: Archae - 0, Bacteria - 9, Metazoa - 155, Fungi - 139, Plants - 55, Viruses - 0, Other Eukaryotes - 117 (source: NCBI BLink). , Symbols: , chr1:11331176-11333440 REVERSE LENGTH=444	AT1G31660.1	NaN	-0.131769	0.25758	0.837504	0.198419	-0.642612	-0.254673	0.0481673			0	25.6482	8.35173	29.4298	35476	33538.9	32379.3	21483.4	31362.5	41438.7	37493	34733	230	324	411	335	NaN	0.912711	1.19547	1.78696	1.14744	0.640552	0.838177	1.03395	122.54	2338	6	13	0.20045	0.37232	0.321105	0.445428	-0.162674
Copper amine oxidase family protein , Symbols: , chr1:11349855-11355339 FORWARD LENGTH=681	AT1G31710.1	0.769587	NaN	-0.186921	-0.211693	-0.650529	NaN	0.360672	0.640627			385.317	559.165	656.881	356.214	NaN	NaN	NaN	NaN	1458.2	978.175	1281	1256	403	161	348	251	1.70478	NaN	0.878479	0.863524	0.637047	NaN	1.28402	1.55901	21.1	6038	1	5	0.0176211	0.738728	0.123658	0.793702	0.116923
Adaptin family protein , Symbols: , chr1:11359907-11363916 FORWARD LENGTH=938	AT1G31730.1	NaN	-0.0209246	-0.283851	0.11862	NaN	-0.10965	1.16082	0.390238			0	0	0	0	26821.7	28031.5	26435.5	25980	13729.1	5855.52	11277	13092	1517	1951	1647	2557	NaN	0.985601	0.821396	1.0857	NaN	0.926813	2.23584	1.31061	274.25	849	14	38	0.205757	0.651444	-0.0620519	0.323173	0.480468
CONTAINS InterPro DOMAIN/s: Conserved oligomeric complex COG6 (InterPro:IPR010490), Has 384 Blast hits to 379 proteins in 190 species: Archae - 0, Bacteria - 4, Metazoa - 151, Fungi - 156, Plants - 42, Viruses - 0, Other Eukaryotes - 31 (source: NCBI BLink). , Symbols: , chr1:11391341-11394610 FORWARD LENGTH=680	AT1G31780.1	NaN	1.50165	2.17219	-0.0928098	NaN	NaN	0.111744	-0.351707			NaN	NaN	NaN	NaN	571.338	0	1617.84	1023.47	91.4119	388.697	412	420	3531	4234	3311	3318	NaN	2.83167	4.50707	0.937695	NaN	NaN	1.08053	0.783656	62.84	3806	3	7	0.075	0.217547	1.19368	0.695845	-0.119981
acyl-CoA-binding protein 6 , Symbols: ACBP6, ACBP , chr1:11411132-11412099 REVERSE LENGTH=92	AT1G31812.1	-0.58819	-0.106596	-0.569528	-0.0508417	-0.709185	-0.0116632	0.704229	-0.500908			355387	266907	236396	163258	536866	383471	498628	380383	939929	638514	633359	1040314	428624	442837	413782	312936	0.665177	0.928777	0.673837	0.965373	0.611665	0.991948	1.62927	0.706662	175.53	1560	8	327	0.717391	0.10798	-0.328789	0.707959	-0.129382
Ribosomal L18p/L5e family protein , Symbols: NFD3 , chr1:11414932-11416356 REVERSE LENGTH=314	AT1G31817.1	-1.23114	-0.354209	-0.0968641	-1.04387	0.702127	0.656194	1.62607	0.0897547			1925.13	1216.6	820.071	1979.29	261.748	290.531	204.765	457.853	2372.03	604.527	2218	1866	3105	1480	1506	1575	0.425981	0.782298	0.935063	0.485024	1.6269	1.57592	3.08671	1.06419	126.05	2264	6	31	0.22293	0.0866817	-0.681521	0.0944116	0.768536
S-adenosyl-L-methionine-dependent methyltransferases superfamily protein , Symbols: , chr1:11431165-11433443 FORWARD LENGTH=603	AT1G31850.1	-1.80835	-0.214112	0.723991	-0.211271	-0.508767	0.646356	-1.70469	-0.166993			5111.8	8089.91	1459.51	5685.78	392.073	226.095	337.997	353.886	3636.16	8709.6	6006	2672	16260	13394	14045	11930	0.285518	0.862077	1.65174	0.863776	0.702823	1.56521	0.306788	0.890697	207.36	2288	10	68	0.135987	0.524558	-0.377435	0.439852	-0.433522
histidine biosynthesis bifunctional protein (HISIE) , Symbols: AT-IE, HISN2 , chr1:11434250-11436530 REVERSE LENGTH=281	AT1G31860.1	NaN	0.0910655	0.261438	-0.188304	NaN	-0.230074	-0.179783	-0.50916			NaN	NaN	NaN	NaN	68157.4	77418.3	72598.3	66006.1	5340.07	7028.48	6401	6205	237	380	208	267	NaN	1.06516	1.19867	0.877637	NaN	0.852591	0.882836	0.702632	90.62	3018	5	12	0.145907	0.716855	0.0547335	0.0960001	-0.306339
GHMP kinase family protein , Symbols: , chr1:11459050-11461649 FORWARD LENGTH=505	AT1G31910.1	-0.113352	1.06925	0.685343	-2.06799	0.579173	1.11588	0.282332	1.03096		+	1567.62	704.13	1449.17	1051.96	168.64	320.397	353.864	694.388	1887.96	1688.1	3036	2053	4692	1314	1119	2685	0.924438	2.09834	1.60808	0.238491	1.49399	2.16727	1.21616	2.04338	89.28	3037	4	24	0.0930693	0.888319	-0.106688	0.0311819	0.752086
DEA(D/H)-box RNA helicase family protein , Symbols: STRS1 , chr1:11479921-11482707 FORWARD LENGTH=537	AT1G31970.1	-1.12985	0.0180315	0.248009	-0.839352	-0.0498729	-0.4107	-1.60228	0.678674			12344.1	10858.3	5640.79	10489.4	70592.9	72093.7	71480.8	54233.1	853.846	977.667	1014	322	6223	2995	3478	4794	0.456963	1.01258	1.18757	0.558894	0.966021	0.752258	0.329355	1.60067	270.68	867	14	25	0.350093	0.289042	-0.42579	0.519911	-0.346046
SCAMP family protein , Symbols: , chr1:11528616-11530974 FORWARD LENGTH=264	AT1G32050.1	0.391297	-0.888392	0.0345753	-0.318931	-0.0321365	0.253077	-0.154617	-0.315027			15662.9	25015.6	20543	24464.5	33463	36333.2	18077.3	43300	31892.4	34106.2	32666	30640	24645	23358	19757	18776	1.31157	0.540216	1.02426	0.801664	0.977971	1.19175	0.898371	0.803836	124.68	2294	6	39	0.253788	0.525523	-0.195363	0.640122	-0.062176
Transcription elongation factor (TFIIS) family protein , Symbols: IWS1 , chr1:11559146-11561786 REVERSE LENGTH=493	AT1G32130.2	NaN	0.249463	0.0973883	1.21814	NaN	0.112575	NaN	2.08387			NaN	NaN	NaN	NaN	3502.73	3662.02	4163.92	3959.22	547.748	1113.51	586	0	340	142	791	602	NaN	1.18876	1.06984	2.32647	NaN	1.08116	0	4.23944	56.98	4182	3	7	0.0851927	0.275556	0.521665	0.465642	1.09822
phospholipid/glycerol acyltransferase family protein , Symbols: ATS1, ACT1 , chr1:11602223-11605001 REVERSE LENGTH=459	AT1G32200.1	0.844678	NaN	0.000254748	-0.913843	-0.399391	NaN	-0.456724	-0.176427			24.3168	56.1398	43.6696	42.5639	NaN	NaN	NaN	NaN	127.977	149.594	128	109	260	139	138	123	1.79586	NaN	1.00018	0.530769	0.758178	NaN	0.728639	0.884892	328.17	603	15	110	0.348584	0.968029	-0.0229703	0.0565218	-0.344181
plastidial pyruvate kinase 3 , Symbols: PKp3 , chr1:11712205-11714963 FORWARD LENGTH=571	AT1G32440.1	0.393344	0.0680085	1.98723	-0.445233	-0.56819	0.0887671	NaN	-0.113539			3632.56	4275.31	4771.12	2883.54	55488	45381.4	58166.3	48261.4	15.1333	0	60	0	39381	35398	28924	32719	1.31343	1.04827	3.96476	0.734466	0.674463	1.06346	NaN	0.924318	308.3	969	15	75	0.288967	0.410212	0.500838	0.415973	-0.197654
Ribosomal protein L6 family , Symbols: , chr1:12010986-12012223 FORWARD LENGTH=194	AT1G33120.1	-0.319084	-0.199827	-0.0593576	-0.532806	-0.13342	-0.247434	-0.135123	0.144652			970748	971344	778131	885543	828236	793828	721108	668716	1755133	2002623	1684386	1823573	1730219	1385923	1195943	1532088	0.801579	0.870655	0.959691	0.691209	0.911668	0.842394	0.910592	1.10546	450.03	654	21	2113	0.530928	0.0694768	-0.277769	0.347494	-0.092831
GT-2-like 1 , Symbols: AT-GTL1, AT-GTL2, GTL1 , chr1:12051859-12054320 REVERSE LENGTH=669	AT1G33240.1	NaN	-0.154094	-0.719252	NaN	NaN	1.31263	0.681353	NaN			NaN	NaN	NaN	NaN	2565.95	794.773	2306.01	1974.17	16053.4	8778.14	9751	14077	0	0	0	561	NaN	0.898696	0.607412	NaN	NaN	2.48394	1.60364	NaN	57.59	4136	3	7	0.0478326	0.36564	-0.436673	0.195192	0.996991
Leucine-rich repeat (LRR) family protein , Symbols: , chr1:12177788-12179221 FORWARD LENGTH=477	AT1G33590.1	-0.462278	0.183769	0.691599	0.0712473	-1.23857	0.281242	-0.0455697	0.482633			2344.74	547.022	1701.9	231.824	3682.88	2239.37	4183.19	2721.37	2224.67	1161.1	3593	1125	3042	2658	3196	3714	0.725839	1.13585	1.61507	1.05062	0.423793	1.21524	0.968907	1.39729	347.77	614	17	119	0.433962	0.644212	0.121084	0.757863	-0.130066
KH domain-containing protein , Symbols: , chr1:12204056-12208282 FORWARD LENGTH=763	AT1G33680.1	0.0542649	NaN	-0.413838	-1.19671	1.2575	NaN	-0.953287	1.67876			210.783	126.746	218.862	303.025	NaN	NaN	NaN	NaN	1866.45	1206.3	1401	623	1522	392	664	1255	1.03833	NaN	0.750624	0.436268	2.39081	NaN	0.516454	3.20153	102.1	2758	5	12	0.100917	0.291057	-0.518762	0.503089	0.660992
Terpenoid cyclases/Protein prenyltransferases superfamily protein , Symbols: , chr1:12233769-12236348 FORWARD LENGTH=603	AT1G33750.1	NaN	-0.679612	0.788758	0.661052	NaN	-0.0297301	0.0820953	0.482707			NaN	NaN	NaN	NaN	2040.31	1835.22	1273.83	1797.79	435.868	725.518	753	768	437	531	691	742	NaN	0.624333	1.72759	1.58124	NaN	0.979604	1.05855	1.39736	58.97	4025	3	4	0.0679934	0.63944	0.256733	0.370237	0.178357
Smg-4/UPF3 family protein , Symbols: ATUPF3, UPF3 , chr1:12351719-12354401 FORWARD LENGTH=484	AT1G33980.2	0.268446	NaN	0.224551	-0.268817	0.0408919	NaN	-0.113932	-0.475338			5049.89	6358.17	6082.64	6540.97	NaN	NaN	NaN	NaN	10247.2	9975.48	11973	9218	200	171	166	123	1.20451	NaN	1.16841	0.83	1.02875	NaN	0.924066	0.719298	107.94	2621	5	22	0.140496	0.706709	0.0747265	0.354535	-0.182793
staurosporin and temperature sensitive 3-like b , Symbols: STT3B , chr1:12430000-12432985 FORWARD LENGTH=735	AT1G34130.1	-0.217456	0.20755	-0.190562	-0.64715	0.751657	-0.928963	-0.335881	0.587639			22769.1	15590.7	19583.3	26250.5	255.631	151.276	295.184	79.4557	39630.8	47011.2	34727	37247	2631	1436	1680	2158	0.860081	1.15473	0.876264	0.63854	1.68373	0.525236	0.7923	1.50279	143.75	1940	8	18	0.146939	0.311737	-0.211905	0.965491	0.0186132
Regulator of Vps4 activity in the MVB pathway protein , Symbols: , chr1:12463102-12465911 REVERSE LENGTH=649	AT1G34220.1	0.292513	1.4261	0.979366	-0.655666	0.532713	1.18172	0.0847172	0.692069			270.178	318.796	330.906	461.186	278.862	364.729	749.357	827.38	299.757	314.009	591	333	575	359	365	580	1.22477	2.68719	1.9716	0.634783	1.44665	2.26848	1.06048	1.6156	131.18	2170	6	20	0.177196	0.341966	0.510578	0.0706566	0.622806
2-oxoacid dehydrogenases acyltransferase family protein , Symbols: EMB3003 , chr1:12588027-12590084 REVERSE LENGTH=465	AT1G34430.1	-0.502589	0.00346876	0.482661	0.0740701	-0.326221	-0.0221098	0.651374	-0.211415			75035.2	56899.9	52962.7	45384.7	46833.4	56717.1	46946.1	55854.5	198965	105582	278017	165833	67461	81718	71015	70579	0.705839	1.00241	1.39732	1.05268	0.797623	0.984792	1.57066	0.86369	539.38	363	25	349	0.369892	0.947677	0.0144027	0.92318	0.0229071
GF14 protein phi chain , Symbols: GRF4, 14-3-3PHI, GF14 PHI , chr1:12867264-12868514 FORWARD LENGTH=267	AT1G35160.1	-0.216181	-0.139845	-0.0874301	-0.57035	0.155665	-0.187744	-0.0332861	0.146616			361165	315202	310905	351114	156464	123537	142010	108463	340909	359777	320863	351571	228935	192082	154177	212629	0.860841	0.907617	0.941198	0.673453	1.11393	0.877977	0.977192	1.10697	623.72	1111	30	1312	0.378277	0.102372	-0.253452	0.820065	0.0203127
cytosolic invertase 1 , Symbols: CINV1 , chr1:13122460-13124808 REVERSE LENGTH=551	AT1G35580.1	-0.0109334	-0.236092	0.0500227	-0.312896	-0.111655	0.183378	-0.265767	-0.821017			19333	21106	19187	19534.2	16920.4	15726.4	14366.1	17857.9	35239.7	46591.8	36483	38753	17356	25438	13972	14399	0.99245	0.849042	1.03528	0.805024	0.925526	1.13554	0.831757	0.566043	355.22	1077	17	135	0.254083	0.23998	-0.127475	0.314971	-0.253765
PDI-like 5-2 , Symbols: ATPDIL5-2, ATPDI8, PDI8, PDIL5-2 , chr1:13156504-13158280 FORWARD LENGTH=440	AT1G35620.1	-0.23349	0.153064	-0.0106726	-0.27037	-0.0354576	-0.300987	-0.100003	-0.314959			19145.2	16808.4	16284.5	16400.3	16777.6	22328.2	18655.5	18123.7	80013.7	102355	79424	95500	32295	39342	26776	31626	0.850575	1.11193	0.99263	0.829107	0.975722	0.811697	0.933031	0.803874	281.14	805	13	93	0.409091	0.43019	-0.0903671	0.0764102	-0.187852
calcium-dependent protein kinase 2 , Symbols: ATCDPK2, CPK11, ATCPK11, CDPK2 , chr1:13205456-13208058 FORWARD LENGTH=495	AT1G35670.1	0.82678	NaN	1.22221	-0.0586497	-1.89449	NaN	0.29811	-1.73425			1706.03	4942.12	3026.02	1329.27	NaN	NaN	NaN	NaN	2360.88	2588.79	5508	3183	3941	5137	3784	1544	1.77372	NaN	2.33303	0.960162	0.268968	NaN	1.22953	0.300565	121.37	3767	6	18	0.0848485	0.221858	0.663446	0.256303	-1.11021
annexin 1 , Symbols: ANNAT1, OXY5, ATOXY5 , chr1:13225304-13226939 FORWARD LENGTH=317	AT1G35720.1	0.564269	-0.0427065	-0.0665552	0.685308	0.0204672	-0.0389839	0.111116	-0.430298			526591	631373	778637	640394	651281	803061	632285	781652	1229178	1088853	1173761	1176030	740822	819655	1191275	608273	1.47864	0.970832	0.954915	1.60804	1.01429	0.97334	1.08006	0.742109	722.28	68	34	766	0.776025	0.24506	0.285079	0.530333	-0.0844247
acetyl-CoA carboxylase 1 , Symbols: ACC1 , chr1:13534196-13543773 FORWARD LENGTH=2254	AT1G36160.2	-0.171242	-0.205713	0.322827	-0.0393704	-0.244794	-0.451722	-0.00733377	0.342669			34904.4	27717.8	30997.8	23392	31481.5	23359.6	27298	17079.8	89767.2	95060	112279	94578	53268	49418	51834	62667	0.888078	0.86711	1.25078	0.97308	0.843936	0.73117	0.99493	1.2681	1057.39	14	53	197	0.32165	0.858973	-0.0233747	0.633083	-0.0902952
L-Aspartase-like family protein , Symbols: , chr1:13640600-13642908 FORWARD LENGTH=519	AT1G36280.2	NaN	-0.490881	-1.98493	1.26282	NaN	-0.351909	-0.0457959	0.0440869			NaN	NaN	NaN	NaN	313.971	379.692	223.419	297.506	3301.34	676.125	834	655	1694	1708	4065	1761	NaN	0.71159	0.252624	2.39965	NaN	0.783546	0.968755	1.03103	180.11	2936	9	34	0.111753	0.708595	-0.404331	0.429086	-0.117873
S-adenosyl-L-methionine-dependent methyltransferases superfamily protein , Symbols: , chr1:13669644-13670934 FORWARD LENGTH=404	AT1G36310.2	-0.1353	-0.148909	1.34125	0.141059	0.0457938	-0.083991	-0.836163	-0.141551			1076.99	974.698	980.58	1006.13	4509.68	3934.85	4067.43	3712.31	396.257	1056.89	1004	592	3242	4141	3575	3754	0.910481	0.901932	2.53371	1.10271	1.03225	0.943444	0.560131	0.906544	180.82	1512	9	27	0.316832	0.459189	0.299525	0.28967	-0.253978
Translation initiation factor IF2/IF5 , Symbols: , chr1:13898706-13900025 REVERSE LENGTH=439	AT1G36730.1	-0.691105	1.19367	1.3537	-1.22727	-0.0331547	-0.0440378	-0.808616	0.91066			325.657	337.088	201.705	329.429	44.2725	112.382	101.266	109.004	4939.62	13931.7	12624	7954	37310	16054	15936	30180	0.619379	2.28734	2.55566	0.427124	0.977281	0.969937	0.570929	1.87991	186.9	1887	9	37	0.164009	0.825644	0.157247	0.987022	0.00621296
SKU5-similar 6 , Symbols: SKS6 , chr1:15603892-15607802 REVERSE LENGTH=542	AT1G41830.1	-0.181567	0.0865826	-0.714592	0.357104	-2.2571	-0.0962382	-0.15045	-1.13488			23205.9	30295.9	20461.7	6337.65	57569.4	76473.2	61130.2	71538.3	30117.6	32273	18353	29077	53060	79730	67962	36307	0.881745	1.06185	0.609378	1.28085	0.209192	0.935469	0.90097	0.455374	305.66	1323	15	252	0.247232	0.654778	-0.113118	0.171649	-0.909666
Ribosomal protein L35Ae family protein , Symbols: , chr1:15651585-15652427 REVERSE LENGTH=111	AT1G41880.1	0.226247	0.155714	4.3255	0.522678	0.839853	-0.499114	0.071978	-0.364054			656.26	590.206	767.685	1056.39	823.198	785.374	917.02	555.684	24.988	116.063	501	122	71	139	102	108	1.16979	1.11397	20.0496	1.43662	1.78987	0.707541	1.05116	0.776978	146.57	5638	8	173	0.225225	0.28576	1.30754	0.970359	0.0121658
FUNCTIONS IN: molecular_function unknown, INVOLVED IN: ribosome biogenesis, LOCATED IN: nucleus, EXPRESSED IN: 22 plant structures, EXPRESSED DURING: 13 growth stages, CONTAINS InterPro DOMAIN/s: AARP2CN (InterPro:IPR012948), Protein of unknown function DUF663 (InterPro:IPR007034), BEST Arabidopsis thaliana protein match is: P-loop containing nucleoside triphosphate hydrolases superfamily protein…	AT1G42440.1	0.147645	NaN	0.771759	-0.794199	-0.143617	NaN	-0.131546	0.399649			3714.51	5225.76	4114.78	4730.6	NaN	NaN	NaN	NaN	2879.32	4432.26	4916	4046	4148	2215	2392	2922	1.10776	NaN	1.70735	0.576663	0.905247	NaN	0.912853	1.31919	138.77	2037	7	21	0.116015	0.935297	0.0417351	0.838336	0.0414954
unknown protein, FUNCTIONS IN: molecular_function unknown, INVOLVED IN: biological_process unknown, LOCATED IN: endomembrane system, EXPRESSED IN: 24 plant structures, EXPRESSED DURING: 13 growth stages, CONTAINS InterPro DOMAIN/s: Protein of unknown function DUF3456 (InterPro:IPR021852), Has 152 Blast hits to 152 proteins in 48 species: Archae - 0, Bacteria - 0, Metazoa - 113, Fungi - 0, Plants …	AT1G42480.3	0.624393	-0.495125	-0.0205862	-1.75036	-0.460423	-0.422147	0.449275	0.6351			76.1645	89.332	117.412	64.9241	8125.86	7933.76	5765.3	5921.07	5154.02	3363.96	5081	4593	21418	6419	6366	9969	1.54156	0.7095	0.985832	0.297227	0.726773	0.746313	1.36535	1.55305	118.83	2412	6	14	0.324176	0.473585	-0.410421	0.87145	0.0504511
expressed protein localized to the inner membrane of the chloroplast. , Symbols: , chr1:16125863-16127080 FORWARD LENGTH=168	AT1G42960.1	0.386726	-0.0804686	0.34074	NaN	-0.335707	-0.263145	-0.866483	NaN			8957.86	11953.1	11711.7	9471.59	44330.8	58460.1	41925.9	48713	31039	50895	39308	27915	NaN	NaN	NaN	NaN	1.30742	0.94575	1.26641	NaN	0.792396	0.833269	0.548482	NaN	58.33	4073	3	61	0.244048	0.283941	0.215666	0.124015	-0.488445
ribosomal protein 1 , Symbols: RP1 , chr1:16266992-16268631 FORWARD LENGTH=389	AT1G43170.8	-0.285904	-0.199812	0.157622	-0.218414	0.00197533	0.248489	-0.0952727	0.230579			1200172	922904	984414	924169	2357415	1672274	2052516	1986599	1708975	1905728	1906271	1783943	1552996	1326055	1334815	1555868	0.820227	0.870664	1.11545	0.85951	1.00137	1.18796	0.936095	1.17331	926.94	79	46	1384	0.470437	0.264532	-0.136627	0.339203	0.0964428
polypyrimidine tract-binding protein 3 , Symbols: PTB3 , chr1:16275432-16278185 REVERSE LENGTH=432	AT1G43190.2	1.14458	0.0240688	0.403287	1.5534	-0.415156	-1.45314	3.77465	-0.518249			1025.32	1492.67	2266.79	1119.41	364.944	1310.53	371.083	478.639	2521.7	318.788	3335	4363	2434	4828	7144	3371	2.21082	1.01682	1.32252	2.93509	0.749938	0.365226	13.6862	0.698219	125.69	2272	6	42	0.201389	0.109727	0.781335	0.785438	0.347027
Inositol monophosphatase family protein , Symbols: , chr1:16468184-16470347 FORWARD LENGTH=341	AT1G43670.1	NaN	-0.183509	-0.44889	0.261025	NaN	0.171801	0.779689	0.699149			NaN	NaN	NaN	NaN	16244.5	14487.5	14304.3	16319.7	114.659	119.411	84	205	1916	2064	2296	3351	NaN	0.880559	0.732606	1.19833	NaN	1.12646	1.71676	1.62355	265.8	898	12	181	0.410557	0.610681	-0.123791	0.102001	0.550213
ubiquitin interaction motif-containing protein , Symbols: , chr1:16478519-16482589 FORWARD LENGTH=599	AT1G43690.1	0.750789	0.29808	0.220108	0.710493	0.437912	-0.0874348	0.116467	0.657475	+		369.673	381.272	622.053	516.487	15628.4	18573	19215.3	17480.8	2857.95	3847.51	3329	4171	66	97	108	153	1.68271	1.22951	1.16482	1.63636	1.35464	0.941195	1.08408	1.57732	166.51	1662	8	18	0.202003	0.0366499	0.494867	0.188214	0.281105
RAB GTPASE HOMOLOG B18 , Symbols: ATRAB18, ATRABC1, RAB18-1, RABC1, ATRAB-C1, RAB18 , chr1:16646934-16648395 FORWARD LENGTH=212	AT1G43890.3	0.196174	0.320097	-0.171709	0.997725	0.293336	0.197364	1.29927	0.200142			14509.4	13330.3	16622.8	16335.9	49118.4	49197.4	61320.1	56409.8	11407	11255.4	10127	27700	1904	3743	3802	4300	1.14566	1.24841	0.887791	1.99685	1.22547	1.1466	2.46104	1.14881	231.76	1419	11	96	0.372642	0.263016	0.335572	0.160589	0.497527
aldehyde dehydrogenase 3H1 , Symbols: ALDH3H1, ALDH4 , chr1:16796564-16800031 REVERSE LENGTH=484	AT1G44170.2	0.140684	-0.462775	-0.213981	0.874546	-0.468562	-0.169554	0.121227	-0.349681			46271.5	52821.3	51011	38173.1	42272.1	44647.6	30672.2	39696.9	203329	193593	175301	210563	32347	57498	59306	45122	1.10243	0.725589	0.862155	1.83343	0.722685	0.889117	1.08766	0.784758	353.57	510	17	94	0.38843	0.790135	0.0846186	0.189891	-0.216642
ChaC-like family protein , Symbols: , chr1:16912403-16913582 REVERSE LENGTH=199	AT1G44790.1	-1.12167	NaN	0.976799	-0.244768	0.175576	NaN	0.0231526	-0.118644			2497.74	900.154	1147.87	1016.65	NaN	NaN	NaN	NaN	185.967	1625.7	366	1652	1397	798	1179	735	0.459562	NaN	1.96809	0.843951	1.12942	NaN	1.01618	0.921053	82.58	3207	4	18	0.201005	0.850763	-0.129879	0.783095	0.0266947
Peptidase M20/M25/M40 family protein , Symbols: , chr1:16926351-16928354 FORWARD LENGTH=438	AT1G44820.1	-0.0225436	-3.47544	-2.01377	0.499102	-0.908766	-0.372641	0.0730471	-0.253043			3369.91	3917.03	3317.66	2086.37	1509.84	1223.01	135.743	944.609	864.212	440.141	214	463	525	777	742	652	0.984495	0.0899057	0.247625	1.41333	0.53264	0.772367	1.05194	0.839125	130.64	2187	6	15	0.216895	0.265375	-1.25316	0.171465	-0.365351
YbaK/aminoacyl-tRNA synthetase-associated domain , Symbols: , chr1:16939909-16942337 FORWARD LENGTH=308	AT1G44835.2	0.147228	-0.145758	0.329949	-0.192581	-0.682428	0.0448189	-0.0260451	-0.641111			20008.2	23231.3	22157.9	14475.8	6131.16	4634.29	5541.98	4780.52	46671.8	57542.5	58665	56513	70430	76732	61629	49202	1.10744	0.903904	1.25697	0.875039	0.623116	1.03155	0.982109	0.641219	173.91	1581	8	61	0.331169	0.797491	0.0347096	0.192067	-0.326191
pre-mRNA-processing protein 40A , Symbols: ATPRP40A, PRP40A , chr1:16975930-16982818 FORWARD LENGTH=958	AT1G44910.1	-0.021365	-0.0753377	NaN	-0.419067	-0.481906	-1.17396	NaN	-0.0407506			7771.45	9992.42	7657.21	7154.88	9573.45	7524.39	9086.36	3334.82	NaN	NaN	NaN	NaN	5736	5314	4290	5166	0.9853	0.94912	NaN	0.747908	0.716031	0.443202	NaN	0.972149	131.03	2173	6	21	0.085595	0.301512	-0.171923	0.228511	-0.565541
AAA-type ATPase family protein , Symbols: , chr1:17009220-17011607 FORWARD LENGTH=399	AT1G45000.1	-0.241123	-1.02988	-0.0166056	-0.133081	-0.138118	0.152777	-0.563627	-0.819678			3511.92	3360.43	2971.39	3053.64	1552.7	1314.66	760.434	1461.52	35287.8	34775.4	34884	23529	14560	15255	13277	8643	0.846087	0.48975	0.988556	0.911882	0.908704	1.11171	0.676599	0.566568	453.97	3894	22	356	0.085213	0.219507	-0.355173	0.212511	-0.342162
beta-galactosidase 5 , Symbols: BGAL5 , chr1:17065447-17069110 FORWARD LENGTH=732	AT1G45130.1	0.384623	-0.366285	-0.0249585	0.165053	0.338377	0.349114	0.296098	-0.280329			9229.13	10212.3	12048.8	12911.7	4873.46	3630.53	3780.72	4624.49	28581.2	20756.3	28091	25485	6196	8862	6947	7297	1.30552	0.775777	0.982849	1.12121	1.26433	1.27378	1.22782	0.823403	266.87	997	13	45	0.20765	0.819451	0.0396081	0.332422	0.175815
thioredoxin H-type 5 , Symbols: ATTRX5, ATH5, LIV1, TRX5 , chr1:17075264-17076256 REVERSE LENGTH=118	AT1G45145.1	0.35516	-0.0506005	-0.445549	-0.332156	-0.274785	0.179225	-0.2423	0.988335			37524.1	30743.7	47998.1	25411.9	48846.9	53834.6	47163.4	60955.6	131784	100811	96770	85225	136843	59914	108701	118863	1.27913	0.965534	0.734305	0.794348	0.826573	1.13228	0.845396	1.98389	181.13	1509	9	85	0.542373	0.554532	-0.118286	0.618748	0.162619
unknown protein, FUNCTIONS IN: molecular_function unknown, INVOLVED IN: biological_process unknown, LOCATED IN: plasma membrane, EXPRESSED IN: 22 plant structures, EXPRESSED DURING: 13 growth stages, BEST Arabidopsis thaliana protein match is: unknown protein (TAIR:AT5G42860.1), Has 258 Blast hits to 242 proteins in 39 species: Archae - 0, Bacteria - 11, Metazoa - 10, Fungi - 14, Plants - 198, Vi…	AT1G45688.1	0.311566	-2.93573	NaN	-0.437746	0.385746	0.170616	NaN	0.810884			780.351	599.514	968.458	783.285	119.971	92.9107	15.6796	104.575	NaN	NaN	NaN	NaN	3970	1750	2931	3070	1.24105	0.130694	NaN	0.738287	1.30653	1.12554	NaN	1.75429	38.5	5069	2	4	0.0730994	0.407674	-1.02064	0.13637	0.455748
Granulin repeat cysteine protease family protein , Symbols: RD21, RD21A , chr1:17283139-17285609 REVERSE LENGTH=462	AT1G47128.1	0.25098	0.0620375	-0.243969	0.689872	-0.152271	0.0140022	0.149605	-0.550308			217571	265866	258913	239235	293202	360336	306084	363850	624623	441783	527444	490055	61198	99787	98721	68142	1.19001	1.04394	0.844419	1.61314	0.899833	1.00975	1.10927	0.682875	208.19	1417	10	402	0.170996	0.403229	0.18973	0.439721	-0.134743
WPP domain protein 2 , Symbols: WPP2 , chr1:17298181-17298723 REVERSE LENGTH=180	AT1G47200.1	0.220733	0.207283	-0.149826	-0.916774	0.298226	-0.910317	-0.389915	-0.474219			9110.17	8070.57	10616.3	9923.83	31588.9	30225.4	36469.8	16082	18214.7	20979.5	16418	16011	9228	7232	4888	5206	1.16533	1.15451	0.901359	0.529692	1.22963	0.532068	0.763175	0.719856	227.81	1513	11	88	0.516667	0.591442	-0.159646	0.236302	-0.369056
gamma carbonic anhydrase 2 , Symbols: APFI, GAMMA CA2 , chr1:17321384-17323347 REVERSE LENGTH=278	AT1G47260.1	-0.49375	-0.0440762	-0.264755	0.436852	-0.427522	0.282078	0.0346299	-0.38356			119216	59199.6	84664.3	44017.2	297255	275610	288311	335126	316635	257286	263548	263536	93121	136518	126053	104647	0.710177	0.969911	0.83234	1.35365	0.743538	1.21595	1.02429	0.766544	431.83	592	20	346	0.571942	0.676536	-0.0914323	0.521339	-0.123594
3beta-hydroxysteroid-dehydrogenase/decarboxylase isoform 1 , Symbols: AT3BETAHSD/D1, 3BETAHSD/D1 , chr1:17336121-17339030 FORWARD LENGTH=382	AT1G47290.1	0.474978	NaN	-0.377833	-0.202154	0.10546	NaN	-0.098998	-0.615815			375.149	417.609	521.419	449.279	NaN	NaN	NaN	NaN	5973.29	6025.61	4597	5626	3327	2694	2892	1758	1.3899	NaN	0.769593	0.869252	1.07584	NaN	0.933681	0.652561	78.97	3360	4	11	0.123037	0.905227	-0.0350032	0.443845	-0.203117
succinate dehydrogenase 5 , Symbols: SDH5 , chr1:17395774-17397176 REVERSE LENGTH=257	AT1G47420.1	0.0128048	0.278855	0.300387	0.110258	-0.0475387	0.200672	-0.470447	0.0888191			10273.6	11666.1	10365.2	11288	23735.5	27344.6	28796.7	31425.4	41805.2	56126.8	51482	40509	18597	21890	20074	23280	1.00892	1.21323	1.23148	1.07942	0.967586	1.14923	0.721741	1.0635	201.14	1334	9	227	0.392996	0.0841329	0.175576	0.723201	-0.0571237
alpha/beta-Hydrolases superfamily protein , Symbols: , chr1:17417623-17419296 FORWARD LENGTH=314	AT1G47480.1	NaN	0.0518558	0.362961	1.2737	NaN	-0.03783	-0.192067	1.31324			NaN	NaN	NaN	NaN	8275.13	10037.2	8577.98	9777.46	18296.9	21418.8	23531	18749	730	433	1765	1076	NaN	1.0366	1.28606	2.41781	NaN	0.974119	0.875351	2.48499	74.35	3527	4	9	0.229299	0.264486	0.562839	0.528926	0.361114
exocyst complex component sec3A , Symbols: SEC3A , chr1:17457171-17463896 FORWARD LENGTH=887	AT1G47550.1	0.162401	-2.47724	-0.0915057	0.534554	-0.720119	0.355982	0.824039	-0.73287			10791.9	13474.9	12077.7	8179.89	1326.49	1122.83	238.22	1437.06	12389.4	6795.24	11628	12030	9931	16769	14385	10090	1.11915	0.179587	0.938543	1.44849	0.607047	1.27986	1.77036	0.601706	211.11	1239	11	42	0.172492	0.541891	-0.467949	0.872843	-0.0682419
beta glucosidase 34 , Symbols: BGLU34, TGG4 , chr1:17491771-17494589 FORWARD LENGTH=511	AT1G47600.1	0.0734744	-0.292643	0.0380745	0.266786	0.617569	0.988166	0.018163	-0.0614005			120493	77916.9	126789	119547	197591	110152	161314	218505	77584.2	80841.8	79659	81866	64	72	77	69	1.05225	0.816405	1.02674	1.20312	1.53429	1.98366	1.01267	0.958333	375.94	2559	18	486	0.164384	0.865403	0.0214231	0.216482	0.390624
Serine protease inhibitor (SERPIN) family protein , Symbols: , chr1:17558271-17560061 FORWARD LENGTH=391	AT1G47710.1	0.570353	-0.340154	-0.105194	-0.388155	0.338434	0.358791	0.812263	-0.122092			2869.29	3202.95	4260.57	4049.76	46968.8	32598.4	37103.3	41802.6	24875.2	17846.6	23126	31338	21391	22133	16345	20337	1.48489	0.789957	0.92968	0.764106	1.26438	1.28235	1.75596	0.918854	180.87	1510	9	31	0.31202	0.785254	-0.0657874	0.166631	0.346849
hexokinase 3 , Symbols: HXK3 , chr1:17616243-17618859 REVERSE LENGTH=493	AT1G47840.1	NaN	-0.66568	-0.277874	-3.84601	NaN	NaN	0.159984	-0.0390252			NaN	NaN	NaN	NaN	815.266	0	513.937	830.62	875.358	759.885	722	849	1740	1274	121	1240	NaN	0.630391	0.824806	0.0695402	NaN	NaN	1.11727	0.973312	58.04	5152	3	10	0.0608519	0.293329	-1.59652	0.652317	0.0604793
mitochondrial lipoamide dehydrogenase 1 , Symbols: mtLPD1 , chr1:17717432-17719141 REVERSE LENGTH=507	AT1G48030.1	-0.258075	1.43842	-0.33329	-0.248567	-0.193444	-0.765832	0.0174017	-0.0936018			10173.8	13876.7	8507.4	12135.4	1920.28	3743.91	5204.42	2201.84	38983.3	33700.1	30942	34109	43698	44349	36782	41563	0.836203	2.71024	0.793724	0.841732	0.874515	0.588114	1.01213	0.93718	723.98	283	34	611	0.431953	0.750865	0.149622	0.23435	-0.258869
signal recognition particle 19 kDa protein, putative / SRP19, putative , Symbols: , chr1:17786779-17788286 REVERSE LENGTH=145	AT1G48160.1	-0.547982	-0.931267	0.305589	-0.526652	-0.0119566	-2.56246	-0.124646	0.249099			10489.4	5549.91	7174.49	5504.1	1373.82	2506.33	720.427	424.288	1151.37	1173.1	1423	1076	19808	16003	13750	19019	0.683976	0.524398	1.23592	0.694164	0.991747	0.169287	0.917229	1.18846	99.38	2842	5	35	0.351724	0.201475	-0.425078	0.41852	-0.612491
Stabilizer of iron transporter SufD / Polynucleotidyl transferase , Symbols: AGO1 , chr1:17886285-17891892 REVERSE LENGTH=1050	AT1G48410.3	-0.387825	0.205965	0.042267	-0.272895	-0.0429905	0.0368312	0.0951079	0.0945482			40043.4	32059.5	30604.4	31118.3	65752.8	65217	75843.1	66903.4	83933.6	89913.8	86429	96041	45131	49859	37353	53236	0.764281	1.15346	1.02973	0.827657	0.970641	1.02586	1.06815	1.06773	373.88	591	18	98	0.189524	0.507447	-0.103122	0.254358	0.0458742
D-cysteine desulfhydrase , Symbols: D-CDES, ATACD1, ACD1 , chr1:17896767-17898803 REVERSE LENGTH=401	AT1G48420.1	0.607565	-0.728948	0.10115	-0.602036	-0.279338	-0.168109	-0.426381	-0.316028		+	283.445	345.651	431.881	284.806	4266.69	5441.05	2574.28	4842.58	301.13	252.645	323	188	255	183	168	147	1.52369	0.603344	1.07263	0.658824	0.823969	0.890009	0.744126	0.803279	225.71	1126	11	26	0.306733	0.653416	-0.155567	0.0113277	-0.297464
glutamine synthetase 1,5 , Symbols: GLN1,5 , chr1:17913784-17915926 FORWARD LENGTH=353	AT1G48470.1	NaN	-2.14214	NaN	-0.0198691	NaN	-0.103195	-1.19737	-1.32063			NaN	NaN	NaN	NaN	1552.86	1525.47	351.79	1420.16	0	1901.07	1073	829	658	1114	649	446	NaN	0.226543	NaN	0.986322	NaN	0.930969	0.436071	0.400359	99.7	3875	5	43	0.0878187	0.494095	-1.081	0.152476	-0.873732
S-adenosyl-L-methionine-dependent methyltransferases superfamily protein , Symbols: PMEAMT, AtPMEAMT , chr1:17966074-17969077 FORWARD LENGTH=491	AT1G48600.2	0.484992	0.0504466	0.165075	0.142909	0.354738	-0.0658935	-0.509031	-0.279871			12067.6	17243.6	16889.6	22050.3	41486.6	42885.1	42962.9	40970.4	108052	137949	121150	96936	8960	10429	9893	8590	1.39958	1.03559	1.12122	1.10413	1.27875	0.955353	0.702694	0.823665	463.93	913	22	262	0.299389	0.11233	0.210856	0.545056	-0.125014
AT hook motif-containing protein , Symbols: , chr1:17971027-17972798 REVERSE LENGTH=212	AT1G48610.1	-0.452994	-0.052899	-0.19959	-0.498412	0.317545	-0.000555687	0.446259	-0.850352			4099.55	3445.46	2994.82	4293.76	10776.7	11321.8	10388.7	11317.4	14936.9	15909.7	13007	21677	15624	17164	11060	9520	0.730525	0.963997	0.870798	0.707885	1.24621	0.999615	1.3625	0.554649	339.64	553	16	83	0.707547	0.0651566	-0.300974	0.945194	-0.0217759
high mobility group A5 , Symbols: HON5 , chr1:17974148-17976301 REVERSE LENGTH=479	AT1G48620.1	0.109156	-0.510509	-0.206701	0.173555	0.392283	-0.100666	-0.270707	-0.663488			2611.28	1995.82	2816.53	2619.46	13190.3	9268.07	9259.28	8643.42	16272	26765.2	14100	22186	12524	19764	14125	12478	1.0786	0.701975	0.866517	1.12783	1.31247	0.932603	0.828913	0.63135	292.03	752	14	77	0.442589	0.540279	-0.108625	0.515938	-0.160644
receptor for activated C kinase 1B , Symbols: RACK1B_AT , chr1:17981977-17983268 REVERSE LENGTH=326	AT1G48630.1	-0.231985	0.0462658	0.212684	-1.09817	-0.359156	0.377818	-0.440351	0.198968			106450	110612	90638.6	86235.6	24749.3	23540.1	25555.9	30587.4	22592.4	21512.8	26181	15854	118700	86369	55446	99141	0.851463	1.03259	1.15884	0.46711	0.779621	1.29937	0.736955	1.14788	427.38	1969	21	277	0.266871	0.426131	-0.2678	0.801341	-0.0556803
Ribosomal protein S7e family protein , Symbols: , chr1:18059854-18060935 REVERSE LENGTH=191	AT1G48830.2	-0.0592502	-0.201556	0.054405	-0.149359	-0.116183	-0.0299373	-0.295629	0.103364			40181.8	41181.6	38564.9	37995.2	257546	224369	223965	219761	135878	153587	141100	125130	71826	73779	64762	79259	0.959763	0.869612	1.03843	0.901651	0.922625	0.979463	0.814717	1.07428	248.44	1085	12	242	0.492147	0.211039	-0.0889401	0.386059	-0.0845963
chorismate synthase, putative / 5-enolpyruvylshikimate-3-phosphate phospholyase, putative , Symbols: EMB1144 , chr1:18065154-18067956 REVERSE LENGTH=436	AT1G48850.1	-0.0329189	-0.102499	-0.296376	0.608303	-0.124197	0.176909	0.437797	-0.730741			19085.7	12520.4	18655.1	11487.7	87712.3	70443	81696.8	79632.9	105689	81797.1	86062	110797	43471	68376	66270	41203	0.977441	0.931418	0.814296	1.52446	0.917515	1.13046	1.35453	0.602594	296.92	727	14	134	0.447248	0.836453	0.0441273	0.826524	-0.0600578
RNA 3'-terminal phosphate cyclase/enolpyruvate transferase, alpha/beta , Symbols: , chr1:18068892-18071331 REVERSE LENGTH=521	AT1G48860.1	0.120122	-0.231181	0.265969	0.216603	-0.436009	-0.312166	-0.285467	-0.521577		+	3468.14	3309.29	3769.27	2446.15	26980.1	27839.9	22985.4	22423.2	41760.8	44180.4	50215	36249	24007	37315	27896	25994	1.08683	0.851937	1.20244	1.16199	0.739176	0.805432	0.820476	0.69661	378.47	2145	18	202	0.138196	0.468435	0.0928783	0.00584513	-0.388805
Signal recognition particle, SRP54 subunit protein , Symbols: , chr1:18084972-18087743 REVERSE LENGTH=495	AT1G48900.1	0.0930875	-0.257132	-0.191687	0.113458	-0.205788	-0.0318158	0.142646	-0.130785			25230.6	25678.8	26912.2	22265.1	36934.2	25770.1	30904.7	25208	77169.3	88885.3	67568	98123	64032	86205	69271	78734	1.06665	0.83675	0.875581	1.08182	0.867065	0.978188	1.10393	0.913334	390.77	408	19	101	0.458586	0.571459	-0.0605682	0.50808	-0.0564357
nucleolin like 1 , Symbols: ATNUC-L1, PARL1, NUC-L1 , chr1:18098186-18101422 FORWARD LENGTH=557	AT1G48920.1	-0.171084	0.0211983	0.444078	-0.645599	0.2335	-0.276158	-0.178467	0.366928			431686	461293	383413	542334	525766	579954	533548	478918	858584	1305970	1168056	1154009	683558	441313	436949	569119	0.888175	1.0148	1.36044	0.639227	1.17568	0.825787	0.883641	1.2896	503.04	219	24	560	0.38061	0.723415	-0.0878515	0.830265	0.0364509
glycosyl hydrolase 9C1 , Symbols: AtGH9C1, GH9C1 , chr1:18101782-18104587 REVERSE LENGTH=627	AT1G48930.1	0.806222	0.59463	0.150869	-0.972106	-0.307788	0.751008	-0.158177	1.47805			957.134	1267.29	1673.67	1023.82	1396.81	1824.81	2109.3	3071.09	652.112	778.881	724	698	1383	84	705	234	1.74863	1.51009	1.11024	0.509761	0.807879	1.68297	0.896157	2.78571	99.43	2840	5	14	0.137161	0.739069	0.144904	0.368549	0.440773
C3HC zinc finger-like , Symbols: , chr1:18107063-18110108 FORWARD LENGTH=594	AT1G48950.1	NaN	0.169781	0.0494359	-0.157734	NaN	-0.406894	0.926306	-0.138801			NaN	NaN	NaN	NaN	3925.29	3808.54	4415.51	2872.57	541.136	446.747	560	849	1149	1112	1030	1010	NaN	1.12489	1.03486	0.896432	NaN	0.754245	1.9004	0.908273	83.3	3182	4	15	0.0976431	0.850199	0.020494	0.784819	0.12687
Complex I subunit NDUFS6 , Symbols: , chr1:18177696-18178269 REVERSE LENGTH=107	AT1G49140.1	-2.9218	NaN	0.329605	-0.477066	-1.22466	NaN	0.302926	-0.465346			7253.52	3722.72	957.194	1592.94	NaN	NaN	NaN	NaN	1523.87	1988.42	1915	2453	7295	6264	5241	4537	0.131963	NaN	1.25667	0.718437	0.427898	NaN	1.23364	0.724298	83.84	6286	4	12	0.102804	0.405113	-1.02309	0.404435	-0.46236
Phosphatidylinositol 3- and 4-kinase family protein , Symbols: ATPI4K ALPHA , chr1:18252355-18263967 FORWARD LENGTH=2028	AT1G49340.2	0.779405	-0.581213	0.284006	0.0138627	-1.22116	-0.539493	0.848115	-0.161069			1953.82	3736.24	3353.59	1602.62	6525.2	5351.68	4361.45	3682.03	3433.89	3999.12	4181	7199	7250	6882	7320	6155	1.71642	0.668402	1.21757	1.00966	0.428938	0.688013	1.80015	0.894362	249.79	974	12	43	0.107495	0.691388	0.124015	0.578404	-0.268402
Nucleic acid-binding, OB-fold-like protein , Symbols: emb1129 , chr1:18283156-18283643 FORWARD LENGTH=116	AT1G49400.1	NaN	-0.440682	-0.410638	0.218431	NaN	-0.539915	-0.33551	-0.205365			NaN	NaN	NaN	NaN	18478.9	20009.4	13615	13762.7	28800	55322.1	21666	43843	24696	27683	28733	24010	NaN	0.736786	0.752291	1.16347	NaN	0.687811	0.792504	0.867319	60.28	3938	3	14	0.25	0.429716	-0.210963	0.0659039	-0.360263
related to vernalization1 1 , Symbols: RTV1 , chr1:18314596-18315460 REVERSE LENGTH=226	AT1G49480.1	-0.671588	NaN	-0.739317	-3.27448	-0.633929	NaN	0.269325	-0.322416			1112.38	979.702	698.368	631.339	NaN	NaN	NaN	NaN	4746.06	4229.85	2843	5098	1316	1478	136	1182	0.627815	NaN	0.599023	0.103343	0.644419	NaN	1.20524	0.799729	144.53	3058	7	23	0.216814	0.209824	-1.5618	0.478431	-0.229007
RNA-binding protein 47A , Symbols: ATRBP47A, RBP47A , chr1:18357236-18360150 REVERSE LENGTH=445	AT1G49600.1	0.152448	0.154869	0.017382	0.808301	0.247072	0.076576	2.10501	1.04689			2475.43	2163.45	2751.33	2567.57	31955.8	32337.5	35577.1	34100.2	988.024	102.278	1000	440	1306	787	2287	1626	1.11145	1.11332	1.01212	1.75115	1.1868	1.05451	4.30201	2.06607	212.56	2021	11	61	0.188764	0.209663	0.28325	0.15731	0.868888
carboxyesterase 5 , Symbols: AtCXE5, CXE5 , chr1:18378777-18379736 REVERSE LENGTH=319	AT1G49660.1	-0.0407984	0.105526	1.09869	0.286157	-0.497812	0.264762	-0.71092	-0.309597			7381.72	6944.52	7175.9	4917.97	13458.7	15552.7	14480	18685.6	74.2436	145.679	159	89	196	233	239	188	0.972117	1.07589	2.1416	1.21939	0.70818	1.20144	0.610931	0.806867	80.89	3271	4	27	0.260188	0.249474	0.362393	0.231444	-0.313392
ARP protein (REF) , Symbols: NQR , chr1:18381591-18386021 REVERSE LENGTH=652	AT1G49670.2	-0.0248528	-0.359067	-0.282379	-0.429663	-0.141709	0.298399	0.113471	-0.0998718			10424.4	13111.6	10246.4	11885	22125.4	16423.2	17250.5	20196.9	65971.5	69527.7	54244	75217	16788	16865	12464	15737	0.982921	0.779669	0.822234	0.742435	0.906445	1.22978	1.08183	0.933116	267.55	888	14	61	0.256135	0.0532069	-0.27399	0.704337	0.0425724
poly(A) binding protein 8 , Symbols: PAB8 , chr1:18416740-18419753 FORWARD LENGTH=671	AT1G49760.2	-0.637726	0.0878243	0.252909	0.215136	0.203151	-0.131431	0.119035	-0.30987			550204	361617	353630	416297	157865	165237	167774	150849	549918	692029	655286	751549	304813	376474	353831	303707	0.642725	1.06277	1.19161	1.16081	1.15121	0.912926	1.08601	0.806714	654.09	141	31	342	0.491803	0.928093	-0.0204643	0.816042	-0.0297789
S-methyl-5-thioribose kinase , Symbols: ATMTK, MTK , chr1:18443005-18444907 FORWARD LENGTH=420	AT1G49820.1	NaN	0.191867	-0.0674593	-0.404415	NaN	0.278471	-0.92842	-0.782897			NaN	NaN	NaN	NaN	6634.12	3838.84	7577.76	4656.16	2372.38	3322.97	2264	1746	5232	4021	3953	2337	NaN	1.14224	0.954317	0.755543	NaN	1.21291	0.525433	0.581199	99.46	2839	5	15	0.164286	0.642874	-0.0933356	0.336056	-0.477615
CLP protease proteolytic subunit 1 , Symbols: CLPR1, NCLPP5, SVR2 , chr1:18501936-18504462 REVERSE LENGTH=387	AT1G49970.1	-0.0650534	NaN	-0.915984	0.174457	-0.973427	NaN	0.544199	0.230589			17163	18659.1	16406.3	9503	NaN	NaN	NaN	NaN	17836.4	9308.67	9453	13574	13420	18429	15145	21623	0.95591	NaN	0.529982	1.12854	0.509295	NaN	1.45821	1.17331	140.97	1992	7	40	0.183463	0.501796	-0.26886	0.899295	-0.0662129
D-aminoacid aminotransferase-like PLP-dependent enzymes superfamily protein , Symbols: , chr1:18558203-18560219 REVERSE LENGTH=356	AT1G50110.1	-0.0970793	NaN	0.449889	-0.520848	0.112949	NaN	-0.355394	-0.447374			2400.12	3197.24	2243.93	3457.61	NaN	NaN	NaN	NaN	5509.78	10461.1	7526	8177	7735	4617	5391	3386	0.934924	NaN	1.36593	0.696962	1.08144	NaN	0.781656	0.733377	44.29	4514	2	12	0.0758427	0.860418	-0.056013	0.316178	-0.22994
Alanyl-tRNA synthetase , Symbols: ALATS, ACD , chr1:18591429-18598311 REVERSE LENGTH=1003	AT1G50200.1	-0.249712	0.0294552	0.174158	-0.181352	-0.244751	-0.0252666	-0.244911	-0.0174118			249933	254239	210210	214568	180829	213997	184559	210282	247811	295021	279607	248959	150808	147211	132994	145445	0.841064	1.02063	1.12831	0.881876	0.843962	0.982639	0.843868	0.988004	1056.77	15	52	408	0.485543	0.599843	-0.0568624	0.131223	-0.133085
Calcineurin-like metallo-phosphoesterase superfamily protein , Symbols: , chr1:18658894-18661672 FORWARD LENGTH=303	AT1G50370.1	-1.38452	-0.0950593	-0.279683	-0.716371	-0.0373653	0.296498	0.377143	0.179797			19176	7187.54	7344.74	7003.78	6950.42	7619.31	6507.22	9357.73	66258.6	54117.5	54582	70286	48294	36233	29393	41042	0.383017	0.936234	0.823772	0.608626	0.974433	1.22816	1.29877	1.13272	182.12	1494	9	57	0.353135	0.119569	-0.618909	0.108444	0.204018
Prolyl oligopeptidase family protein , Symbols: , chr1:18662480-18666185 FORWARD LENGTH=710	AT1G50380.1	-0.161359	-0.115722	0.0521959	0.0136623	-0.199146	-0.12894	0.160812	0.17898			17395	19523.6	15554.3	17006.4	13803.1	12658.9	12739.2	11576.6	72730.5	78647.2	75410	87921	24698	19730	24933	22336	0.894182	0.92292	1.03684	1.00951	0.871066	0.914503	1.11792	1.13208	480.16	246	24	96	0.398592	0.376445	-0.0528057	0.977946	0.00292653
10-formyltetrahydrofolate synthetase , Symbols: THFS , chr1:18702064-18704687 FORWARD LENGTH=634	AT1G50480.1	-0.11538	-0.194768	0.0526856	0.0582321	-0.364766	0.204765	-0.239622	-0.548437			98224.8	90727.3	90675.1	70458.4	64347.2	54209.6	56221.1	62476.4	204991	195674	212615	165729	80968	92822	84303	63468	0.923139	0.873714	1.03719	1.04119	0.776595	1.1525	0.846967	0.68376	516.16	201	25	250	0.48265	0.486339	-0.0498076	0.235865	-0.237015
Membrane trafficking VPS53 family protein , Symbols: HIT1 , chr1:18708217-18715597 REVERSE LENGTH=847	AT1G50500.2	0.267453	-1.19925	0.602138	0.598235	-0.304157	-0.0382697	0.984159	0.0538456			605.208	627.713	728.477	508.395	4313.66	4761.85	1878.6	4637.2	363.645	393.295	552	778	541	710	819	737	1.20368	0.435501	1.51796	1.51386	0.809915	0.973822	1.97816	1.03803	142.55	1965	8	24	0.113341	0.885663	0.0671435	0.579259	0.173894
OTU-like cysteine protease family protein , Symbols: , chr1:18775086-18776552 REVERSE LENGTH=208	AT1G50670.1	0.539553	0.237473	2.36575	2.24793	-0.0668543	-0.142259	-0.0223158	-1.32873			818.723	693.196	1190.03	661.806	86967.3	116680	102528	105724	528.696	3067.08	2725	3020	68	319	323	127	1.45352	1.17893	5.15419	4.75	0.954717	0.906099	0.984651	0.398119	136.42	2093	7	28	0.322115	0.0944707	1.34768	0.302271	-0.390039
Nucleolar GTP-binding protein , Symbols: , chr1:18870555-18872570 FORWARD LENGTH=671	AT1G50920.1	0.643376	0.0491067	1.35815	-0.823518	-0.147251	-0.343161	-1.32794	0.215729			9957.12	17317	15552.8	15636.8	74894.1	93551.3	77487.2	73747.6	7569.95	38073.2	19406	15166	561	248	317	288	1.56198	1.03462	2.56356	0.565062	0.90297	0.788312	0.398338	1.16129	244.64	1005	12	47	0.225037	0.554246	0.306778	0.311641	-0.400655
electron transfer flavoprotein alpha , Symbols: ETFALPHA , chr1:18878038-18879939 REVERSE LENGTH=363	AT1G50940.1	0.684175	0.117388	-1.13002	3.1375	-0.467918	-1.02352	-0.205853	-1.03103		+	363.467	332.102	584.013	240.112	725.776	165.419	787.3	81.3721	17051.5	6167.06	7791	5347	5	47	44	23	1.60678	1.08477	0.45691	8.8	0.723007	0.491913	0.867026	0.489362	142.46	1971	7	19	0.225895	0.490281	0.702263	0.0455515	-0.68208
Membrane trafficking VPS53 family protein , Symbols: , chr1:18896323-18900268 FORWARD LENGTH=569	AT1G50970.1	0.225533	0.117682	-0.361366	-1.65705	-0.238622	-0.377178	-2.47995	1.77752			5152.62	7933.54	6024.49	6724.11	8484.89	12947.6	9206.02	9968.91	9677.21	14092	7533	2526	296534	44283	94027	151818	1.16921	1.08499	0.778427	0.317087	0.847555	0.769942	0.17925	3.42836	20.36	6203	1	29	0.0158172	0.403835	-0.4188	0.729938	-0.329559
DEA(D/H)-box RNA helicase family protein , Symbols: , chr1:19047960-19049967 FORWARD LENGTH=392	AT1G51380.1	-0.52701	NaN	0.639504	-1.16009	0.181933	NaN	-1.81649	0.206954			39966.1	31042.6	27736.1	35214.8	NaN	NaN	NaN	NaN	715.756	1542.73	1115	438	4494	765	2011	883	0.693992	NaN	1.55779	0.447486	1.1344	NaN	0.283912	1.15425	64.43	4699	3	20	0.0637755	0.575756	-0.349198	0.551385	-0.475867
beta glucosidase 35 , Symbols: BGLU35, TGG5 , chr1:19087424-19090248 FORWARD LENGTH=511	AT1G51470.1	0.182887	-0.404444	0.0558073	0.510762	0.495798	0.0718271	0.385136	0.490078		+	69887.5	63418.8	79333.1	89426.9	106039	88661.2	80115.3	93187.1	78210.3	69460.3	81295	90714	57987	46806	82620	65740	1.13515	0.755527	1.03944	1.4248	1.4101	1.05105	1.30598	1.40452	419.44	1808	20	483	0.227006	0.680028	0.0862529	0.0362043	0.36071
RNA-binding (RRM/RBD/RNP motifs) family protein , Symbols: Y14 , chr1:19103072-19104753 REVERSE LENGTH=202	AT1G51510.1	-0.0943539	-0.230389	0.539657	-0.873748	-0.187675	0.105112	0.0358078	1.03551			26463.7	34770.7	24788.3	30529.4	66880.8	63717.7	57009.5	68533.4	96452.5	157513	140206	161471	101307	42558	55286	87237	0.936692	0.852405	1.45363	0.545727	0.87802	1.07558	1.02513	2.04984	121.27	2367	6	80	0.217822	0.60961	-0.164708	0.427579	0.247189
alpha-mannosidase 1 , Symbols: MNS1, MANIB , chr1:19128315-19132132 REVERSE LENGTH=560	AT1G51590.1	0.125306	0.7047	1.08566	-2.80735	-0.237698	0.124984	-0.579774	-0.558748			417.782	353.644	455.692	299.925	7327.24	13335	11942	14541.8	227.579	364.686	483	244	1071	1118	153	759	1.09074	1.62981	2.12234	0.142857	0.848097	1.0905	0.669068	0.678891	103.1	2739	5	7	0.110714	0.817157	-0.222923	0.155308	-0.312809
O-fucosyltransferase family protein , Symbols: , chr1:19142141-19144082 REVERSE LENGTH=423	AT1G51630.1	0.488852	0.30547	-0.998926	-0.452319	0.0521953	-1.05353	-0.795939	0.550693			3452.08	5735.28	4844.4	5946.57	7054.96	11229.7	8718.67	5410.34	6962.81	4404.76	3484	2537	3541	1633	2588	2392	1.40333	1.23582	0.500372	0.730867	1.03684	0.481787	0.575968	1.46479	171.2	2196	8	43	0.20331	0.666417	-0.164231	0.463698	-0.311646
ATP synthase epsilon chain, mitochondrial , Symbols: , chr1:19152680-19153641 FORWARD LENGTH=70	AT1G51650.1	0.0211105	NaN	0.0184866	0.112476	-0.138379	NaN	-0.247634	-0.49125			12126.7	14748	12305.4	13399.1	NaN	NaN	NaN	NaN	139063	165511	140856	139406	48605	57642	52546	41007	1.01474	NaN	1.0129	1.08108	0.908539	NaN	0.842276	0.711408	93.66	2963	5	24	0.671429	0.242609	0.0506911	0.107152	-0.292421
4-coumarate:CoA ligase 1 , Symbols: 4CL1, 4CL.1, AT4CL1 , chr1:19159007-19161464 REVERSE LENGTH=561	AT1G51680.1	0.663966	-0.452883	0.170128	1.1264	-0.692373	0.80578	0.12477	-1.52857			7040.33	8264.76	11154.9	5114.53	294.157	223.944	214.906	391.475	189291	157916	212982	172181	16999	32713	37111	11339	1.58443	0.730581	1.12516	2.18313	0.618835	1.74809	1.09033	0.346621	180.62	1515	9	33	0.185383	0.346767	0.376902	0.568624	-0.322598
protein phosphatase 2A 55 kDa regulatory subunit B alpha isoform , Symbols: ATB ALPHA, B ALPHA , chr1:19166218-19169974 FORWARD LENGTH=513	AT1G51690.1	NaN	0.84168	-0.0980105	1.50967	NaN	-6.28751	0.552885	-0.392151			NaN	NaN	NaN	NaN	22.1494	25.4232	39.6947	0.325462	1935.1	1746.4	1808	2562	177	542	504	413	NaN	1.79214	0.934321	2.84746	NaN	0.0128018	1.46702	0.761993	100.13	2809	5	19	0.152047	0.248528	0.751115	0.44065	-2.04226
ubiquitin-specific protease 6 , Symbols: UBP6, ATUBP6 , chr1:19175805-19179894 REVERSE LENGTH=482	AT1G51710.1	-0.4936	-0.45149	-0.924474	-0.0547717	-0.0100578	-0.459943	-0.455206	-0.463908			5907	3122.08	4195.45	3100.39	29548.7	26087.9	21608.6	18966.3	75976.6	62297.3	40030	45440	8053	12790	7753	9273	0.710251	0.731287	0.526873	0.962747	0.993053	0.727015	0.729406	0.72502	308.73	891	15	131	0.350622	0.0734306	-0.481084	0.0537519	-0.347279
Ubiquitin-conjugating enzyme family protein , Symbols: , chr1:19186812-19188638 REVERSE LENGTH=252	AT1G51730.1	NaN	-1.65326	0.123155	-0.847916	NaN	-1.17942	-1.61879	-0.570763			NaN	NaN	NaN	NaN	1549.71	3022.51	492.686	1334.53	6381.33	8359.75	6950	2722	10695	12891	5942	8679	NaN	0.317921	1.08911	0.555587	NaN	0.441529	0.325608	0.67326	45.02	4482	2	23	0.0992063	0.262685	-0.792674	0.0660407	-1.12299
peptidase M20/M25/M40 family protein , Symbols: IAR3, JR3 , chr1:19199562-19201424 FORWARD LENGTH=440	AT1G51760.1	0.00282235	-0.078074	-0.0987733	-0.0864147	-0.528811	3.88963	2.29706	0.807355			28.0051	39.1588	28.0599	27.142	354.89	78.4998	336.195	1163.49	9.63776	2.23825	9	11	344	204	324	357	1.00196	0.947321	0.933827	0.94186	0.693126	14.8216	4.91454	1.75	101.19	2782	5	9	0.122727	0.0664097	-0.0651099	0.188285	1.61631
Insulinase (Peptidase family M16) protein , Symbols: , chr1:19323692-19326771 REVERSE LENGTH=503	AT1G51980.1	0.156508	-0.100378	0.336096	-0.341703	-0.0190279	-0.00131471	0.779056	0.0697052			120956	125037	134816	123399	234185	195526	218445	195348	251330	205966	317263	353440	167755	144842	132377	152012	1.11459	0.932789	1.26234	0.789109	0.986897	0.999089	1.71601	1.0495	707.38	234	34	609	0.465209	0.937461	0.0126307	0.358901	0.207105
Mannose-binding lectin superfamily protein , Symbols: , chr1:19355106-19356748 REVERSE LENGTH=313	AT1G52050.1	-1.25612	-0.279298	-0.389759	-0.604093	0.899834	0.00979657	0.336782	-0.139073			14381.9	4308.99	6021.24	8039.94	4958.42	3858.91	4085.7	3885.21	5425.43	2924.14	4141	3693	5238	4690	3446	4259	0.418667	0.823992	0.763257	0.657885	1.86585	1.00681	1.26294	0.908102	139.32	2030	7	36	0.226837	0.062875	-0.632319	0.31543	0.276835
Mannose-binding lectin superfamily protein , Symbols: , chr1:19359039-19360651 REVERSE LENGTH=314	AT1G52060.1	0.102455	1.04223	-0.391433	-0.376158	-0.829685	-0.0397672	-0.0410665	0.0667074			1973.22	4176.59	2118.45	2349.97	8559.08	16602.1	17626.7	16150.7	52903.3	48973.4	40332	47599	6675	4353	5143	4559	1.0736	2.05941	0.762372	0.770487	0.562652	0.972812	0.971936	1.04732	268.05	1263	13	51	0.321656	0.797355	0.094274	0.384744	-0.210953
Mannose-binding lectin superfamily protein , Symbols: , chr1:19365140-19366900 REVERSE LENGTH=315	AT1G52070.1	-0.0991623	-0.211785	0.00620316	-0.598278	0.374701	-0.194998	-0.160941	0.0482686			93439.7	90142.7	87233	116876	30848	26446.1	26636.2	23102.7	125599	138045	126140	123473	71676	43676	47345	45162	0.933575	0.863468	1.00431	0.660542	1.29657	0.873574	0.894442	1.03402	267.9	1265	13	96	0.336508	0.185521	-0.225755	0.906214	0.0167577
Zinc-binding ribosomal protein family protein , Symbols: , chr1:19475213-19476152 REVERSE LENGTH=95	AT1G52300.1	-0.53947	0.246249	-0.156631	-0.12778	-0.229731	-0.106837	-0.00719418	0.0759213			241341	217798	166048	185737	25333.8	22879.5	30048.9	21246.4	919766	783038	825139	779143	426823	421013	390645	443762	0.688023	1.18612	0.897118	0.915239	0.852794	0.928622	0.995026	1.05403	88	3064	5	30	0.336842	0.434563	-0.144408	0.384237	-0.0669602
unknown protein, FUNCTIONS IN: molecular_function unknown, INVOLVED IN: N-terminal protein myristoylation, LOCATED IN: plasma membrane, EXPRESSED IN: 23 plant structures, EXPRESSED DURING: 14 growth stages, CONTAINS InterPro DOMAIN/s: Protein of unknown function DUF630 (InterPro:IPR006868), Protein of unknown function DUF632 (InterPro:IPR006867), BEST Arabidopsis thaliana protein match is: Protei…	AT1G52320.2	-1.40762	NaN	-0.253788	-0.240771	0.188047	NaN	-1.60831	0.825379			189.759	108.089	71.5263	123.137	NaN	NaN	NaN	NaN	543.704	524.417	456	172	553	250	468	443	0.376933	NaN	0.838692	0.846293	1.13922	NaN	0.327983	1.772	43.04	4603	2	8	0.0426065	0.242834	-0.634059	0.811028	-0.198294
Coatomer, beta' subunit , Symbols: , chr1:19499420-19505397 FORWARD LENGTH=970	AT1G52360.2	-0.475268	0.132802	0.180487	-0.0263137	0.178578	-0.434656	0.0822268	-0.211357			13772.6	13949.8	9907.07	15787.9	99106.1	137108	108662	101442	18632.9	22858.3	21116	24199	22076	19644	21677	16967	0.719333	1.09642	1.13327	0.981926	1.13177	0.73987	1.05865	0.863724	518.18	1686	25	227	0.0927835	0.773375	-0.0470731	0.540909	-0.096302
NUP50 (Nucleoporin 50 kDa) protein , Symbols: , chr1:19509979-19511301 FORWARD LENGTH=440	AT1G52380.1	-0.350874	-0.322699	-0.384658	-0.812321	-0.886071	-0.163346	0.109652	-0.304194	+		10373.6	11226.4	8134.06	6074.46	4214.42	3111.66	3369.74	2778.56	7651.83	10569.4	5861	11404	2692	2183	1533	1768	0.784109	0.799573	0.76596	0.569465	0.541086	0.892952	1.07897	0.809895	186.5	1454	9	44	0.270455	0.0271875	-0.467638	0.235322	-0.31099
TSK-associating protein 1 , Symbols: TSA1 , chr1:19520762-19525361 FORWARD LENGTH=759	AT1G52410.2	0.599071	NaN	0.0266083	0.320886	0.131446	NaN	0.508663	-1.09824			340.471	466.06	515.725	510.518	NaN	NaN	NaN	NaN	4113.43	3554.43	4190	5057	277	319	346	149	1.51474	NaN	1.01861	1.2491	1.09539	NaN	1.42273	0.467085	264.18	989	13	30	0.272727	0.196465	0.315522	0.782737	-0.152712
Protein kinase superfamily protein , Symbols: , chr1:19570298-19571884 REVERSE LENGTH=350	AT1G52540.1	-0.0930574	0.745925	-0.808425	-0.898462	-0.104536	-0.884446	0.505436	0.644416			6713.05	5877.01	6293.71	5466.23	1684.69	3959.9	2825.31	2145.06	1110.32	842.519	634	1196	192	103	103	161	0.937534	1.67705	0.571005	0.536458	0.930104	0.541696	1.41955	1.56311	42.04	4687	2	16	0.0771429	0.539567	-0.263505	0.915417	0.0402179
Single hybrid motif superfamily protein , Symbols: , chr1:19615119-19617420 REVERSE LENGTH=274	AT1G52670.1	-0.0379332	0.377329	-0.330025	-0.631481	-0.0301468	0.183238	0.258725	-0.141109			284.255	275.85	276.879	270.145	3197.05	5595.63	4152.76	6353.44	23926.4	34175.3	19034	40888	26458	14102	17079	12788	0.974049	1.29893	0.795523	0.645514	0.979321	1.13543	1.19642	0.906822	161.5	1714	7	96	0.437956	0.52176	-0.155527	0.517999	0.0676768
Late embryogenesis abundant protein (LEA) family protein , Symbols: , chr1:19619842-19620589 FORWARD LENGTH=169	AT1G52690.1	NaN	0.776945	1.27476	-2.81359	NaN	-0.369886	-1.62916	-0.435215			NaN	NaN	NaN	NaN	216.678	282.692	371.277	218.759	1081.18	2097.28	2616	678	232	96	33	71	NaN	1.7135	2.41959	0.142241	NaN	0.773844	0.323276	0.739583	98.75	2859	5	17	0.313609	0.861897	-0.25396	0.185915	-0.81142
lysophospholipase 2 , Symbols: LysoPL2 , chr1:19651378-19652576 FORWARD LENGTH=332	AT1G52760.1	-0.395056	-0.365563	0.34765	-0.15417	0.0853583	0.419737	-0.414652	0.19227			54407	25922.7	41374.3	27502.7	42023.1	31752	32616.9	42474.1	90546.4	109243	115219	81954	88485	63426	79517	72468	0.76046	0.776166	1.27249	0.898649	1.06095	1.33768	0.7502	1.14256	160.16	1725	8	50	0.289157	0.469563	-0.141785	0.715129	0.0706783
GTP-binding family protein , Symbols: , chr1:19737493-19740201 FORWARD LENGTH=576	AT1G52980.1	NaN	-0.922608	NaN	-0.247927	NaN	-0.889441	NaN	0.174029			0	0	0	0	2924.44	3695.36	1542.8	1994.84	NaN	NaN	NaN	NaN	76	78	64	88	NaN	0.527555	NaN	0.842105	NaN	0.539823	NaN	1.12821	85.23	3126	4	10	0.104167	0.332873	-0.585268	0.623008	-0.357706
Nucleotide-diphospho-sugar transferases superfamily protein , Symbols: KDSB , chr1:19745330-19747133 REVERSE LENGTH=290	AT1G53000.1	NaN	-0.137048	0.677251	-0.308786	NaN	-0.185352	-2.04693	-0.00281868			NaN	NaN	NaN	NaN	785.272	2071.33	714.109	1821.6	1377.66	2413.24	2203	584	1967	1537	1588	1534	NaN	0.909378	1.59909	0.807321	NaN	0.879434	0.241999	0.998048	148.66	1873	7	22	0.417241	0.823464	0.0771389	0.372144	-0.745033
Protein kinase superfamily protein , Symbols: ATMAP4K ALPHA1 , chr1:19814386-19819233 FORWARD LENGTH=688	AT1G53165.3	0.578761	0.202088	-1.20219	0.0439713	0.141957	1.07037	-0.313405	0.1457			629.094	1018.38	939.593	1123.68	488.156	390.651	561.556	820.354	1102.12	1209.09	479	973	517	367	533	406	1.49357	1.15036	0.434616	1.03095	1.1034	2.09996	0.80474	1.10627	101.65	2769	5	17	0.117733	0.82265	-0.0943418	0.434874	0.261154
sodium/calcium exchanger family protein / calcium-binding EF hand family protein , Symbols: , chr1:19844790-19847533 FORWARD LENGTH=585	AT1G53210.1	0.329496	-0.416455	0.199248	1.03161	0.209716	-0.496497	0.628897	0.417928			14471.6	19430.7	18184.6	22470.8	18975.5	23475.4	14217.6	16640	12944.9	11654.3	14862	18022	5937	15958	12137	21320	1.25657	0.749264	1.1481	2.0443	1.15646	0.708826	1.54638	1.33601	200.67	1337	9	92	0.157265	0.406695	0.285974	0.49342	0.190011
Lactate/malate dehydrogenase family protein , Symbols: mMDH1 , chr1:19854966-19856802 REVERSE LENGTH=341	AT1G53240.1	-0.512005	0.250853	-0.380868	-0.956734	-0.152276	0.295128	-0.395824	0.0946605			277282	218592	194444	196696	80427.5	62674.7	95701.6	76901.4	883838	939238	678766	713873	796602	515306	410427	550251	0.701247	1.18991	0.767975	0.515222	0.89983	1.22699	0.760055	1.06781	530.8	685	22	1590	0.460411	0.207365	-0.399688	0.808864	-0.0395778
Class I glutamine amidotransferase-like superfamily protein , Symbols: , chr1:19864942-19867341 REVERSE LENGTH=438	AT1G53280.1	0.202851	-0.0597205	-0.00286408	-0.244314	0.106393	-0.261644	0.204318	-0.422306			1077.83	1142.98	1240.55	1230.46	25703.1	21737	24660.8	18131.6	2270.5	4556.73	2266	5250	15727	14592	13277	10889	1.15097	0.95945	0.998017	0.844217	1.07653	0.834137	1.15214	0.746231	162.18	1705	8	43	0.289954	0.795897	-0.0260119	0.574637	-0.09331
phosphoenolpyruvate carboxylase 1 , Symbols: ATPPC1, PEPC1, ATPEPC1, PPC1 , chr1:19884261-19888070 REVERSE LENGTH=967	AT1G53310.1	-0.369226	-1.05033	-0.123378	0.194585	-0.0655248	0.32119	-0.247516	-0.133853			39071.9	21005.8	30249.4	20073.1	38196.7	17315.8	18443.5	21633.7	233054	224647	213952	189230	149479	159087	171063	144991	0.774198	0.482857	0.918036	1.14439	0.955598	1.24936	0.842345	0.911394	1283.09	196	62	1124	0.329886	0.291932	-0.337088	0.815419	-0.0314259
NAD-dependent epimerase/dehydratase family protein , Symbols: MUM4, RHM2, ATRHM2, ATMUM4 , chr1:19967157-19969239 REVERSE LENGTH=667	AT1G53500.1	0.176389	0.43236	-0.356936	-0.655949	0.672923	-0.672213	0.938182	1.54686			3591.55	2344.38	4058.64	3737.65	2721.97	4522.79	3673.13	2838.25	16093.3	12236.2	12566	23446	906	243	575	710	1.13005	1.34944	0.780821	0.634658	1.5943	0.627544	1.91611	2.92181	515.15	1522	25	231	0.157421	0.710468	-0.101034	0.276557	0.621439
glyoxalase II 3 , Symbols: GLX2-3, ETHE1, GLY3 , chr1:19991542-19993250 REVERSE LENGTH=294	AT1G53580.1	0.20553	-0.143792	0.121563	0.089966	-0.541067	0.286892	-0.41344	-0.178676			65974.3	98830	76075.6	67922.2	166218	161594	150450	197146	271681	275876	295565	207136	40920	38923	43553	34389	1.15311	0.905137	1.08791	1.06435	0.687262	1.22001	0.750831	0.883514	287.47	776	14	165	0.462585	0.428358	0.0683168	0.329813	-0.211573
hydroxyproline-rich glycoprotein family protein , Symbols: , chr1:20026434-20028587 REVERSE LENGTH=523	AT1G53645.1	-1.09277	0.0454541	0.135712	-1.1377	0.121663	0.195005	0.0522423	-0.533521			1112.31	1221.22	521.518	1328.67	2831.61	987.373	2922.24	1130.27	11257.6	12735.4	12368	13205	12929	10730	5876	7413	0.468861	1.03201	1.09863	0.454482	1.08799	1.14473	1.03688	0.690867	138.39	2048	7	16	0.17782	0.238094	-0.512327	0.820931	-0.0411526
Calcineurin-like metallo-phosphoesterase superfamily protein , Symbols: , chr1:20053339-20056271 REVERSE LENGTH=528	AT1G53710.1	0.028881	NaN	-0.483691	1.11894	0.915027	NaN	1.32489	1.93455		+	197.512	179.65	201.506	338.748	NaN	NaN	NaN	NaN	194.366	261.462	139	655	64	62	139	237	1.02022	NaN	0.715146	2.17188	1.8856	NaN	2.50514	3.82258	20.64	6142	1	7	0.0378788	0.685541	0.221377	0.0424442	1.39149
regulatory particle triple-A 1A , Symbols: RPT1A , chr1:20065921-20068324 REVERSE LENGTH=426	AT1G53750.1	-0.231206	0.125412	0.0656554	-0.0379032	-0.161026	-0.470794	-0.227303	-0.287725		+	169895	149645	144737	133841	89163.9	90881.9	97261.7	65577.4	131247	153049	137358	130739	92247	96390	89855	78962	0.851923	1.09082	1.04656	0.97407	0.894389	0.721567	0.85423	0.819193	591.06	132	29	316	0.596244	0.819118	-0.0195104	0.0230614	-0.286712
pectin methylesterase 2 , Symbols: ATPME2, PME2 , chr1:20098562-20100745 FORWARD LENGTH=587	AT1G53830.1	0.362471	-0.370436	0.555848	0.259417	0.123205	0.911843	0.957223	-0.93892			16891.2	20590.1	21715.8	22425.7	1689.35	936.798	1306.79	1762.54	2171.38	1173.79	3192	2279	27422	30407	32824	15861	1.28563	0.773549	1.47003	1.197	1.08915	1.88145	1.94157	0.521623	216.48	2443	11	93	0.156729	0.388079	0.201825	0.594961	0.263338
pectin methylesterase 1 , Symbols: ATPME1, PME1 , chr1:20101533-20103458 FORWARD LENGTH=586	AT1G53840.1	0.175465	0.608689	0.368095	-0.679361	1.09074	1.07488	0.567283	0.375086		+	1374	1134.54	1551.7	2416.38	3150.21	3571.26	4803.68	7523.02	33233.7	31847.9	42893	47190	2463	1849	1538	2398	1.12933	1.52487	1.29065	0.624442	2.12982	2.10655	1.48173	1.29692	169.33	1633	8	30	0.175768	0.701532	0.118222	0.023208	0.776996
20S proteasome alpha subunit E1 , Symbols: PAE1, ATPAE1 , chr1:20104131-20105792 REVERSE LENGTH=237	AT1G53850.1	0.59468	-0.401327	0.0110607	0.146768	0.269572	-0.211311	-0.929604	-0.371939			2511.64	3173.55	3792.92	3825.55	10402.5	6041.43	7876.41	5218.3	15293.3	23024.7	15411	12088	12756	17258	14122	13336	1.51014	0.757161	1.0077	1.10709	1.20545	0.863752	0.525002	0.772743	322.06	3663	15	377	0.151899	0.697684	0.0877955	0.297623	-0.310821
GDSL-like Lipase/Acylhydrolase superfamily protein , Symbols: , chr1:20154548-20156365 REVERSE LENGTH=391	AT1G54000.1	-0.716014	0.215279	-0.341322	-0.00162225	0.0984581	0.157639	0.259521	0.0441563			857567	481119	522067	515100	758660	646382	880750	721013	841484	642796	664198	769479	494739	496654	494183	512090	0.608777	1.16093	0.789317	0.998876	1.07063	1.11546	1.19708	1.03108	485.84	322	22	830	0.485934	0.37646	-0.21092	0.0560743	0.139944
GDSL-like Lipase/Acylhydrolase superfamily protein , Symbols: , chr1:20158854-20160747 REVERSE LENGTH=386	AT1G54010.1	-0.0780985	0.0644634	0.244989	-0.463731	0.113983	-0.0014835	0.37296	-0.172129			154196	172942	146071	187159	150539	128338	157418	128206	162275	147552	192310	191081	160758	129681	116567	115096	0.947305	1.0457	1.18508	0.725109	1.08221	0.998972	1.29501	0.887532	507.31	262	23	679	0.489637	0.725247	-0.0580942	0.542831	0.0783324
GDSL-like Lipase/Acylhydrolase superfamily protein , Symbols: MVP1 , chr1:20167685-20169476 FORWARD LENGTH=417	AT1G54030.1	-0.0428099	0.20894	NaN	-0.602036	-0.175759	0.259116	NaN	1			1918.18	3856.56	1862.1	3414.22	6841.39	6008.15	7907.54	7190.22	NaN	NaN	NaN	NaN	85	44	56	88	0.970762	1.15584	NaN	0.658824	0.885302	1.19675	NaN	2	161.65	1712	8	41	0.268585	0.605964	-0.145302	0.403097	0.361119
6B-interacting protein 1-like 1 , Symbols: ASIL1 , chr1:20180972-20182123 FORWARD LENGTH=383	AT1G54060.1	0.505705	NaN	0.31659	1.01773	-0.429056	NaN	-0.82332	0.168858			395.856	527.643	562.044	391.906	NaN	NaN	NaN	NaN	1833.97	1888.03	2284	1067	364	451	737	507	1.41982	NaN	1.24538	2.02473	0.742747	NaN	0.56514	1.12417	76.96	3441	4	13	0.174935	0.0994989	0.613341	0.337068	-0.361173
aldehyde dehydrogenase 7B4 , Symbols: ALDH7B4 , chr1:20195435-20198853 REVERSE LENGTH=508	AT1G54100.1	-0.583378	-0.185933	0.449796	-0.28979	0.0185347	0.114727	-0.272762	-0.0418488			101345	40573.4	67637.8	41098	191857	173965	168658	188364	233462	293213	318873	242702	106364	102376	87008	99449	0.667399	0.879081	1.36585	0.818021	1.01293	1.08277	0.827734	0.971409	359.61	486	18	119	0.519685	0.534374	-0.152326	0.620406	-0.0453371
CTC-interacting domain 3 , Symbols: CID3 , chr1:20221353-20224919 REVERSE LENGTH=587	AT1G54170.1	NaN	0.595578	-0.982614	0.00128411	NaN	0.989624	0.0833408	0.252065			NaN	NaN	NaN	NaN	8445.88	5813.43	12762.4	11543.5	1568.98	790.019	794	837	3369	4929	3372	5870	NaN	1.51108	0.506062	1.00089	NaN	1.98567	1.05947	1.19091	101.33	2777	5	17	0.122658	0.80617	-0.128584	0.253373	0.441677
Dihydrolipoamide acetyltransferase, long form protein , Symbols: , chr1:20246460-20250208 REVERSE LENGTH=539	AT1G54220.1	-0.159274	NaN	-0.818921	0.536842	-0.465954	NaN	-1.17956	0.0131582			834.197	957.019	747.003	692.874	NaN	NaN	NaN	NaN	1026.7	534.559	582	236	945	764	1371	771	0.895476	NaN	0.566866	1.45079	0.723992	NaN	0.441485	1.00916	209.32	1659	10	57	0.133581	0.743148	-0.147117	0.256941	-0.544119
eif4a-2 , Symbols: EIF4A-2 , chr1:20260495-20262018 FORWARD LENGTH=412	AT1G54270.1	0.560279	0.251319	0.287046	-0.335675	0.11117	0.583973	-0.120523	1.00661			89072.8	93958.8	131343	101485	30343.7	22988.1	36118	34458.5	192110	252455	234401	232222	25888	18068	20514	36302	1.47455	1.19029	1.22014	0.792413	1.0801	1.49897	0.919854	2.00919	629.38	3174	30	1526	0.106796	0.386224	0.190742	0.213369	0.395308
dehydrin family protein , Symbols: , chr1:20310305-20310601 REVERSE LENGTH=98	AT1G54410.1	-0.670355	0.615534	-0.273945	-1.07832	0.124313	-0.0939457	0.146736	-0.087565			280053	142040	175972	154821	46712.4	40399.6	71569.2	37852.6	173057	162471	143128	179865	330325	211750	156435	199280	0.628352	1.53212	0.827055	0.473579	1.08999	0.936957	1.10706	0.94111	80.46	3284	4	100	0.377551	0.402664	-0.351772	0.75506	0.0223845
exoribonuclease 4 , Symbols: AIN1, EIN5, XRN4, ATXRN4 , chr1:20350300-20356650 FORWARD LENGTH=947	AT1G54490.1	0.180205	NaN	-0.524063	-0.109903	0.235779	NaN	-0.0128795	0.714347			178.274	214.375	201.993	252.436	NaN	NaN	NaN	NaN	447.218	410.65	311	407	409	270	379	443	1.13304	NaN	0.69541	0.92665	1.17754	NaN	0.991112	1.64074	118.34	2420	6	12	0.0707497	0.536298	-0.151254	0.280773	0.312416
acyl carrier protein 2 , Symbols: ACP2 , chr1:20389572-20390770 FORWARD LENGTH=136	AT1G54580.1	-0.428748	-2.37677	-0.648331	0.258323	-0.227342	-0.0472433	-1.89064	-0.878185			6357.48	8280.2	4723.01	7073.01	11310.1	3748.83	2177.64	3628.06	9236.42	14950.7	5893	4032	4243	6867	5075	3736	0.742906	0.192539	0.638018	1.19609	0.854207	0.967784	0.269687	0.544051	49.91	5539	2	61	0.154412	0.249159	-0.798883	0.165373	-0.760853
acyl carrier protein 3 , Symbols: ACP3 , chr1:20401642-20402919 REVERSE LENGTH=136	AT1G54630.1	0.105521	-0.211811	-1.29405	0.146005	0.233725	2.3483	0.276712	0.644304			13400.7	6371.51	14417.6	7492.05	6273.12	919.567	5416.55	4682.65	15262.2	1660.02	6224	2011	4507	2318	4987	3623	1.07588	0.863453	0.407805	1.1065	1.17587	5.09223	1.21143	1.56299	50.41	5536	2	79	0.154412	0.420094	-0.313583	0.177785	0.875759
gamma histone variant H2AX , Symbols: HTA3, H2AXB, G-H2AX, GAMMA-H2AX , chr1:20414607-20415206 REVERSE LENGTH=142	AT1G54690.1	NaN	-0.730994	0.960551	0.107661	NaN	0.713989	0.494831	0.412948		+	NaN	NaN	NaN	NaN	9.54186	8.146	5.74886	13.3622	4305.64	3467.32	8379	4886	1381	1382	1488	1840	NaN	0.602488	1.94605	1.07748	NaN	1.64033	1.40916	1.3314	146.5	3618	7	63	0.457746	0.839344	0.112406	0.0265387	0.540589
proline-rich protein 1 , Symbols: ATPRP1, RHS7, PRP1 , chr1:20505000-20506238 FORWARD LENGTH=335	AT1G54970.1	NaN	0.826009	-0.498712	0.136608	NaN	0.218923	0.800422	-0.886084			NaN	NaN	NaN	NaN	13638.5	21312.2	24178.1	24804.5	34772.7	20521.2	24610	35740	1611	1351	1771	731	NaN	1.77277	0.707739	1.09932	NaN	1.16386	1.74161	0.541081	38.06	5118	2	7	0.0686567	0.725158	0.154635	0.936624	0.04442
alpha/beta-Hydrolases superfamily protein , Symbols: AXR4, RGR, RGR1 , chr1:20511565-20513489 FORWARD LENGTH=473	AT1G54990.1	0.0381642	0.354316	-0.345038	0.380393	-0.337812	0.438886	-0.106181	0.869823			8205.43	10041.8	8425.39	7945.48	4992.49	4744.02	6382.3	6430.79	14999.6	16040.1	11809	14902	7428	6050	9669	11056	1.02681	1.27838	0.787287	1.3017	0.79124	1.35556	0.929044	1.82744	139.94	2016	7	27	0.167019	0.572939	0.106959	0.484783	0.216179
DEA(D/H)-box RNA helicase family protein , Symbols: , chr1:20574634-20577141 FORWARD LENGTH=501	AT1G55150.1	NaN	-0.278877	0.692757	-0.992022	NaN	-0.497745	-0.59994	-2.86201			NaN	NaN	NaN	NaN	7993.05	5433.86	6588.13	3848.33	2503.14	5801.92	4046	3828	541	269	272	37	NaN	0.824232	1.61637	0.502773	NaN	0.708213	0.659781	0.137546	133.23	3006	7	21	0.125749	0.73118	-0.192714	0.229292	-1.3199
Disease resistance-responsive (dirigent-like protein) family protein , Symbols: , chr1:20598057-20598620 REVERSE LENGTH=187	AT1G55210.1	0.172036	0.625743	-0.218632	NaN	-0.564006	-0.440615	0.289389	NaN			25747.6	31957.3	29008.5	21616.6	25842.5	50600.1	39875.1	37283.2	19951.6	14625.4	17146	17874	NaN	NaN	NaN	NaN	1.12665	1.54301	0.85938	NaN	0.676421	0.736821	1.22212	NaN	91.34	3011	5	21	0.224599	0.511725	0.193049	0.465108	-0.23841
evolutionarily conserved C-terminal region 4 , Symbols: ECT4 , chr1:20719747-20722450 FORWARD LENGTH=592	AT1G55500.3	0.280813	-0.715204	0.786956	-0.223811	-0.164902	-0.352071	0.307997	0.0207846			986.317	864.646	1198.26	771.255	777.549	339.82	473.62	266.235	1034.53	1546.06	1785	1914	7460	6340	6388	6432	1.21488	0.609119	1.72543	0.8563	0.891989	0.783459	1.23799	1.01451	208.74	2178	10	57	0.155405	0.927012	0.0321882	0.760117	-0.0470477
TATA binding protein 2 , Symbols: TBP2, ATTBP2 , chr1:20726150-20727483 REVERSE LENGTH=200	AT1G55520.1	0.158774	0.376224	0.407115	-1.07957	0.670312	-1.23584	0.320719	-0.490681			55404.5	51181.3	61850.2	81450.9	5103.74	7846.84	6624.34	3331.74	19320.8	33054.1	25620	41283	63472	42194	30033	30029	1.11634	1.29794	1.32603	0.473169	1.59142	0.424596	1.24895	0.711689	20.74	6113	1	6	0.055	0.928538	-0.0343648	0.695623	-0.183872
Nuclear pore complex protein , Symbols: emb1011 , chr1:20734759-20743049 REVERSE LENGTH=1816	AT1G55540.1	NaN	NaN	-0.707947	0.000901403	-0.103138	NaN	0.00554005	-0.533314			0	645.068	49.5446	600.562	NaN	NaN	NaN	NaN	517.813	526.972	317	529	1600	1605	1601	1109	NaN	NaN	0.612191	1.00063	0.931006	NaN	1.00385	0.690966	110.48	2577	5	18	0.0401982	0.500811	-0.353523	0.329452	-0.210304
BolA-like family protein , Symbols: , chr1:20858956-20859438 REVERSE LENGTH=160	AT1G55805.1	0.580607	NaN	0.812455	0.169354	0.622502	NaN	0.309547	-0.159717			326.035	402.747	487.579	620.046	NaN	NaN	NaN	NaN	2146.11	2813.64	3769	3487	843	1021	948	914	1.49548	NaN	1.7562	1.12456	1.53954	NaN	1.23932	0.895201	100.33	2803	5	15	0.425	0.109384	0.520806	0.374894	0.257444
cellulose synthase like E1 , Symbols: ATCSLE1, CSLE1 , chr1:20876752-20879414 FORWARD LENGTH=729	AT1G55850.1	-0.113347	NaN	-1.55096	-0.306661	-0.820993	NaN	-0.45401	1.71786			2814.97	1907.17	2602.28	1079.56	NaN	NaN	NaN	NaN	210.968	241.092	72	176	94	38	76	125	0.924441	NaN	0.341284	0.808511	0.566052	NaN	0.730011	3.28947	160.38	1720	8	17	0.163237	0.282077	-0.656988	0.869373	0.147618
Tetratricopeptide repeat (TPR)-like superfamily protein , Symbols: , chr1:20901364-20902560 FORWARD LENGTH=398	AT1G55890.1	0.0712901	0.262495	0.0851637	-0.198702	-0.248687	-0.419038	0.240556	0.377015			24492.4	22532.7	25733	18965	48781.9	53401.2	58516.4	39940	31376.1	31590.9	33284	37323	15241	13504	13280	17537	1.05066	1.19955	1.06081	0.871334	0.841662	0.747923	1.18145	1.29865	360.7	482	18	96	0.469849	0.603313	0.0550616	0.951736	-0.0125386
Haloacid dehalogenase-like hydrolase (HAD) superfamily protein , Symbols: TIM50 , chr1:20903163-20905420 FORWARD LENGTH=370	AT1G55900.2	0.918573	-0.434191	0.534341	0.454378	-0.188607	-0.620034	0.229214	-0.282264			141.464	222.215	267.402	194.983	34170.9	27827.3	25290.2	18106	111.857	148.439	162	174	208	287	285	236	1.89024	0.740109	1.44828	1.37019	0.877452	0.650656	1.1722	0.8223	45.55	4469	2	8	0.0648649	0.288244	0.368275	0.305545	-0.215423
Ribosomal protein S5/Elongation factor G/III/V family protein , Symbols: LOS1 , chr1:20968245-20971077 REVERSE LENGTH=843	AT1G56070.1	-0.334198	-0.068249	0.00697926	-0.193159	-0.153275	0.131167	0.117001	-0.0685506			2738691	2027129	2172398	1822808	1167383	985322	1113444	1079104	2417219	2805963	2428941	3043005	1739219	1628701	1521275	1553122	0.793225	0.953795	1.00485	0.874689	0.899207	1.09518	1.08448	0.953596	1859.17	7	87	5085	0.436536	0.143706	-0.147157	0.931045	0.00658535
unknown protein, FUNCTIONS IN: molecular_function unknown, INVOLVED IN: biological_process unknown, LOCATED IN: plasma membrane, EXPRESSED IN: 12 plant structures, EXPRESSED DURING: 6 growth stages, BEST Arabidopsis thaliana protein match is: unknown protein (TAIR:AT1G16520.1), Has 196 Blast hits to 193 proteins in 50 species: Archae - 2, Bacteria - 0, Metazoa - 9, Fungi - 2, Plants - 132, Viruse…	AT1G56080.1	0.546781	NaN	0.00895616	1.53185	-0.145355	NaN	-0.420257	1.57719			259.612	470.733	379.247	425.617	NaN	NaN	NaN	NaN	492.93	484.416	496	362	83	62	240	185	1.46082	NaN	1.00623	2.89157	0.904157	NaN	0.747291	2.98387	22.41	5816	1	5	0.0645161	0.258996	0.695863	0.643595	0.337191
homolog of nucleolar protein NOP56 , Symbols: NOP56 , chr1:20984544-20986893 REVERSE LENGTH=522	AT1G56110.1	-0.563177	-0.218179	0.438055	-0.884243	0.00601915	-0.243108	-0.528073	0.133688			93004.6	88476.7	62946.5	88846.6	150540	123083	129412	103996	118439	187840	160458	130263	59837	42237	32418	46338	0.67681	0.85965	1.35478	0.541772	1.00418	0.844923	0.69348	1.09709	466.15	866	23	259	0.310345	0.357716	-0.306886	0.359049	-0.157868
embryo defective 1303 , Symbols: emb1303 , chr1:21030852-21031886 FORWARD LENGTH=151	AT1G56200.2	0.0671083	NaN	1.17492	1.10309	0.316682	NaN	-0.0353445	-0.205374			908.815	745.14	952.088	928.044	NaN	NaN	NaN	NaN	11766.3	11410.1	26566	11134	270	618	580	536	1.04761	NaN	2.25781	2.14815	1.24546	NaN	0.975799	0.867314	23.19	5718	1	26	0.0860927	0.160595	0.781709	0.88431	0.0253213
secretion-associated RAS 1B , Symbols: SAR1, ATSAR1, ATSARA1B, ATSAR1B, SAR1B , chr1:21086845-21088478 REVERSE LENGTH=193	AT1G56330.1	1.4313	NaN	-0.0782819	-1.73574	-0.249528	NaN	-0.115422	0.207827			86.2952	137.265	232.73	115.463	NaN	NaN	NaN	NaN	16635.6	15293.9	15757	14118	10218	6215	3068	7178	2.6969	NaN	0.947185	0.300254	0.841171	NaN	0.923112	1.15495	332.88	2556	15	219	0.378238	0.901842	-0.127574	0.736785	-0.0523744
calreticulin 1a , Symbols: CRT1, CRT1a, AtCRT1a , chr1:21090059-21092630 REVERSE LENGTH=425	AT1G56340.1	-0.10235	-0.149634	-0.035374	0.37551	-0.0147504	-0.0240326	0.082258	-0.0747823			184800	176149	172144	174357	74746.8	60780.3	67382.7	59776.2	339875	376199	331643	398272	168087	200536	218059	190406	0.931514	0.901479	0.975779	1.2973	0.989828	0.98348	1.05867	0.949485	602.24	519	28	462	0.374118	0.866145	0.0220381	0.826762	-0.00782681
unknown protein, FUNCTIONS IN: molecular_function unknown, INVOLVED IN: biological_process unknown, LOCATED IN: endomembrane system, Has 30201 Blast hits to 17322 proteins in 780 species: Archae - 12, Bacteria - 1396, Metazoa - 17338, Fungi - 3422, Plants - 5037, Viruses - 0, Other Eukaryotes - 2996 (source: NCBI BLink). , Symbols: , chr1:21129075-21130558 FORWARD LENGTH=270	AT1G56423.1	0.0348328	0.847552	1.86342	0.186949	0.204617	-0.016311	-0.721921	0.255523			9820.74	7508.15	10060.7	8652.25	285.912	385.831	514.484	381.493	1774.54	7521.16	6457	4560	1142	1027	1300	1226	1.02444	1.79945	3.63869	1.13835	1.15238	0.988758	0.60629	1.19377	79.3	3344	4	21	0.240741	0.176189	0.733188	0.777853	-0.0695229
20S proteasome beta subunit G1 , Symbols: PBG1 , chr1:21141970-21144186 FORWARD LENGTH=246	AT1G56450.1	-0.384662	-0.14262	-0.00445651	0.0803065	-0.268876	0.314358	-0.425934	-0.170029			7248.02	4045.89	5551.68	3357.95	76657.7	59458	69442.1	73933.6	53656.5	71718.3	53491	53384	62139	74459	65696	66181	0.765958	0.905873	0.996916	1.05724	0.829966	1.24346	0.744357	0.888825	292.14	751	13	186	0.585366	0.347599	-0.112858	0.451963	-0.13762
Protein of unknown function, DUF538 , Symbols: SVB , chr1:21198402-21198902 REVERSE LENGTH=166	AT1G56580.1	1.47503	NaN	0.481177	0.105559	0.54295	NaN	0.23932	-0.0682022			147.977	220.2	411.36	320.82	NaN	NaN	NaN	NaN	2356.93	1901.84	3290	2245	988	1516	1063	1446	2.77989	NaN	1.39588	1.07591	1.45695	NaN	1.18044	0.953826	189.38	1641	9	58	0.319277	0.234551	0.687254	0.309737	0.238022
Chitinase family protein , Symbols: , chr1:21250428-21251417 REVERSE LENGTH=280	AT1G56680.1	-0.138321	0.326591	NaN	0.201634	0.766763	0.00453959	NaN	0.15056			663.074	278.928	602.453	474.581	6552.66	8083.93	8217.35	8109.4	NaN	NaN	NaN	NaN	120	100	138	111	0.908576	1.25405	NaN	1.15	1.70145	1.00315	NaN	1.11	34.48	5430	2	3	0.0678571	0.448235	0.129968	0.318883	0.307287
Peptidase C15, pyroglutamyl peptidase I-like , Symbols: , chr1:21256743-21257640 FORWARD LENGTH=219	AT1G56700.1	0.280796	0.38972	0.178778	0.337215	-0.133442	0.601118	-0.0236668	-0.265786	+		25501.6	26563.4	30981	24216.6	6775.3	7073.23	8876.58	10729.3	29566.5	27607.2	33467	27158	25046	34115	31641	28375	1.21486	1.31014	1.13192	1.26332	0.911654	1.51689	0.983729	0.831746	92.78	2988	4	79	0.164384	0.00716944	0.296627	0.831428	0.0445556
Pectinacetylesterase family protein , Symbols: , chr1:21327458-21329707 REVERSE LENGTH=444	AT1G57590.1	0.471228	NaN	0.872961	0.476877	1.03209	NaN	0.799173	-0.969453	+		1619.79	1840.33	2245.5	3763.43	NaN	NaN	NaN	NaN	1065.3	379.862	1951	661	822	1729	1144	883	1.38629	NaN	1.83142	1.39173	2.04498	NaN	1.7401	0.5107	39.59	4960	2	8	0.0788288	0.0447914	0.607022	0.693985	0.287269
Translation elongation factor EF1B, gamma chain , Symbols: , chr1:21377873-21380114 FORWARD LENGTH=413	AT1G57720.1	-0.137062	-0.00895901	-0.00957587	-0.359987	-0.103716	0.0433331	0.077115	0.569148			117247	77093.3	106621	71745.6	168673	156330	167629	161097	381875	383096	379349	404130	205372	121477	160020	180229	0.909369	0.993809	0.993384	0.779171	0.930633	1.03049	1.05491	1.48365	763.67	354	35	735	0.319613	0.217024	-0.128896	0.390403	0.14647
ATP phosphoribosyl transferase 1 , Symbols: ATATP-PRT1, HISN1A, ATP-PRT1 , chr1:21504562-21507429 REVERSE LENGTH=411	AT1G58080.1	-0.794699	-0.250288	NaN	0.121746	0.13401	0.117448	NaN	-0.337788			13436	12065.2	7745.36	13239.6	21949.2	16472.4	18453.3	17869.5	NaN	NaN	NaN	NaN	9097	17562	9898	13896	0.576463	0.840728	NaN	1.08805	1.09734	1.08481	NaN	0.791254	131.84	2569	6	55	0.145985	0.366965	-0.307747	0.86949	-0.0287768
TCP family transcription factor , Symbols: , chr1:21512680-21513885 REVERSE LENGTH=377	AT1G58100.2	-0.0816627	NaN	-0.585085	-4.32193	0.611027	NaN	-1.21898	NaN			3114.09	1752.54	2942.72	2676.73	NaN	NaN	NaN	NaN	20326.7	13268.6	13550	5700	20	0	1	27	0.944968	NaN	0.66661	0.05	1.52735	NaN	0.429586	NaN	43.69	4554	2	7	0.0954907	0.339721	-1.66289	0.795809	-0.303977
TRAF-like family protein , Symbols: ZW9 , chr1:21612394-21614089 REVERSE LENGTH=396	AT1G58270.1	-0.171062	0.117414	-0.62997	0.254399	-0.0702439	0.410492	0.665616	-0.158309			152892	85919.8	135797	81836.6	145857	140360	158224	186558	1262646	757331	815909	1201313	199109	201020	237505	180129	0.888189	1.08479	0.64619	1.19284	0.952477	1.32914	1.58625	0.896075	254.43	953	12	310	0.189394	0.621278	-0.107305	0.359251	0.211889
Ribosomal protein S5 family protein , Symbols: , chr1:21806279-21807475 REVERSE LENGTH=284	AT1G58983.1	-0.117949	1.11481	0.0393202	-0.296769	-0.157949	0.732797	0.108635	-0.0430214			179478	193650	165389	173568	23454.3	27105.3	50794	45045.2	349840	416042	359506	448580	139356	153268	113446	148765	0.921497	2.16566	1.02763	0.814073	0.896298	1.66186	1.07821	0.97062	421.24	1831	20	1570	0.179577	0.601287	0.184852	0.478992	0.160115
ZCW7 , Symbols: ZCW7 , chr1:21889927-21891910 REVERSE LENGTH=324	AT1G59600.1	NaN	0.295101	0.0993622	1.07299	NaN	-0.0877424	0.0576419	-1.06116			NaN	NaN	NaN	NaN	2325.57	4057.58	2853.4	3818.16	1749.28	1199.12	1874	1248	607	1325	1277	635	NaN	1.22697	1.0713	2.10379	NaN	0.940994	1.04076	0.479245	73.68	3542	4	6	0.188272	0.241684	0.489151	0.409157	-0.363755
dynamin-like 3 , Symbols: ADL3, CF1, DRP2B, DL3 , chr1:21893413-21900780 FORWARD LENGTH=920	AT1G59610.1	0.0706896	-0.679593	-0.309973	-0.0985402	-0.0571435	-0.542029	-0.13914	0.376784			29799.5	26293	31296	25271.9	32475.1	37521.4	20275.6	25769.9	85261.8	73866.3	68777	67075	21008	12659	19621	16437	1.05022	0.624342	0.806657	0.933978	0.961165	0.686804	0.90806	1.29844	937.94	288	45	327	0.296739	0.213824	-0.254354	0.664139	-0.0903824
ABC-2 and Plant PDR ABC-type transporter family protein , Symbols: PEN3, PDR8, ATPDR8, ABCG36, ATABCG36 , chr1:22034661-22039844 FORWARD LENGTH=1469	AT1G59870.1	0.137484	0.117345	-1.5318	-0.669851	0.114261	-0.441204	-0.307355	-1.67807			3432.91	3457.73	3776.15	3742.71	2391.47	3924.07	2594.11	2890.16	1292.48	2130.87	447	1722	35	48	22	15	1.09998	1.08474	0.345847	0.628571	1.08242	0.73652	0.808122	0.3125	1013.69	217	50	233	0.179714	0.3065	-0.486705	0.230482	-0.578093
pyruvate dehydrogenase complex E1 alpha subunit , Symbols: AT-E1 ALPHA, E1 ALPHA , chr1:22051368-22053660 FORWARD LENGTH=389	AT1G59900.1	-0.242973	-0.362246	-1.07287	0.0376973	-0.0478857	0.232963	0.508205	-0.511775			12958.6	10411.4	10950.1	10071.5	9557.32	8030.07	7435.14	9437.31	29940.8	14358.6	14233	20422	19604	26711	20123	18734	0.845002	0.777952	0.475372	1.02647	0.967353	1.17525	1.42228	0.701359	371.91	1324	18	205	0.233933	0.181048	-0.410098	0.84821	0.045377
NAD(P)-linked oxidoreductase superfamily protein , Symbols: , chr1:22071410-22073067 REVERSE LENGTH=326	AT1G59960.1	-0.155361	2.17516	-1.37591	0.0248961	1.42622	0.0884647	-2.72195	-0.574773			591.927	242.941	531.495	652.884	120.42	608.48	543.862	646.959	2898.98	1893.52	1117	287	3447	8183	3507	5494	0.897908	4.51637	0.385308	1.01741	2.68742	1.06324	0.151569	0.671392	58.56	4057	3	14	0.134969	0.835351	0.167196	0.642226	-0.445509
Adaptor protein complex AP-1, gamma subunit , Symbols: , chr1:22142944-22149296 REVERSE LENGTH=862	AT1G60070.1	0.017169	0.860726	-0.363154	-1.00869	-0.421105	0.431123	-0.0177943	-0.60161			1203.42	1554.12	1217.83	1160.7	3222.1	6144.2	5851.17	8284.12	5090.92	4171.13	3958	4120	10823	8455	5379	5572	1.01197	1.81595	0.777463	0.496997	0.746852	1.34828	0.987742	0.659018	255.78	1218	13	51	0.176334	0.77253	-0.123488	0.554431	-0.152346
pre-mRNA processing ribonucleoprotein binding region-containing protein , Symbols: emb1220 , chr1:22193008-22195177 FORWARD LENGTH=485	AT1G60170.1	-0.225098	-0.352142	0.129036	0.278375	0.245028	1.10739	0.70456	-0.89775			834.26	280.332	713.74	332.226	3141.59	1124.15	2461.18	2422.04	189.29	151.566	207	247	343	531	416	285	0.855537	0.78342	1.09356	1.21283	1.18512	2.15456	1.62965	0.536723	89.27	3038	5	9	0.181443	0.792408	-0.0424572	0.551446	0.289807
DC1 domain-containing protein , Symbols: , chr1:22261978-22264243 FORWARD LENGTH=578	AT1G60420.1	0.0707896	0.333316	-0.109954	-0.533523	0.411698	0.0339086	-0.109411	-0.136182			9047.77	10219.5	9502.8	13594.6	36838	50598.7	46412.4	51802	27000.3	34387.4	25019	31876	29120	24224	20118	22042	1.05029	1.25991	0.926618	0.690865	1.33025	1.02378	0.926967	0.909924	363.93	478	17	111	0.394464	0.76421	-0.059843	0.718469	0.0500034
cytochrome B5-like protein , Symbols: B5 #5, ATCB5LP, CB5LP , chr1:22342589-22342954 REVERSE LENGTH=121	AT1G60660.1	-0.0888708	0.0864108	-0.927435	-0.0767169	0.335083	-3.02669	-0.0247364	0.290951			1775.65	1689.5	1669.57	2131.22	187.721	456.937	199.309	56.0703	1205.8	1097.66	634	1079	1371	998	1300	1221	0.940258	1.06173	0.525792	0.948213	1.26145	0.122709	0.983	1.22345	41.14	4786	2	17	0.181818	0.351687	-0.251653	0.508818	-0.606347
NAD(P)-linked oxidoreductase superfamily protein , Symbols: , chr1:22347824-22349236 REVERSE LENGTH=346	AT1G60680.1	0.389899	NaN	-0.0515097	0.411653	-0.108148	NaN	1.32898	0.556494			1728.97	1743.63	2265.48	1617.7	NaN	NaN	NaN	NaN	8071.09	1631.21	7788	4098	1387	1143	1845	1681	1.3103	NaN	0.964926	1.33021	0.927778	NaN	2.51225	1.47069	201.9	3164	10	44	0.150289	0.239387	0.250014	0.289791	0.592442
NAD(P)-linked oxidoreductase superfamily protein , Symbols: ATB2 , chr1:22355073-22356627 REVERSE LENGTH=345	AT1G60710.1	-0.109054	-0.25782	0.0402257	0.188774	-0.321929	0.24182	-0.423606	-0.326182			15118.5	16402.3	14017.9	13121.8	24078.5	22231.2	20138.1	26288.1	59941.2	46463.2	61636	34641	35316	36767	40253	29327	0.927196	0.836351	1.02827	1.13979	0.8	1.18248	0.745559	0.797645	411.61	1037	21	120	0.373913	0.743644	-0.0344683	0.264598	-0.207474
Tetratricopeptide repeat (TPR)-like superfamily protein , Symbols: , chr1:22366959-22368648 REVERSE LENGTH=491	AT1G60770.1	0.140525	-0.272197	0.00576773	0.086645	-0.189804	-0.459543	-0.0701385	-0.0759055			11658.5	16457.5	12851.2	14428.7	26546.5	25170	21982	18304.1	142116	191478	142685	182392	19306	18867	20501	17900	1.10231	0.828058	1.00401	1.0619	0.876725	0.727217	0.952547	0.948746	277.96	824	14	59	0.327902	0.921555	-0.0098147	0.117209	-0.198848
Clathrin adaptor complexes medium subunit family protein , Symbols: HAP13 , chr1:22369289-22371885 REVERSE LENGTH=428	AT1G60780.1	0.675256	0.201521	0.563198	-0.947592	-0.498657	0.171747	-0.213069	-0.768809			4041.97	6332.34	6454.55	4481.81	12605.3	12966.8	14494.9	14606.1	4747.76	7393.07	7015	6378	3460	1191	1794	699	1.59688	1.14991	1.47754	0.518497	0.707766	1.12642	0.8627	0.586902	140.57	2005	7	32	0.21729	0.761831	0.123096	0.202588	-0.327197
ATP-citrate lyase A-2 , Symbols: ACLA-2 , chr1:22388691-22390993 REVERSE LENGTH=423	AT1G60810.1	-0.470753	-0.123998	0.090854	0.254215	-0.0849891	-0.0342307	-0.252119	-0.154398			23670.5	19358.4	17080.3	18250.9	15752.2	13134.8	14454.9	12826.8	25726.8	41132	27399	34537	19799	22238	23614	19981	0.721588	0.917641	1.065	1.19269	0.942792	0.976552	0.839662	0.898507	265.19	2537	13	139	0.177305	0.716862	-0.0624207	0.0686174	-0.131434
DNA-directed RNA polymerase family protein , Symbols: ATRPAC42, AAC42 , chr1:22398588-22400155 REVERSE LENGTH=302	AT1G60850.3	0.338904	0.57775	0.390122	-0.483231	0.341895	0.216824	0.913505	0.240268			10037	12450.8	12694.7	15780.5	21639.6	15949.8	32297.5	18536.4	21171.2	18087.5	27745	34070	17985	14403	12866	17013	1.2648	1.49252	1.3105	0.715374	1.26742	1.16217	1.88362	1.18121	78.2	3393	4	16	0.172185	0.446107	0.205886	0.07971	0.428123
cleavage and polyadenylation specificity factor 73-I , Symbols: CPSF73-I , chr1:22474954-22477660 REVERSE LENGTH=693	AT1G61010.3	1.07595	0.268956	NaN	-0.244318	0.20343	0.479157	NaN	-0.248432			3064.48	5260.79	6460.27	6057.45	920.323	1391.68	1108.93	1939.91	NaN	NaN	NaN	NaN	8608	7687	7267	6471	2.10812	1.20494	NaN	0.844215	1.15143	1.39393	NaN	0.841811	97.84	2880	5	16	0.132756	0.440474	0.366864	0.565427	0.144719
disease resistance protein (TIR class), putative , Symbols: , chr1:22508831-22512122 REVERSE LENGTH=807	AT1G61100.2	-0.0170826	-0.486036	-0.257745	-0.608322	-0.393681	-0.215269	-0.479462	-0.0600533			4571.01	4322.32	4517.2	3290.08	3315.46	2218.8	2367.19	1911.24	2880.22	2322.78	2409	1666	2148	1815	1409	1741	0.988229	0.713984	0.836394	0.655959	0.761185	0.861386	0.717245	0.959229	70.14	3600	3	14	0.0570012	0.078792	-0.342296	0.0546334	-0.287116
LisH and RanBPM domains containing protein , Symbols: , chr1:22542979-22544355 FORWARD LENGTH=226	AT1G61150.4	0.204833	NaN	0.240549	-0.0542582	-0.00194739	NaN	-1.17579	-1.12942			2534.77	2795.58	2921.46	2791.81	NaN	NaN	NaN	NaN	11388.6	12551.9	13455	5556	1463	1993	1409	911	1.15255	NaN	1.18144	0.96309	0.998651	NaN	0.442642	0.4571	132.25	2157	6	42	0.362832	0.295579	0.130375	0.18298	-0.769052
translocase of the inner mitochondrial membrane 13 , Symbols: TIM13 , chr1:22718897-22719473 REVERSE LENGTH=87	AT1G61570.1	0.0839777	0.319759	0.680379	0.125383	0.0658374	-0.26853	-1.19901	-0.526312			40399	42604.4	42820.4	44593.8	286416	342154	357482	284044	32205.3	51134.9	51611	22273	23492	32453	25625	22533	1.05994	1.24812	1.60256	1.0908	1.04669	0.830165	0.435573	0.694327	67.68	3639	3	198	0.517241	0.112829	0.302374	0.169909	-0.482005
R-protein L3 B , Symbols: RPL3B, ARP2 , chr1:22720833-22722402 REVERSE LENGTH=390	AT1G61580.1	-0.244196	-0.260993	-0.196376	-0.08675	-0.612886	-0.497347	0.534491	-0.142799	+		55958.9	40205.4	47245.3	26289.8	19322.8	18689.8	16125.1	13240	84389.4	81401.2	73650	117904	38949	46700	36676	42299	0.844286	0.834513	0.87274	0.941642	0.653887	0.708408	1.44843	0.90576	460.21	1299	23	327	0.217949	0.0152057	-0.197079	0.536649	-0.179635
phosphoinositide binding , Symbols: , chr1:22737653-22739209 FORWARD LENGTH=310	AT1G61620.1	0.666569	NaN	0.199569	-0.114512	0.225535	NaN	0.608758	-0.339052			5176.8	4490.44	8217.09	5250.27	NaN	NaN	NaN	NaN	164.583	197.384	189	301	249	339	230	268	1.58729	NaN	1.14836	0.923695	1.16921	NaN	1.52495	0.79056	100.01	2816	5	13	0.222581	0.384608	0.250542	0.609602	0.16508
Lung seven transmembrane receptor family protein , Symbols: , chr1:22770132-22772258 FORWARD LENGTH=513	AT1G61670.1	NaN	-1.0047	-0.646648	0.440162	NaN	0.494096	2.47222	-1.48958			NaN	NaN	NaN	NaN	949.51	414.798	473.212	584.217	713.88	134.98	456	749	185	278	251	99	NaN	0.498374	0.638763	1.35676	NaN	1.40844	5.54897	0.356115	19.63	6339	1	3	0.0253411	0.450819	-0.403728	0.708843	0.492244
DNA-binding storekeeper protein-related transcriptional regulator , Symbols: , chr1:22793447-22794577 REVERSE LENGTH=376	AT1G61730.1	-0.30937	-0.52071	0.359906	-0.744094	-0.141884	-0.223087	0.223526	0.22029			10783.9	11299.8	8702.56	10241.4	89720.8	73426.8	62538	62907	10062	13193.9	12913	15405	26442	21780	15787	25373	0.806994	0.697029	1.28334	0.597043	0.906335	0.85673	1.16758	1.16497	284.83	789	14	79	0.364362	0.292437	-0.303567	0.877868	0.0197114
Chaperone DnaJ-domain superfamily protein , Symbols: , chr1:22810220-22812370 FORWARD LENGTH=300	AT1G61770.1	-0.125622	0.480987	-0.243811	-1.00756	-0.366093	-0.0396342	0.178435	-0.537771			530.854	630.676	486.586	489.329	12176.8	9838.88	16995.1	9572.26	34292	29529.3	28960	33417	957	1218	476	839	0.916609	1.3957	0.844511	0.497388	0.775881	0.972902	1.13166	0.688834	124.44	2298	6	21	0.3	0.516706	-0.224001	0.319832	-0.191266
Oligosaccharyltransferase complex/magnesium transporter family protein , Symbols: , chr1:22814390-22815430 FORWARD LENGTH=346	AT1G61790.1	-0.0938651	-0.279951	-0.507159	-0.137773	0.276126	0.575499	-1.77616	0.031185			33428	32154.6	31322.3	38937.2	33185	28842.3	27331.8	42980.6	85.2749	85.6282	60	25	5885	5629	5349	5752	0.937009	0.823619	0.703607	0.908921	1.21094	1.49019	0.29196	1.02185	169.01	1635	8	62	0.228324	0.0715229	-0.254687	0.701547	-0.223337
beta glucosidase 46 , Symbols: BGLU46 , chr1:22835452-22838444 FORWARD LENGTH=516	AT1G61820.1	0.129748	-2.38219	-1.17349	0.0368295	0.00639224	0.462082	-0.425506	0.173549			4056.55	3921.1	4438.29	3938.51	193.574	190.41	37.1311	262.295	5762.97	7852.78	2555	5847	3326	3004	3412	3388	1.0941	0.191819	0.443348	1.02586	1.00444	1.37753	0.744577	1.12783	83.31	3181	4	22	0.108527	0.247453	-0.847274	0.789475	0.0541294
Coatomer, alpha subunit , Symbols: , chr1:22919814-22923728 FORWARD LENGTH=1216	AT1G62020.1	-0.125819	0.0326005	-0.434739	-0.144766	-0.150198	-0.224434	0.128843	0.143318			19859.4	13475.3	18200.8	12142.9	20683.3	15943.6	21156	13646.6	41374.5	40325.9	30610	44093	42996	44704	38891	49373	0.916484	1.02285	0.739828	0.904526	0.901127	0.855931	1.09342	1.10444	1013.45	537	49	383	0.198191	0.182491	-0.168181	0.804158	-0.0256176
O-fucosyltransferase family protein , Symbols: , chr1:23046965-23050053 FORWARD LENGTH=652	AT1G62330.1	0.226903	NaN	NaN	-1.79008	1.08038	NaN	-2.33941	0.108601			113.272	70.5106	132.564	149.101	NaN	NaN	NaN	NaN	45.2981	242.926	0	48	830	550	240	593	1.17032	NaN	0	0.289157	2.11459	NaN	0.197591	1.07818	100.58	2798	5	9	0.0966258	0.580267	-0.781587	0.742469	-0.383477
ACC oxidase 2 , Symbols: ACO2, ATACO2 , chr1:23082340-23084068 FORWARD LENGTH=320	AT1G62380.1	0.00491737	0.00871043	0.169682	0.994371	-0.0598936	0.331637	-0.0441179	-0.655915			51926.1	45068.8	52103.3	43236.1	32216.7	34544.2	32411.8	43471.8	120291	125356	135305	121581	50591	94091	100788	59717	1.00341	1.00606	1.12481	1.99221	0.959335	1.25844	0.969883	0.634673	424.48	423	20	297	0.565625	0.301478	0.29442	0.636153	-0.107072
Octicosapeptide/Phox/Bem1p (PB1) domain-containing protein / tetratricopeptide repeat (TPR)-containing protein , Symbols: Phox2 , chr1:23084632-23086887 REVERSE LENGTH=751	AT1G62390.1	-0.378368	-0.152007	0.441048	-0.215967	0.294137	-0.166322	0.256918	0.586852			8033.72	5443.06	6180.4	6674.01	17216.9	13382.4	15495.2	11925.2	5286.57	8921.91	7177	10661	12285	8646	10577	12986	0.769308	0.899997	1.35759	0.860969	1.22615	0.891112	1.19492	1.50197	349.87	520	17	108	0.292943	0.69844	-0.0763236	0.21526	0.242896
CDP-diacylglycerol synthase 1 , Symbols: ATCDS1, CDS1 , chr1:23106274-23108923 REVERSE LENGTH=421	AT1G62430.1	0.463124	NaN	0.185861	-0.0202665	0.1629	NaN	-1.27732	0.056448			865.574	1269.68	1193.21	1421.45	NaN	NaN	NaN	NaN	484.397	288.442	551	119	1147	1228	1131	1277	1.37852	NaN	1.1375	0.986051	1.11954	NaN	0.412561	1.0399	23.94	5641	1	6	0.0498812	0.273202	0.209573	0.526092	-0.352658
Vacuolar calcium-binding protein-related , Symbols: , chr1:23128799-23129548 FORWARD LENGTH=152	AT1G62480.1	0.179358	0.19738	0.903014	-0.633591	0.168234	-1.04497	-0.913292	0.958959			1583.7	1425.66	1793.35	1601.99	4982.17	2912.91	5712.63	1411.76	536.908	553.701	1004	294	2836	2585	1828	5025	1.13238	1.14661	1.86997	0.64457	1.12368	0.484655	0.530972	1.94391	204.58	1302	9	226	0.828947	0.642495	0.16154	0.691066	-0.207767
flavin-monooxygenase glucosinolate S-oxygenase 4 , Symbols: FMO GS-OX4 , chr1:23169207-23171783 FORWARD LENGTH=461	AT1G62570.1	0.335421	NaN	0.216547	0.106218	0.287376	NaN	-0.490803	-1.01492			3403.77	3540.32	4294.69	4320.67	NaN	NaN	NaN	NaN	18631.6	20267.6	21649	14423	12866	12733	13849	6301	1.26175	NaN	1.16195	1.0764	1.22042	NaN	0.711629	0.494856	62.61	3813	3	22	0.0715835	0.0801983	0.219395	0.395389	-0.406116
Flavin-binding monooxygenase family protein , Symbols: , chr1:23179542-23181411 FORWARD LENGTH=452	AT1G62600.1	-0.115414	NaN	-0.660629	-0.0925121	0.178355	NaN	-0.258152	0.393342			383.766	457.248	354.261	517.419	NaN	NaN	NaN	NaN	2258.92	2187.39	1429	1829	161	67	151	88	0.923118	NaN	0.632602	0.937888	1.13159	NaN	0.836158	1.31343	37.7	5167	2	6	0.0575221	0.259275	-0.289518	0.640224	0.104515
3-ketoacyl-acyl carrier protein synthase III , Symbols: KAS III , chr1:23192502-23194737 FORWARD LENGTH=404	AT1G62640.1	-1.02125	0.366361	0.26506	0.0226818	-0.413608	0.430076	-0.0147278	-0.0466434			4637.75	2530.05	2284.97	1899.42	46847.9	38887.3	60391.5	52393	9023.99	9528.78	10844	9432	19437	21123	19745	20451	0.492688	1.2891	1.20169	1.01585	0.750744	1.3473	0.989843	0.968186	190.59	1420	9	117	0.311881	0.791715	-0.0917876	0.952264	-0.0112256
Glycosyl hydrolases family 32 protein , Symbols: , chr1:23199949-23203515 FORWARD LENGTH=648	AT1G62660.1	0.214492	0.284855	-0.223176	0.766907	-0.134927	0.148362	-0.186115	-0.246576			212675	275394	246766	250805	102432	128356	124791	142259	613964	438619	525969	385533	239622	311301	407745	262394	1.1603	1.21829	0.856678	1.70162	0.910716	1.10831	0.87897	0.842895	400.97	496	19	454	0.322531	0.288585	0.26077	0.316617	-0.104814
stress-inducible protein, putative , Symbols: Hop2 , chr1:23231026-23233380 FORWARD LENGTH=571	AT1G62740.1	0.13628	0.0867636	-0.0381804	-0.258913	0.351149	0.416374	0.023233	-0.203182			11040.7	10239.5	12134.5	13061.3	12451.2	7469.14	13223	9968.08	63207.8	59050.4	61557	60009	12515	10817	10459	9396	1.09907	1.06199	0.973883	0.835717	1.27558	1.33457	1.01623	0.868633	631.01	170	31	195	0.556918	0.847094	-0.0185126	0.385543	0.146894
Translation elongation factor EFG/EF2 protein , Symbols: ATSCO1, ATSCO1/CPEF-G, SCO1 , chr1:23233622-23236321 REVERSE LENGTH=783	AT1G62750.1	0.533307	0.178323	NaN	-0.0168738	-0.538047	1.10946	NaN	2.5025			446.868	352.827	646.726	242.993	2569.07	1942.14	2907.08	4190.46	NaN	NaN	NaN	NaN	258	54	255	306	1.44724	1.13157	NaN	0.988372	0.688703	2.15765	NaN	5.66667	815.91	48	38	526	0.551724	0.287007	0.231585	0.363849	1.02464
Bifunctional inhibitor/lipid-transfer protein/seed storage 2S albumin superfamily protein , Symbols: , chr1:23252369-23253481 FORWARD LENGTH=149	AT1G62790.2	0.491916	NaN	0.165283	2.38975	-0.736017	NaN	1.37755	-0.0928342			1151.47	1564.53	1619.32	939.336	NaN	NaN	NaN	NaN	34711.5	23096.5	38925	60011	5057	20619	26502	19334	1.40631	NaN	1.12139	5.24066	0.600394	NaN	2.59827	0.937679	40.88	4815	2	24	0.174497	0.280639	1.01565	0.797525	0.182901
aspartate aminotransferase 4 , Symbols: ASP4 , chr1:23253934-23257416 REVERSE LENGTH=405	AT1G62800.2	0.563583	0.426756	-0.55126	0.33466	-0.849344	-0.295583	-0.0163402	-0.314445			11500	20648	16996.3	11460.4	7790.15	10569.6	10471.6	8611.5	31824.8	23355	21718	23092	16336	22115	20601	17784	1.47793	1.34421	0.682424	1.26108	0.555037	0.814743	0.988738	0.80416	167.15	2389	8	106	0.2	0.499619	0.193434	0.124203	-0.368928
Copper amine oxidase family protein , Symbols: , chr1:23258253-23261772 REVERSE LENGTH=712	AT1G62810.1	NaN	2.79515	-0.035802	0.206763	NaN	-1.42603	0.0280241	0.492523			NaN	NaN	NaN	NaN	92.617	413.668	642.859	153.947	4204.04	3437.57	4101	3505	4627	3969	5340	5584	NaN	6.94105	0.975489	1.1541	NaN	0.372152	1.01961	1.4069	114.63	2902	6	13	0.105337	0.389056	0.988705	0.653546	-0.301829
nucleotide-rhamnose synthase/epimerase-reductase , Symbols: NRS/ER, UER1 , chr1:23342510-23343859 FORWARD LENGTH=301	AT1G63000.1	0.122087	-0.183847	-0.175157	0.440778	-0.329188	0.108804	0.176178	-0.0963201			154957	177359	168641	141175	117609	96793.3	103537	104376	238179	221433	210948	250194	150371	182367	204104	170589	1.08831	0.880352	0.885671	1.35734	0.795984	1.07833	1.12989	0.935416	464.26	428	23	389	0.518272	0.753494	0.0509652	0.777857	-0.0351317
Major Facilitator Superfamily with SPX (SYG1/Pho81/XPR1) domain-containing protein , Symbols: , chr1:23347972-23351026 REVERSE LENGTH=699	AT1G63010.3	0.791572	NaN	0.730495	0.588621	0.117189	NaN	-0.517138	0.00575353	+		3193.09	5241.7	5527.11	5685.25	NaN	NaN	NaN	NaN	1174.05	1313.76	1948	918	919	1001	1382	1005	1.73096	NaN	1.65921	1.50381	1.08462	NaN	0.698757	1.004	120.6	2380	6	38	0.101574	0.00722155	0.703563	0.570815	-0.131398
MBOAT (membrane bound O-acyl transferase) family protein , Symbols: , chr1:23376061-23378178 REVERSE LENGTH=465	AT1G63050.1	-0.23061	0.379244	NaN	-0.436099	0.233676	-0.581057	NaN	0.347923			2675.33	2215.03	2280.11	2604.49	2841.39	5727.47	3695.69	3828.66	NaN	NaN	NaN	NaN	23	22	17	28	0.852274	1.30066	NaN	0.73913	1.17583	0.668474	NaN	1.27273	65.64	6296	3	14	0.0301075	0.733276	-0.0958218	0.999563	0.000180965
UDP-D-glucose/UDP-D-galactose 4-epimerase 3 , Symbols: UGE3 , chr1:23427559-23429384 REVERSE LENGTH=351	AT1G63180.1	-1.40432	NaN	-0.0722563	-0.454634	1.43725	NaN	-1.98789	-0.052595			1524.22	517.75	575.844	1402.09	NaN	NaN	NaN	NaN	3805.92	7905.39	3620	1993	6230	6704	4546	6464	0.377796	NaN	0.951149	0.729695	2.70805	NaN	0.252106	0.9642	116.13	4218	6	18	0.0940171	0.245534	-0.643737	0.858054	-0.201079
Transcription elongation factor Spt6 , Symbols: , chr1:23443688-23447354 FORWARD LENGTH=1197	AT1G63210.1	0.221894	NaN	0.360527	-0.897314	-0.0811	NaN	-1.93876	1.17221			10510.8	13719.8	12258.3	12969.8	NaN	NaN	NaN	NaN	22712.1	30670.1	29160	8000	10492	3364	5633	7581	1.16626	NaN	1.28389	0.536885	0.945337	NaN	0.260841	2.25357	33.95	6653	2	5	0.00501253	0.816761	-0.104964	0.784127	-0.28255
Aldolase-type TIM barrel family protein , Symbols: , chr1:23472095-23473590 REVERSE LENGTH=227	AT1G63290.1	-0.364922	-0.82831	0.175373	2.05574	0.114581	1.03399	-0.0895175	-0.342151			6435.64	5347.93	4997.35	5789.99	3202.84	1595.39	1803.8	3266.85	1709.97	983.149	1931	924	1098	3197	4565	2522	0.776511	0.563188	1.12926	4.15756	1.08266	2.04768	0.939837	0.788865	58.26	4077	3	7	0.114537	0.709348	0.259469	0.592129	0.179226
glutathione peroxidase 8 , Symbols: GPX8, ATGPX8 , chr1:23535118-23536326 FORWARD LENGTH=167	AT1G63460.1	-0.0530012	-0.37648	-0.580194	1.17156	-0.382875	-0.0243785	0.75573	-1.10988			1877.8	2928.19	1810.06	2245.65	9931.36	9837.23	7650.28	9672.4	36266.9	17563.1	24258	29655	1077	2359	2426	1093	0.963929	0.770315	0.668874	2.25255	0.766908	0.983244	1.68849	0.463332	124.03	2309	6	38	0.407186	0.92435	0.0404715	0.657243	-0.190351
Protein kinase protein with tetratricopeptide repeat domain , Symbols: , chr1:23556015-23558403 FORWARD LENGTH=487	AT1G63500.1	-0.325755	0.276223	-0.70063	0.699994	-0.185543	-0.847268	-0.409669	-0.0823729			12997.4	7781.6	10370.4	6842.5	2081.69	3190.34	2520.97	1773.31	21686.9	21792.1	13344	16405	11715	17118	19031	16168	0.797881	1.21102	0.615303	1.6245	0.879318	0.555836	0.752796	0.944503	131.35	3540	6	40	0.123203	0.970391	-0.0125419	0.110316	-0.381213
GMP synthase (glutamine-hydrolyzing), putative / glutamine amidotransferase, putative , Symbols: , chr1:23604127-23607080 REVERSE LENGTH=534	AT1G63660.1	-0.0822696	-0.314831	0.0681806	-0.603591	-0.208819	-0.0612012	0.209958	0.219249			62432.5	65129	58971.9	56352.5	50571.2	45256.6	40656.4	43376.9	92430	87528.3	96903	101240	96772	69446	63687	80844	0.944571	0.803945	1.04839	0.658114	0.865245	0.958466	1.15665	1.16413	435.87	314	21	219	0.397004	0.209717	-0.233128	0.730741	0.0397966
Peptidase M1 family protein , Symbols: , chr1:23657791-23664243 REVERSE LENGTH=987	AT1G63770.3	0.119277	-0.0455988	0.14166	0.264303	-0.136323	0.204788	0.0412515	0.128451			141324	170748	153505	155353	84048.7	81473.8	81433.8	93899.9	356374	404991	393143	416738	146656	163156	176142	178349	1.08619	0.968888	1.10317	1.20106	0.909835	1.15252	1.02901	1.09312	1085.29	13	51	584	0.573455	0.156391	0.11991	0.476299	0.059542
Ribosomal RNA processing Brix domain protein , Symbols: IMP4 , chr1:23665045-23667243 REVERSE LENGTH=294	AT1G63780.1	-0.871493	0.0616458	0.317381	-0.618702	0.0465671	-0.244129	0.0456952	0.3597			2933.49	2978.32	1603.39	3076.02	2347.09	3036.5	2449.56	2563.79	1798.46	2657.48	2241	2743	11897	8776	7748	11261	0.546581	1.04366	1.24607	0.651257	1.0328	0.844326	1.03218	1.28316	119.59	2400	6	30	0.258503	0.393692	-0.277792	0.701841	0.0519583
ubiquitin-conjugating enzyme 5 , Symbols: UBC5 , chr1:23667888-23669003 REVERSE LENGTH=185	AT1G63800.1	0.0615913	NaN	1.58103	-0.131857	-0.642585	NaN	NaN	0.57932			2883.01	4407.97	3008.75	2823.59	NaN	NaN	NaN	NaN	1141.77	0	3416	520	2805	1708	2560	2552	1.04362	NaN	2.99184	0.912656	0.640564	NaN	NaN	1.49415	40.84	4820	2	11	0.113514	0.450631	0.503589	0.967068	-0.0316322
CONTAINS InterPro DOMAIN/s: Nrap protein (InterPro:IPR005554), Has 396 Blast hits to 382 proteins in 182 species: Archae - 3, Bacteria - 2, Metazoa - 142, Fungi - 146, Plants - 43, Viruses - 0, Other Eukaryotes - 60 (source: NCBI BLink). , Symbols: , chr1:23669690-23675542 REVERSE LENGTH=1053	AT1G63810.1	-0.996193	-0.454489	-0.147796	-0.609234	-0.836955	0.375043	0.780196	0.150161			816.011	594.404	409.084	332.762	1599.48	1567.01	1167.25	2032.22	7823.82	4410.83	7062	7575	9351	6190	6130	6869	0.501321	0.729768	0.902628	0.655545	0.559824	1.29688	1.71736	1.10969	134.94	2114	7	24	0.0807217	0.0521239	-0.551928	0.755768	0.117111
monodehydroascorbate reductase 6 , Symbols: MDAR6 , chr1:23730206-23733534 FORWARD LENGTH=486	AT1G63940.1	0.00493512	0.042801	-0.196645	0.478369	-0.286301	0.314163	-0.332498	-0.273316			285091	263789	286068	216307	403635	383835	415789	477218	404427	438820	352894	348493	217116	292216	302479	241784	1.00343	1.03011	0.872578	1.39317	0.820002	1.24329	0.79416	0.827415	675.03	93	31	769	0.62963	0.602768	0.0823651	0.415757	-0.144488
type one serine/threonine protein phosphatase 3 , Symbols: TOPP3 , chr1:23758626-23760274 REVERSE LENGTH=322	AT1G64040.1	-0.806918	0.271687	0.677227	-0.458892	0.855806	NaN	2.04407	-0.643931			430.87	506.637	246.286	916.895	1528.06	506.301	1844.71	0	1049.99	700.519	1679	2889	1002	1211	729	775	0.571602	1.20722	1.59906	0.727545	1.80977	0	4.12408	0.639967	22.36	5827	1	8	0.0465839	0.829653	-0.079224	0.435587	0.751983
Reticulan like protein B3 , Symbols: RTNLB3 , chr1:23789395-23790669 FORWARD LENGTH=255	AT1G64090.1	-0.225707	0.198352	-1.60985	-0.570046	0.155938	-0.210862	-0.271289	0.65594			32798.9	29184.2	28048.8	32515.4	150531	184815	172717	159684	63061.6	64176.2	20661	53175	24007	14172	16171	22330	0.855176	1.14739	0.327632	0.673595	1.11415	0.864021	0.828579	1.57564	74.07	3535	4	25	0.207843	0.248283	-0.551813	0.724817	0.0824317
6-phosphogluconate dehydrogenase family protein , Symbols: , chr1:23825549-23827012 REVERSE LENGTH=487	AT1G64190.1	0.00262974	-0.17494	0.193618	0.0481723	-0.233893	-0.0288522	-0.121014	0.113195			97234.3	82369.6	97411.7	70041.9	115272	90020	102109	88237.6	100871	109090	115359	100313	53042	57191	54843	61859	1.00182	0.885804	1.14363	1.03395	0.850337	0.9802	0.919541	1.08162	613.67	1129	28	414	0.209446	0.833794	0.0173699	0.424874	-0.067641
myosin heavy chain-related , Symbols: , chr1:23872172-23873970 FORWARD LENGTH=555	AT1G64330.1	-0.169285	NaN	-0.791032	0.423845	-0.152174	NaN	-0.934158	0.101199			51826.5	45288.7	46088.4	40755	0	0	0	0	29574.5	33874.2	17092	17728	3470	4624	4655	4960	0.889283	NaN	0.577931	1.3415	0.899894	NaN	0.523348	1.07266	429.83	369	22	72	0.425225	0.660848	-0.178824	0.402472	-0.328378
Transducin/WD40 repeat-like superfamily protein , Symbols: SEH1H , chr1:23881582-23883073 FORWARD LENGTH=326	AT1G64350.1	-0.104936	NaN	NaN	0.340486	0.583865	NaN	-1.54387	-0.273909			1216.24	2154.88	1130.92	3229.86	NaN	NaN	NaN	NaN	0	1282.93	755	440	1931	3915	2445	3238	0.929846	NaN	NaN	1.26618	1.49886	NaN	0.342965	0.827075	38.78	5039	2	4	0.0644172	0.690322	0.117775	0.574218	-0.411304
glycosyl hydrolase 9C2 , Symbols: AtGH9C2, GH9C2 , chr1:23911329-23914642 FORWARD LENGTH=620	AT1G64390.1	1.10463	NaN	-0.513595	-0.253757	-0.315823	NaN	0.574479	-0.0954803			7.3242	7.79816	15.7502	6.26499	NaN	NaN	NaN	NaN	318.356	252.495	223	376	217	203	182	190	2.15044	NaN	0.700475	0.83871	0.803393	NaN	1.48914	0.935961	58.6	4052	3	7	0.0758065	0.843509	0.112426	0.857794	0.0543919
NAD(P)-binding Rossmann-fold superfamily protein , Symbols: RHD1, REB1, UGE4 , chr1:23937102-23939565 FORWARD LENGTH=348	AT1G64440.1	0.466299	-0.38051	-0.884843	0.0580991	0.123403	0.423792	0.224912	-0.929763			1703.83	2036.76	2353.94	2218.65	1156.06	1142.32	888.049	1532.36	14388.4	7705.96	7792	9006	4940	8599	5143	4514	1.38156	0.768166	0.541547	1.04109	1.0893	1.34145	1.16871	0.524945	112.32	2548	6	36	0.295977	0.568783	-0.185239	0.904819	-0.039414
regulatory particle non-ATPase 12A , Symbols: RPN12a , chr1:23956459-23958120 FORWARD LENGTH=267	AT1G64520.1	0.268608	0.273206	0.376812	0.0147277	0.107175	0.100056	-0.364895	-0.779449			41517.2	43887.5	50013.6	47272	98928.4	140547	119554	150640	57021	79756.6	74040	61933	15301	18816	15458	10962	1.20465	1.20849	1.29847	1.01026	1.07712	1.07182	0.776525	0.582589	289.88	762	14	186	0.696629	0.0563521	0.233339	0.351047	-0.234278
general control non-repressible 3 , Symbols: ATGCN3, GCN3 , chr1:23968850-23973369 FORWARD LENGTH=715	AT1G64550.1	0.379192	-0.832436	-0.0561194	-0.26127	0.450553	-0.0469079	-0.118312	-0.0813958			6285.54	8631.36	8175.05	11795.3	39629	23948.2	22254.9	23182	76112.9	88677	73209	81695	25011	26651	20868	25189	1.30061	0.56158	0.961848	0.834353	1.36656	0.968009	0.921265	0.945143	340.26	551	17	109	0.283916	0.49958	-0.192658	0.728903	0.0509842
early nodulin-like protein 8 , Symbols: ENODL8, AtENODL8 , chr1:24022482-24023151 REVERSE LENGTH=191	AT1G64640.1	1.0155	-0.304787	0.106827	NaN	-0.0123411	0.194402	-0.492016	NaN			792.027	1481.74	1601.17	1469.12	751.667	462.643	608.521	529.379	1496.95	1507.67	1612	1072	NaN	NaN	NaN	NaN	2.02161	0.809562	1.07686	NaN	0.991482	1.14425	0.711031	NaN	20.02	6275	1	10	0.0732984	0.557059	0.272514	0.661826	-0.103318
methionine gamma-lyase , Symbols: ATMGL, MGL , chr1:24028977-24030537 FORWARD LENGTH=441	AT1G64660.1	NaN	-0.728127	-0.206934	0.245559	NaN	0.0963782	-0.332707	-0.835821			NaN	NaN	NaN	NaN	7233.59	7808.59	4366.83	8348.06	3074.88	2860.04	2664	2271	2118	1817	2511	1018	NaN	0.603687	0.866376	1.18555	NaN	1.06909	0.794045	0.560264	83.77	3168	4	11	0.117914	0.499766	-0.229834	0.315829	-0.357383
deletion of SUV3 suppressor 1(I) , Symbols: ATDSS1(I), DSS1(I) , chr1:24052787-24053712 REVERSE LENGTH=74	AT1G64750.1	0.926276	0.126371	NaN	-1.36257	0.606806	-0.16565	NaN	-1.38702			11.9033	37.5087	22.6206	57.1214	4554.46	6301.74	4971.4	5618.17	NaN	NaN	NaN	NaN	18	34	7	13	1.90036	1.09154	NaN	0.388889	1.52288	0.891527	NaN	0.382353	66.64	3671	3	17	0.445946	0.891715	-0.103308	0.64143	-0.315289
ILITYHIA , Symbols: ILA , chr1:24065232-24081908 REVERSE LENGTH=2610	AT1G64790.1	-0.379884	-0.192113	0.0599233	-0.0267186	-0.303725	0.445958	0.647912	-0.0344735			53089.7	45525.8	40799.4	36883	42327.6	36330.6	37050.3	49490.2	110183	92956.9	114856	145654	41963	39048	41193	38126	0.768499	0.875323	1.04241	0.981651	0.810158	1.36222	1.5669	0.976388	691.39	78	36	102	0.182375	0.259152	-0.134698	0.44958	0.188918
Ribosomal protein S5 family protein , Symbols: , chr1:24105713-24108780 FORWARD LENGTH=515	AT1G64880.1	0.191838	NaN	-0.342035	-0.947341	-0.764142	NaN	-0.515675	1.23931			4175.86	4325.84	4769.75	2547.07	NaN	NaN	NaN	NaN	11661.4	13836.3	9200	9678	13961	3730	7240	8806	1.14222	NaN	0.788928	0.518587	0.588803	NaN	0.699465	2.36086	224.51	1139	11	58	0.215534	0.381974	-0.365846	0.984859	-0.0135021
Nucleotide-diphospho-sugar transferases superfamily protein , Symbols: , chr1:24137840-24138619 REVERSE LENGTH=259	AT1G64980.1	0.505197	0.0504226	-0.185366	0.1477	-0.962466	0.605142	-0.623822	0.413153			5476.84	7846.15	7773.36	4026.48	7616.12	6873.73	7887.01	10455.8	4707.62	8065.35	4140	5234	8562	6128	9485	8160	1.41932	1.03557	0.879426	1.1078	0.513179	1.52113	0.648949	1.33159	107.23	2638	5	43	0.227799	0.433184	0.129488	0.736262	-0.141998
Plant protein of unknown function (DUF827) , Symbols: , chr1:24149543-24154024 FORWARD LENGTH=1345	AT1G65010.1	-0.296681	0.0252271	-0.544727	0.160709	0.0754782	0.360202	0.0901499	-0.228098			2551.89	2441.15	2077.55	2572.27	15819.3	13476	16098.3	17297.8	35551.1	23580.5	24371	25101	12738	13218	14239	11285	0.814123	1.01764	0.685521	1.11784	1.05371	1.28361	1.06448	0.85376	634.92	117	31	107	0.26171	0.378827	-0.163868	0.579663	0.0744333
Transducin/WD40 repeat-like superfamily protein , Symbols: , chr1:24156798-24158511 FORWARD LENGTH=345	AT1G65030.1	NaN	-1.37219	0.0718686	-1.69353	NaN	3.59285	-2.05984	2.36286			NaN	NaN	NaN	NaN	578.764	19.688	223.58	237.551	8939.4	13246.2	9396	3177	3490	549	1079	2824	NaN	0.386305	1.05108	0.309169	NaN	12.0658	0.239843	5.1439	42.5	4636	2	10	0.101449	0.20742	-0.99795	0.528262	1.29862
ARM repeat superfamily protein , Symbols: , chr1:24226204-24228799 FORWARD LENGTH=411	AT1G65220.1	0.330546	-0.177284	-0.130801	-0.299196	0.26167	0.268221	0.012756	0.0663051			84.8742	85.6962	106.728	102.738	18555.5	12792.5	16409.8	15406.3	15079	15764	13772	15904	8847	12566	7190	13157	1.25749	0.884366	0.913324	0.812705	1.19887	1.20432	1.00888	1.04703	209.37	3129	10	90	0.13382	0.650369	-0.0691839	0.104341	0.152238
unknown protein, FUNCTIONS IN: molecular_function unknown, INVOLVED IN: biological_process unknown, LOCATED IN: endoplasmic reticulum, plasma membrane, EXPRESSED IN: 24 plant structures, EXPRESSED DURING: 13 growth stages, Has 35333 Blast hits to 34131 proteins in 2444 species: Archae - 798, Bacteria - 22429, Metazoa - 974, Fungi - 991, Plants - 531, Viruses - 0, Other Eukaryotes - 9610 (source: …	AT1G65270.3	0.467833	-0.121826	-0.547692	0.514632	-0.120961	0.887344	-0.235127	0.547616			6601.97	7836.36	9130.73	7206.12	5833.6	4840.69	5361.22	8954.16	36352.1	42142.9	24869	35805	4946	5909	7066	8637	1.38303	0.919024	0.684114	1.42863	0.919575	1.84977	0.84961	1.46167	138.67	2039	7	46	0.287671	0.778194	0.0782368	0.389389	0.269718
mitochondrial acyl carrier protein 2 , Symbols: mtACP2 , chr1:24249088-24250366 REVERSE LENGTH=126	AT1G65290.1	-0.873277	0.598295	0.305078	0.119643	0.181486	-0.388002	-0.355408	-0.132569			11147.4	10321.2	6085.43	11704.7	6943.72	9267.9	10512.3	7082.41	100768	114710	124498	89663	38385	39604	41704	36127	0.545906	1.51393	1.23549	1.08647	1.13405	0.764187	0.781649	0.912206	82.66	3204	4	44	0.309524	0.914041	0.0374348	0.277752	-0.173623
xyloglucan endotransglucosylase/hydrolase 17 , Symbols: ATXTH17, XTH17 , chr1:24257262-24258319 FORWARD LENGTH=282	AT1G65310.1	-0.124791	-0.306215	-0.94335	NaN	-0.877084	-0.0337568	1.05931	NaN			2931.42	1621.16	2688.52	882.666	1275.65	1316.65	1031.7	1286.2	3511.38	2643.08	1826	5508	NaN	NaN	NaN	NaN	0.917137	0.808761	0.520024	NaN	0.544467	0.976873	2.08393	NaN	237.02	3770	11	142	0.14539	0.206217	-0.458119	0.937691	0.0494897
global transcription factor group B1 , Symbols: GTB1 , chr1:24306945-24314327 REVERSE LENGTH=1647	AT1G65440.1	0.245403	-1.09779	0.926642	-0.303772	0.398796	-0.197555	-1.03678	0.781617			1938.43	2038.79	2297.87	2687.96	1879.29	3252.44	878.06	2836.22	4030.31	6953.02	7661	3389	2665	1527	2159	2625	1.18542	0.467231	1.90085	0.810131	1.31841	0.872027	0.487414	1.71906	390.38	449	20	53	0.15847	0.901949	-0.05738	0.974991	-0.0134805
Pectin lyase-like superfamily protein , Symbols: , chr1:24374098-24375846 REVERSE LENGTH=397	AT1G65570.1	0.473394	-0.0799796	NaN	0.239848	-0.283022	1.18289	NaN	0.0178028			411.633	501.52	571.499	412.183	768.939	279.658	727.471	634.912	NaN	NaN	NaN	NaN	1244	1047	1469	1060	1.38837	0.946071	NaN	1.18087	0.821867	2.27031	NaN	1.01242	40.6	4858	2	6	0.0881612	0.318749	0.211087	0.564441	0.305891
Endonuclease/exonuclease/phosphatase family protein , Symbols: FRA3 , chr1:24377598-24383940 REVERSE LENGTH=1101	AT1G65580.1	-0.268231	NaN	0.647771	1.11704	0.295796	NaN	0.917332	0.895811			298.86	293.077	248.154	359.77	NaN	NaN	NaN	NaN	974.632	517.309	1527	977	213	244	462	454	0.830337	NaN	1.56675	2.16901	1.22756	NaN	1.88862	1.86066	68.31	3624	3	10	0.058129	0.344839	0.49886	0.0746717	0.70298
beta-hexosaminidase 3 , Symbols: HEXO3, ATHEX1 , chr1:24385996-24390989 FORWARD LENGTH=535	AT1G65590.1	-0.0204166	0.103915	-0.0814429	-0.699819	-0.125139	0.150482	0.265282	-0.507413			21695.1	19962.1	21390.2	18303.5	40747.3	51644.3	43790.6	57322.1	82627.2	58715.1	78092	70568	7553	13753	4650	9675	0.985948	1.07469	0.945112	0.615649	0.916915	1.10994	1.20187	0.703483	174.47	1572	9	54	0.22243	0.402411	-0.174441	0.773144	-0.0541973
Small nuclear ribonucleoprotein family protein , Symbols: , chr1:24434463-24435870 REVERSE LENGTH=98	AT1G65700.1	0.603193	0.258777	0.682092	-0.243554	-0.841308	-0.152405	-1.30537	0.67879			2413.81	4523	3666.75	2524.45	2449.2	4306.72	2930.38	3874.97	1783.77	2456.64	2862	994	6341	3517	5356	5630	1.51908	1.19646	1.60447	0.844662	0.558137	0.899749	0.404617	1.6008	42.13	4676	2	27	0.306122	0.220432	0.325127	0.417582	-0.405074
cytosolic NADP+-dependent isocitrate dehydrogenase , Symbols: cICDH , chr1:24539088-24541861 FORWARD LENGTH=410	AT1G65930.1	-0.0533898	-0.0643189	0.0900886	-0.231837	-0.119216	0.266056	0.0245902	0.026845			1107634	987682	1067393	909347	1225184	1124823	1171762	1352618	3937778	3977954	4191511	4046338	907058	842255	772405	858074	0.963669	0.956397	1.06444	0.85155	0.920688	1.20252	1.01719	1.01878	973.06	49	45	2919	0.565854	0.397189	-0.0648643	0.578677	0.049569
glutamate decarboxylase 2 , Symbols: GAD2 , chr1:24552094-24557253 FORWARD LENGTH=494	AT1G65960.2	0.212531	-0.115196	-0.271448	-0.472142	-0.0044269	-0.514028	0.241771	-2.3003			13060.5	14328.7	15133.5	14284.8	12975.4	10864.7	11979.6	7608.19	52688.8	35660.1	43652	42166	27932	29460	20136	5981	1.15872	0.923257	0.828488	0.720894	0.996936	0.700265	1.18244	0.203021	499.66	431	24	221	0.315789	0.34505	-0.161564	0.343435	-0.644246
thioredoxin-dependent peroxidase 1 , Symbols: TPX1 , chr1:24559524-24560753 REVERSE LENGTH=162	AT1G65980.1	-0.576819	-0.701373	0.0613595	-0.123818	-0.309213	-0.00641984	0.0746866	-0.0816557			70111.1	48137.7	47005.3	38851.1	84052.9	31547.2	51691.4	31407.2	209420	164531	218519	173273	243081	241534	223089	228243	0.67044	0.614987	1.04345	0.917756	0.807082	0.99556	1.05313	0.944973	246.55	1306	12	115	0.462963	0.161627	-0.335163	0.400899	-0.0806505
Translation initiation factor eIF3 subunit , Symbols: , chr1:24596194-24597520 REVERSE LENGTH=226	AT1G66070.2	-0.355744	0.58063	0.624394	-0.169381	0.128762	-0.03856	-0.519519	-0.258175			12515.3	9450.55	9780.27	10332.8	3658.18	1474.76	5470.82	1435.87	44187	62228.7	68117	43411	11934	9899	10612	8277	0.781466	1.4955	1.54156	0.889224	1.09336	0.973626	0.697604	0.836145	126.01	2265	6	84	0.265487	0.549449	0.169975	0.308184	-0.171873
glutamine synthase clone F11 , Symbols: ATGSR2, GSR2, GLN1,2 , chr1:24655520-24657520 REVERSE LENGTH=356	AT1G66200.1	1.55203	0.204591	NaN	0.965624	-0.562002	1.04499	NaN	-0.8781			1777.07	6753.52	5210.89	4574.58	721.843	565.114	831.823	1166.03	NaN	NaN	NaN	NaN	361	862	705	469	2.9323	1.15236	NaN	1.95291	0.677362	2.06335	NaN	0.544084	444.46	3060	21	457	0.272472	0.145504	0.907416	0.845461	-0.131704
homolog of anti-oxidant 1 , Symbols: ATX1, ATATX1 , chr1:24686445-24687327 REVERSE LENGTH=106	AT1G66240.1	-0.677055	-0.240168	-0.803142	2.02265	-1.45343	-0.389661	3.41346	-0.665949			4656.54	3109.22	2912.39	1135.34	30117.7	25691.2	25499	19610.3	19413.7	2533.46	11126	26994	553	2702	2247	1703	0.625441	0.846647	0.5731	4.06329	0.365153	0.763309	10.655	0.630274	209.57	3256	10	154	0.122642	0.916091	0.0755709	0.848418	0.226105
homolog of anti-oxidant 1 , Symbols: ATX1, ATATX1 , chr1:24686445-24686832 REVERSE LENGTH=66	AT1G66240.2	0.534938	0.08951	2.17477	0.579424	-1.25393	-0.593101	-0.524329	1.32193			789.28	826.712	1143.57	346.644	29.7872	79.7555	31.6938	52.8713	285.706	412.782	1290	287	174	76	260	190	1.44888	1.06401	4.51513	1.49425	0.419304	0.662917	0.695282	2.5	148.32	6282	7	116	0.181818	0.161674	0.84466	0.667652	-0.262358
O-Glycosyl hydrolases family 17 protein , Symbols: , chr1:24693063-24695416 FORWARD LENGTH=505	AT1G66250.1	0.123551	0.137853	NaN	-0.450425	0.999474	-0.376841	NaN	0.66808			698.422	444.674	760.87	889.025	13717.2	16359	15092.5	12598.4	NaN	NaN	NaN	NaN	2036	1304	1490	2072	1.08941	1.10027	NaN	0.731827	1.99927	0.770122	NaN	1.58896	76.55	3457	4	15	0.112871	0.775902	-0.0630072	0.408519	0.430238
RNA-binding (RRM/RBD/RNP motifs) family protein , Symbols: , chr1:24695895-24697883 REVERSE LENGTH=295	AT1G66260.1	-0.0563109	-0.100636	NaN	-0.234568	0.228113	-0.326569	NaN	-1.16634			3623.68	5200.9	3484.97	6091.82	6707.65	9856.92	6255.7	7860.21	NaN	NaN	NaN	NaN	7417	11772	6304	5245	0.96172	0.932622	NaN	0.849939	1.1713	0.797431	NaN	0.445549	160.42	1939	8	39	0.325424	0.135208	-0.130505	0.407516	-0.4216
Glycosyl hydrolase superfamily protein , Symbols: BGLU21 , chr1:24700110-24702995 REVERSE LENGTH=522	AT1G66270.2	0.0692465	-0.055472	0.134605	0.769319	-0.358512	0.11137	0.383518	0.365131			706748	575352	741498	448756	140971	147630	135654	159478	1010050	909425	1108825	1186362	298817	349748	509323	450475	1.04917	0.96228	1.09779	1.70446	0.779968	1.08025	1.30452	1.288	915.85	265	42	1877	0.423372	0.301427	0.229425	0.520665	0.125377
Glycosyl hydrolase superfamily protein , Symbols: BGLU22 , chr1:24706759-24709737 REVERSE LENGTH=524	AT1G66280.1	-0.488845	0.0718695	-0.202438	-0.558869	-0.101794	0.0693442	-0.117473	-0.0796023			564895	361452	402541	336827	146925	128364	154429	134685	1006437	1034526	874675	953627	714369	538863	484938	509936	0.712595	1.05108	0.869081	0.678834	0.931873	1.04924	0.921801	0.946318	866.47	302	40	1779	0.395038	0.134129	-0.294571	0.273854	-0.0573813
pfkB-like carbohydrate kinase family protein , Symbols: , chr1:24778400-24780393 FORWARD LENGTH=384	AT1G66430.1	NaN	-0.240401	0.441325	-0.943716	NaN	-1.89882	-3.19301	0.25836			NaN	NaN	NaN	NaN	875.073	1505.18	740.758	403.632	1126.04	2112.53	1529	231	1483	979	771	1171	NaN	0.84651	1.35785	0.519892	NaN	0.268162	0.109347	1.19612	280.23	806	14	59	0.421875	0.5989	-0.247597	0.250627	-1.61116
Arginyl-tRNA synthetase, class Ic , Symbols: , chr1:24819064-24822277 REVERSE LENGTH=590	AT1G66530.1	-0.512937	-5.9903	0.383891	-0.0101147	0.170954	0.125465	-0.822927	0.66422			17450.9	11305.9	12229.5	12728.2	10.3592	22.6022	0.162955	24.6558	26354.6	38456.1	34389	21739	7443	5926	7391	9391	0.700794	0.0157304	1.30486	0.993014	1.1258	1.09086	0.565294	1.58471	323.67	1316	16	70	0.189831	0.381422	-1.53237	0.918773	0.0344282
senescence associated gene 24 , Symbols: SAG24, RPL10C , chr1:24839208-24840439 FORWARD LENGTH=221	AT1G66580.1	-0.368126	-0.608662	-0.549882	-0.421106	-0.280587	-0.548583	-0.858424	0.0695199	+		29842.5	19407.4	23121.6	15977.2	794.212	911.678	520.848	623.307	44006.8	52671.1	30060	29051	36050	28217	26924	29610	0.774788	0.655804	0.683076	0.746852	0.823256	0.683691	0.551555	1.04937	416.49	2356	21	358	0.19457	0.00315133	-0.486944	0.132653	-0.404518
S-adenosyl-L-methionine-dependent methyltransferases superfamily protein , Symbols: AR401 , chr1:24866352-24868888 REVERSE LENGTH=358	AT1G66680.1	-0.118696	-0.0827022	-0.211357	-0.217997	-0.428255	-0.501683	-0.199109	-0.4171	+	+	2437.16	2384.51	2244.67	1772.08	5335.6	4855.45	5038.34	3429.32	15308.1	13845.9	13222	12061	10432	10033	8969	7514	0.92102	0.944287	0.863725	0.859758	0.74316	0.706282	0.871088	0.748929	263.1	910	13	71	0.48324	0.0185009	-0.157688	0.00960394	-0.386537
NAD(P)-binding Rossmann-fold superfamily protein , Symbols: , chr1:24924854-24926238 FORWARD LENGTH=319	AT1G66800.1	0.199554	NaN	0.2126	-0.297984	0.359059	NaN	0.307363	-0.594771			148.199	132.351	170.183	169.751	NaN	NaN	NaN	NaN	40455.7	36658.6	46879	45363	11682	14021	9502	9284	1.14834	NaN	1.15877	0.813388	1.28259	NaN	1.23744	0.66215	182.71	1488	9	25	0.241379	0.841895	0.0380566	0.945547	0.0238837
ATPases,nucleotide binding,ATP binding,nucleoside-triphosphatases,transcription factor binding , Symbols: , chr1:25069727-25095526 REVERSE LENGTH=5393	AT1G67120.1	-0.102364	-0.969214	-1.3384	-0.760812	-0.492972	-0.647808	0.773523	0.0695409			966.048	897.699	899.879	637.869	641.179	1582.51	327.504	1010.03	20.2296	9.94478	8	17	427	324	252	340	0.931506	0.510784	0.39546	0.590164	0.71056	0.638249	1.70944	1.04938	89.04	3043	5	8	0.0133506	0.0550944	-0.792697	0.832035	-0.0744291
HEAT repeat-containing protein , Symbols: SWEETIE , chr1:25101016-25117372 REVERSE LENGTH=2221	AT1G67140.1	0.0835503	1.64246	-1.43357	NaN	0.314207	0.339671	1.87137	NaN			77.7999	68.651	82.4386	85.3557	9.32448	20.2769	29.1108	25.6597	1266.83	486.498	469	1780	NaN	NaN	NaN	NaN	1.05962	3.12198	0.370214	NaN	1.24333	1.26547	3.6588	NaN	120.97	2371	6	12	0.049077	0.922609	0.0974812	0.243693	0.84175
little nuclei1 , Symbols: LINC1 , chr1:25151561-25156032 REVERSE LENGTH=1132	AT1G67230.1	0.335292	-0.37389	-0.9894	-0.0610166	0.284967	0.305025	-0.0534383	-0.607656			3434.66	2636.42	4333.28	3212.16	24658.1	23283.3	19028.6	28765.2	56600.6	40228.8	28509	38766	34145	48313	32731	31706	1.26163	0.771699	0.503687	0.958588	1.21838	1.23544	0.963637	0.656262	336.91	636	16	86	0.165194	0.402064	-0.272254	0.938785	-0.0177756
Glyoxalase/Bleomycin resistance protein/Dioxygenase superfamily protein , Symbols: , chr1:25188563-25190547 REVERSE LENGTH=350	AT1G67280.1	-0.461535	0.64028	0.223754	0.213227	0.791661	1.1747	0.595157	0.0836158			681.143	243.926	494.655	422.252	1639.17	1153.9	2554.86	2604.87	7481.8	6756.09	8737	10206	11031	9653	12788	10229	0.726213	1.55863	1.16777	1.15928	1.73107	2.25746	1.51064	1.05967	181.89	1749	9	66	0.222857	0.547942	0.153931	0.0618765	0.661283
Protein of unknown function (DUF579) , Symbols: , chr1:25214118-25214993 FORWARD LENGTH=291	AT1G67330.1	-0.116542	-0.981865	1.07546	0.905521	-1.11583	-0.335229	-0.13373	-1.00727			5133.49	5813.85	4735.11	2682.67	1975.46	1730	1000.22	1371.3	18197.8	22098.3	38350	20142	8432	12533	15795	6235	0.922396	0.506325	2.1074	1.87322	0.461427	0.792658	0.911472	0.497487	96.34	2914	5	19	0.199313	0.676731	0.220645	0.0761026	-0.648014
glucosidase 1 , Symbols: GCS1, KNF , chr1:25280633-25286581 REVERSE LENGTH=768	AT1G67490.2	NaN	0.888143	0.185449	-0.0161197	NaN	-0.462057	0.89403	-0.710853			NaN	NaN	NaN	NaN	1182.04	3116.72	2187.71	2262.59	473.104	312.103	538	580	270	365	267	223	NaN	1.85079	1.13717	0.988889	NaN	0.725951	1.85836	0.610959	78.78	3367	4	7	0.0677083	0.327194	0.352491	0.869321	-0.09296
DNA polymerase alpha 2 , Symbols: POLA2 , chr1:25344573-25348287 REVERSE LENGTH=620	AT1G67630.1	-1.21557	0.224083	2.46951	NaN	0.272914	0.871616	1.76066	NaN			128.982	86.6383	55.54	104.68	102.698	36.5725	119.955	66.9171	51.4575	57.5472	285	195	NaN	NaN	NaN	NaN	0.430602	1.16803	5.53855	NaN	1.20825	1.82971	3.38853	NaN	40.35	4885	2	5	0.066129	0.690997	0.492674	0.154351	0.968396
SRP72 RNA-binding domain , Symbols: , chr1:25365962-25368464 REVERSE LENGTH=664	AT1G67680.1	-0.435128	-0.633173	0.0696276	0.0530172	-0.504008	0.464839	-0.184813	0.400088			6916.29	9906.81	5115.49	6985.73	11850.7	7729.02	7640.85	10667.3	27493.6	34715	28853	30541	25486	22263	26440	29378	0.739628	0.644757	1.04945	1.03743	0.705145	1.38016	0.879763	1.31959	412.73	368	20	87	0.394578	0.273119	-0.236414	0.862718	0.0440263
beta-ketoacyl reductase 1 , Symbols: YBR159, KCR1, ATKCR1 , chr1:25391676-25393365 FORWARD LENGTH=318	AT1G67730.1	-0.176689	0.203066	-0.279064	-0.920899	-0.204734	-0.125556	0.172144	0.223013			67699.8	40655.2	59896.1	35276.5	126622	147962	145760	135630	12968.9	9137.04	10688	10295	66750	40815	35256	47638	0.884731	1.15114	0.824125	0.52818	0.867699	0.916651	1.12673	1.16717	335.84	570	16	104	0.515723	0.297803	-0.293397	0.888591	0.0162172
Golgi transport complex protein-related , Symbols: , chr1:25474218-25477332 REVERSE LENGTH=832	AT1G67930.1	-0.431055	NaN	NaN	-0.614896	0.315285	-0.920921	NaN	0.132237			3872.53	1848.43	2872.33	2299.92	0	31.349	0	16.5576	NaN	NaN	NaN	NaN	3628	2844	2369	3117	0.741719	NaN	NaN	0.652977	1.24426	0.528172	NaN	1.09599	60.4	3931	3	8	0.0588942	0.110764	-0.522976	0.721768	-0.1578
Adenine nucleotide alpha hydrolases-like superfamily protein , Symbols: , chr1:25598518-25599261 REVERSE LENGTH=160	AT1G68300.1	-0.022873	-0.000760722	-0.13609	0.688704	-0.728019	0.50939	0.377416	0.220982			1393.89	1715.34	1371.97	1035.61	6692.55	6885.28	6689.02	9800.84	6935.3	7703.54	6311	10007	1690	2193	2724	2556	0.984271	0.999473	0.909982	1.61183	0.603732	1.42345	1.29901	1.16553	58	4095	3	11	0.2	0.53214	0.132245	0.757376	0.0949423
Protein of unknown function (DUF59) , Symbols: AE7 , chr1:25599812-25601239 FORWARD LENGTH=157	AT1G68310.2	0.39748	NaN	0.62952	-0.215809	0.292815	0.642947	0.927964	-1.02157			12804.6	17993.1	16866.3	22042.1	4.14775	8.8148	0	13.7644	7726.97	7024.64	11954	13365	26163	22102	22528	10887	1.31721	0	1.54705	0.861063	1.22503	1.56152	1.90259	0.49258	70.14	3599	3	29	0.350318	0.395806	0.270397	0.658504	0.210539
Chaperone DnaJ-domain superfamily protein , Symbols: ARG1 , chr1:25632046-25634527 REVERSE LENGTH=410	AT1G68370.1	0.106871	-0.220015	-0.880928	0.314423	0.196543	-0.00217793	0.156885	-0.232283			541.937	340.103	583.607	389.74	11088.9	10414.4	9520.48	10398.7	6922.42	6595.35	3759	7353	1696	2098	2109	1786	1.07689	0.858556	0.543018	1.24351	1.14595	0.998492	1.11488	0.851287	133.47	2137	7	15	0.195122	0.561863	-0.169912	0.77989	0.0297418
alpha-xylosidase 1 , Symbols: ATXYL1, XYL1, TRG1 , chr1:25734435-25737897 REVERSE LENGTH=915	AT1G68560.1	0.610853	0.458958	0.101897	-0.0723143	-0.108586	-0.107898	-0.176962	0.0244037			211817	336543	323479	312143	395905	521365	544191	483795	437167	525307	469160	464668	212686	185061	202288	188218	1.52716	1.37455	1.07318	0.951111	0.927496	0.927939	0.884564	1.01706	770.77	57	37	688	0.443716	0.179079	0.274848	0.116246	-0.0922605
little nuclei3 , Symbols: LINC3 , chr1:25834932-25839157 REVERSE LENGTH=1085	AT1G68790.1	0.217409	NaN	-0.450699	-1.12765	0.0857586	NaN	-0.278802	-0.0129681			808.955	1134.22	940.527	1203.69	NaN	NaN	NaN	NaN	347.142	168.633	254	139	496	447	227	443	1.16264	NaN	0.731688	0.457661	1.06125	NaN	0.824275	0.991051	67.45	3644	4	10	0.0423963	0.363098	-0.453646	0.592643	-0.0686705
FUNCTIONS IN: molecular_function unknown, INVOLVED IN: biological_process unknown, LOCATED IN: cellular_component unknown, EXPRESSED IN: 23 plant structures, EXPRESSED DURING: 13 growth stages, CONTAINS InterPro DOMAIN/s: Nop14-like protein (InterPro:IPR007276), Has 69842 Blast hits to 35213 proteins in 1572 species: Archae - 363, Bacteria - 20593, Metazoa - 20851, Fungi - 8010, Plants - 2912, Vi…	AT1G69070.1	-0.496958	-0.406606	-0.155874	-1.20064	0.61144	0.470115	-0.0933071	1.08012			970.15	905.22	687.448	1382.98	15160.3	10759.6	11436.8	14904.4	3802.41	5079.1	3413	4761	1448	753	630	1592	0.708599	0.754396	0.897588	0.435083	1.52778	1.38522	0.937372	2.11421	62.73	3808	3	7	0.0443951	0.0858408	-0.565019	0.121864	0.517091
Protein kinase superfamily protein , Symbols: SIK1 , chr1:26020298-26026119 REVERSE LENGTH=836	AT1G69220.1	NaN	NaN	0.451673	1.25733	NaN	1.23822	0.235708	-0.298285			NaN	NaN	NaN	NaN	0	60.8493	280.425	143.548	169.637	308.284	232	363	169	348	404	283	NaN	NaN	1.36763	2.39053	NaN	2.35907	1.17748	0.813218	39.53	4967	2	4	0.0454545	0.280446	0.854503	0.475972	0.391879
Nuclear transport factor 2 (NTF2) family protein with RNA binding (RRM-RBD-RNP motifs) domain , Symbols: , chr1:26033163-26035301 FORWARD LENGTH=427	AT1G69250.1	-0.10034	0.323514	0.119144	0.0191968	-0.206577	0.397683	-0.994068	-0.273957			42795.2	48676.8	39919.9	42182.9	6628.11	4834.64	8294.25	6369.11	135003	211160	146625	106015	67935	90077	68845	74498	0.932813	1.25137	1.08609	1.0134	0.866591	1.31739	0.50206	0.827048	228.72	1102	11	111	0.266979	0.388029	0.0903786	0.414396	-0.26923
plasmodesmata callose-binding protein 4 , Symbols: PDCB4 , chr1:26050492-26051843 REVERSE LENGTH=222	AT1G69295.1	0.248471	-1.1409	-0.458359	0.581612	-0.185271	0.789961	1.09135	0.17054			9814.67	8648.82	11659.3	7606.5	5156.78	2123.54	2338.48	3671.66	10647	10790.7	7749	22992	6179	11468	9247	12907	1.18795	0.453478	0.727813	1.49652	0.879484	1.72903	2.13073	1.12548	59.41	3994	3	43	0.184685	0.65047	-0.192293	0.205669	0.466644
appr-1-p processing enzyme family protein , Symbols: , chr1:26066298-26069644 FORWARD LENGTH=562	AT1G69340.1	0.38199	-0.494157	2.54689	0.52332	0.661265	0.24218	NaN	-0.868129			5837.97	5994.69	7607.68	9480.41	916.579	570.574	650.749	674.863	93.0912	0	544	343	1036	1703	1489	933	1.30314	0.709976	5.84373	1.43726	1.58147	1.18278	NaN	0.547857	140.76	2001	7	22	0.225979	0.333539	0.739511	0.98176	0.011772
eukaryotic elongation factor 5A-3 , Symbols: ATELF5A-3, ELF5A-3 , chr1:26089301-26090194 FORWARD LENGTH=158	AT1G69410.1	-0.470793	-0.658336	NaN	0.366482	0.233307	-0.343832	2.71793	-0.312787			350659	244579	253024	287509	2205.93	1963.82	1397.7	1547.39	518.356	310.216	0	2041	491	708	633	570	0.721568	0.633609	0	1.28921	1.17553	0.787946	6.57928	0.805085	197.96	2815	10	67	0.405063	0.504407	-0.254216	0.48765	0.573654
emp24/gp25L/p24 family/GOLD family protein , Symbols: , chr1:26112054-26113160 REVERSE LENGTH=214	AT1G69460.1	-0.306162	0.0147352	-0.0313076	-0.0265197	0.116093	0.111863	-0.255865	-0.386008			3825.4	4030.34	3093.95	4368.07	2452.18	3359.49	2477.35	3630.34	3921.18	5638.31	3837	4722	2251	2296	2210	1757	0.808791	1.01027	0.978533	0.981786	1.0838	1.08062	0.837485	0.765244	110.11	2587	5	32	0.252336	0.321313	-0.0873135	0.47904	-0.103479
cAMP-regulated phosphoprotein 19-related protein , Symbols: , chr1:26126779-26127725 FORWARD LENGTH=137	AT1G69510.2	0.484463	0.220994	0.287028	-0.242785	0.179755	0.637861	-0.298915	0.945065			9227.16	10472.3	12909.4	11861.9	20950.1	13596.8	24418.1	21156.9	154086	129735	188004	105457	5391	2449	4556	4715	1.39906	1.16554	1.22012	0.845112	1.13269	1.55602	0.812863	1.92528	176.91	1754	8	58	0.335766	0.310431	0.187425	0.270772	0.365942
S-adenosyl-L-methionine-dependent methyltransferases superfamily protein , Symbols: , chr1:26131493-26132934 FORWARD LENGTH=307	AT1G69526.2	-0.955218	0.02573	-0.62855	-1.25521	0.805799	-0.493463	-0.138454	1.0585			3295.65	1686.18	1699.78	2947.64	1806.32	2879.23	1838.82	2045.17	7349.73	9098.59	4754	8266	993	435	416	906	0.515764	1.01799	0.646826	0.418933	1.74811	0.710318	0.908492	2.08276	40.42	4874	2	8	0.104235	0.0831539	-0.703312	0.467325	0.308094
ribosomal protein L34 , Symbols: RPL34 , chr1:26189900-26191081 FORWARD LENGTH=119	AT1G69620.1	-0.544316	0.117425	0.197277	-0.299777	-0.70553	-0.128936	-0.195043	0.181428			542325	173152	371881	106180	4947.29	4863.68	5366.81	4447.87	111434	132969	127763	116155	63079	54356	51244	61640	0.685716	1.0848	1.14653	0.812378	0.613217	0.914506	0.873547	1.13401	191.86	2581	10	108	0.210084	0.50514	-0.132348	0.332329	-0.21202
HVA22 homologue C , Symbols: ATHVA22C, HVA22C , chr1:26220337-26221663 FORWARD LENGTH=184	AT1G69700.1	-0.98784	0.126334	0.107523	NaN	0.223624	-0.138122	0.724733	0.316945			1142.81	968.953	576.241	1131.41	858.283	880.326	936.83	799.953	829.793	871.962	894	1441	24	464	0	578	0.504232	1.09152	1.07738	0	1.16766	0.908701	1.65259	1.24569	21.5	5957	1	10	0.0652174	0.565415	-0.251328	0.210158	0.281795
Aldolase superfamily protein , Symbols: HEMB1 , chr1:26232197-26234713 FORWARD LENGTH=430	AT1G69740.1	NaN	1.80295	NaN	1.57173	-0.398287	NaN	NaN	-1.08017	+		0	12.1249	0	9.19989	65.9133	0	229.994	200.166	NaN	NaN	NaN	NaN	73	888	217	420	NaN	3.48934	NaN	2.9726	0.758759	NaN	NaN	0.472973	383.38	426	17	195	0.462791	0.0435519	1.68734	0.275109	-0.739229
chromomethylase 3 , Symbols: CMT3 , chr1:26248496-26253519 REVERSE LENGTH=839	AT1G69770.1	0.216785	NaN	NaN	-0.26748	-0.730762	NaN	-0.361724	-1.07179			678.294	1308.83	788.273	788.682	NaN	NaN	NaN	NaN	0	51.3984	24	40	65	103	54	49	1.16214	NaN	NaN	0.830769	0.602585	NaN	0.778234	0.475728	36.07	5335	2	4	0.0333731	0.933597	-0.0253478	0.0721403	-0.721426
alpha-amylase-like 3 , Symbols: ATAMY3, AMY3 , chr1:26288518-26293003 REVERSE LENGTH=887	AT1G69830.1	NaN	0.00217154	0.679431	0.817136	NaN	-0.194054	-0.487142	-1.93289			NaN	NaN	NaN	NaN	638.705	639.313	639.667	558.853	96.7838	148.577	155	106	336	210	592	55	NaN	1.00151	1.60151	1.7619	NaN	0.874146	0.713437	0.261905	524.82	192	26	82	0.333709	0.18576	0.49958	0.246416	-0.871361
trehalose-6-phosphatase synthase S8 , Symbols: ATTPS8, TPS8, ATTPSC , chr1:26471286-26474078 REVERSE LENGTH=856	AT1G70290.1	0.643188	0.259126	NaN	-0.372793	-0.0373509	0.113909	NaN	1.40139			1232.48	1036.41	1924.86	1009.92	1076.81	1780.95	1288.67	1927.27	NaN	NaN	NaN	NaN	1133	332	875	877	1.56178	1.19675	NaN	0.772286	0.974443	1.08216	NaN	2.64157	191.1	2256	9	37	0.0841121	0.611677	0.176507	0.393325	0.492651
spermidine synthase 2 , Symbols: SPDS2 , chr1:26485497-26487352 REVERSE LENGTH=340	AT1G70310.1	-0.599028	-0.261818	-0.145222	-0.152128	-0.592735	0.216946	0.187942	0.117072			30241.3	32882.3	19965.3	21803.8	55878.3	40821	46604.5	47445	144812	160600	130945	182946	62841	56559	56552	61340	0.660198	0.834036	0.90424	0.899922	0.663085	1.16227	1.13914	1.08453	241.15	1606	11	297	0.379412	0.072719	-0.289549	0.932672	-0.0176938
ubiquitin-protein ligase 2 , Symbols: UPL2 , chr1:26488745-26501281 REVERSE LENGTH=3658	AT1G70320.1	0.316194	0.282233	-0.470275	-0.398206	-0.252338	-0.154303	0.507981	0.661584			4455.72	6237.92	5547.56	5236.95	4220.25	5286.37	5132.14	4750.15	38621.4	29335.6	27878	41717	14117	6380	10712	10092	1.24504	1.21608	0.721827	0.758801	0.839535	0.898566	1.42206	1.58182	748.15	653	38	118	0.0527611	0.771385	-0.0675132	0.468696	0.190731
equilibrative nucleotide transporter 1 , Symbols: ENT1,AT, ENT1 , chr1:26502920-26504360 FORWARD LENGTH=450	AT1G70330.1	0.29172	-0.243866	0.170871	-0.0808413	0.272561	-0.28171	1.02243	-0.5428			1931.48	1937.57	2364.32	2340.49	5441.01	5724.71	4594.82	4709.24	1609.61	705.938	1812	1434	6698	9762	6333	6701	1.2241	0.84448	1.12574	0.945506	1.20795	0.822616	2.03134	0.686437	71.87	3576	4	23	0.124444	0.794187	0.0344711	0.756447	0.11762
beta carbonic anhydrase 4 , Symbols: ATBCA4, BCA4 , chr1:26534167-26537457 REVERSE LENGTH=280	AT1G70410.2	-0.0465438	0.069097	-0.559483	0.627256	-0.316236	0.583534	0.322145	-0.717142			71790.1	65012.5	69510.9	52215.6	25497.8	21675.6	26748.7	32481.2	94287	67511.5	63978	84402	54017	109186	83436	66418	0.968253	1.04906	0.678545	1.54462	0.803163	1.49852	1.25019	0.608301	448.46	290	21	343	0.771429	0.931952	0.0225816	0.921037	-0.0319248
anthranilate phosphoribosyltransferase, putative , Symbols: , chr1:26608719-26612062 FORWARD LENGTH=595	AT1G70570.1	0.614207	-0.540214	0.0841455	0.169158	-1.29219	0.74101	-0.56268	-0.59413			2943.95	5936.5	4506.36	2424.05	15392.8	9040.44	10585.1	15109.7	8896.67	8275.69	9431	5603	4807	6236	5405	4131	1.53072	0.687669	1.06006	1.1244	0.40833	1.67135	0.677043	0.662444	193.77	1388	10	35	0.203361	0.753385	0.081824	0.388265	-0.426998
alanine-2-oxoglutarate aminotransferase 2 , Symbols: AOAT2, GGT2 , chr1:26613222-26615845 FORWARD LENGTH=481	AT1G70580.3	-0.21568	-0.445184	-0.313105	-0.853826	0.413987	-0.430652	2.05229	0.467096	+		2607.63	2131.16	2245.53	2839.48	2575.29	3757.57	1891.53	2787.84	4016.61	1195.86	3233	4960	2232	2048	1235	2831	0.86114	0.734491	0.804908	0.553315	1.33236	0.741926	4.14764	1.38232	497.4	1850	23	163	0.199584	0.0473251	-0.456949	0.3137	0.62568
Ribosomal protein L18e/L15 superfamily protein , Symbols: , chr1:26621168-26621608 REVERSE LENGTH=146	AT1G70600.1	1.33255	-1.72757	-0.590464	0.99023	-0.811219	2.00237	1.91427	-0.356017			1536.63	5226.65	3869.98	2978.67	24977.4	3331.95	7542.19	13349.6	20890.5	6041.81	13874	22773	4445	8629	8830	6742	2.51848	0.301961	0.664129	1.9865	0.5699	4.00656	3.76923	0.781319	250.67	5550	12	454	0.123288	0.998774	0.00118819	0.421409	0.68735
Caleosin-related family protein , Symbols: , chr1:26644830-26645970 FORWARD LENGTH=195	AT1G70670.1	NaN	0.355426	0.0733948	0.603323	NaN	-0.168608	0.415927	0.022218			NaN	NaN	NaN	NaN	17254	17480.9	22074.2	15552.8	16031.3	13034.5	16868	17390	16500	23261	25067	23622	NaN	1.27936	1.05219	1.51921	NaN	0.8897	1.33416	1.01552	99.52	4086	5	16	0.169231	0.153622	0.344048	0.653686	0.0898455
glycosyl hydrolase 9B1 , Symbols: ATGH9B1, CEL1, GH9B1 , chr1:26659356-26662962 REVERSE LENGTH=492	AT1G70710.1	-0.369445	0.227685	0.41234	1.81961	-0.531026	-0.508732	-0.360614	-0.737493		+	1744.51	1128.88	1350.39	781.258	1015.16	1977.48	1188.7	1389.85	2358.66	1530.49	3139	1192	402	912	1419	547	0.77408	1.17095	1.33084	3.52985	0.692062	0.70284	0.778833	0.599781	78.61	3853	4	15	0.0914634	0.341533	0.522547	0.00625252	-0.534466
Phosphoglucomutase/phosphomannomutase family protein , Symbols: PGM2 , chr1:26669020-26672726 REVERSE LENGTH=585	AT1G70730.1	0.0534472	0.161542	0.449263	0.00984849	0.405463	0.0405784	-0.374282	0.393125			7230.49	7720.75	7503.38	10226.2	20380.6	19610.1	22795.3	20169.5	20599.2	29510.5	28125	22767	27884	23302	28075	30601	1.03774	1.11848	1.36534	1.00685	1.32451	1.02853	0.771489	1.31323	707.54	429	34	275	0.377778	0.186805	0.168525	0.572642	0.116221
Protein of unknown function DUF2359, transmembrane , Symbols: , chr1:26688622-26691185 REVERSE LENGTH=610	AT1G70770.2	-0.0655833	0.04672	-0.0335541	0.100987	-0.192435	-0.0334444	0.129139	-0.0522192			142780	143410	136435	125502	167051	145384	172549	142052	189834	198677	185470	217281	126981	120962	136188	116662	0.955559	1.03291	0.97701	1.07251	0.875128	0.977085	1.09364	0.964452	547.03	293	26	254	0.421311	0.769581	0.0121424	0.611157	-0.03724
MLP-like protein 34 , Symbols: MLP34 , chr1:26715429-26716744 REVERSE LENGTH=316	AT1G70850.3	0.0708586	NaN	0.0351961	0.858796	-0.0692688	NaN	0.720212	-0.427401			72163.4	99846.6	75796.2	95165.9	NaN	NaN	NaN	NaN	21469.8	16292.1	22000	26840	18737	26915	33980	20014	1.05034	NaN	1.0247	1.81352	0.953121	NaN	1.64742	0.7436	274.43	1781	14	89	0.281646	0.354087	0.321617	0.846417	0.0745142
MLP-like protein 43 , Symbols: MLP43 , chr1:26725912-26726489 REVERSE LENGTH=158	AT1G70890.1	1.055	NaN	0.549769	-0.384224	0.21127	NaN	0.604891	0.116469			1940.06	4487.69	4030.89	5195.43	NaN	NaN	NaN	NaN	41687.3	38657.6	61024	58793	59818	50679	45832	54940	2.07772	NaN	1.46385	0.766191	1.15771	NaN	1.52086	1.08408	236.84	1516	12	62	0.436709	0.436327	0.406849	0.173167	0.310877
Core-2/I-branching beta-1,6-N-acetylglucosaminyltransferase family protein , Symbols: , chr1:26807440-26809152 REVERSE LENGTH=395	AT1G71070.1	0.734799	NaN	0.516677	1.66567	-0.0862379	NaN	0.0525416	-0.902797			305.802	434.49	508.904	409.279	NaN	NaN	NaN	NaN	2676.39	4120.18	3829	4273	1599	3343	5073	1788	1.66417	NaN	1.43066	3.17261	0.941976	NaN	1.03709	0.534849	38.42	5079	2	6	0.0556962	0.110031	0.972382	0.404812	-0.312164
UDP-glucose:glycoprotein glucosyltransferases,transferases, transferring hexosyl groups,transferases, transferring glycosyl groups , Symbols: EBS1 , chr1:26841664-26851730 FORWARD LENGTH=1614	AT1G71220.2	0.680053	0.343824	-0.460248	0.169559	0.256683	0.0205869	0.186019	-0.170717			7166.5	9895.23	11482.2	11822.1	43502.2	36574.5	55209.4	37100.2	88524.4	76195	64345	86681	4378	7061	4924	6273	1.6022	1.26912	0.726862	1.12471	1.19473	1.01437	1.13762	0.888401	605.84	122	30	122	0.272615	0.499358	0.183297	0.498065	0.0731431
WHIRLY 2 , Symbols: ATWHY2, WHY2 , chr1:26861849-26863391 REVERSE LENGTH=238	AT1G71260.1	0.0288013	1.28136	-0.185431	-0.525664	-3.13947	-0.0858393	-1.8181	2			2576.21	1979.28	2628.16	224.611	413.896	1110.71	1006.05	1046.55	277.466	444.296	244	126	16397	4660	11390	18640	1.02016	2.43068	0.879386	0.694639	0.113481	0.942236	0.283595	4	110.51	2576	6	14	0.37395	0.729233	0.149767	0.543143	-0.760852
Vps52 / Sac2 family , Symbols: POK, TTD8, ATVPS52 , chr1:26863736-26869817 FORWARD LENGTH=707	AT1G71270.1	0.0363296	-0.732765	1.39963	-1.42074	-0.134815	0.499738	0.746329	-0.243415			2373.74	1743.98	2434.28	1588.39	6347.85	3835.2	3819.82	5422.81	1026.02	2156.76	2707	3618	929	818	347	691	1.0255	0.601749	2.63834	0.37352	0.910787	1.41396	1.67752	0.844743	65.31	3710	3	19	0.0749646	0.786061	-0.179387	0.434019	0.216959
cobalt ion binding , Symbols: , chr1:26878717-26879844 REVERSE LENGTH=176	AT1G71310.1	-0.388114	-0.835136	0.608302	NaN	1.46658	2.43383	0.3474	NaN			107.675	38.6317	82.2774	106.765	405.386	37.3221	227.231	201.661	1079.07	603.648	1645	768	NaN	NaN	NaN	NaN	0.764128	0.56053	1.52446	NaN	2.76366	5.40326	1.27227	NaN	55.16	4275	3	7	0.278409	0.678313	-0.204983	0.143301	1.41594
ARM repeat superfamily protein , Symbols: , chr1:26913070-26917515 REVERSE LENGTH=909	AT1G71410.1	-0.193281	-0.786301	0.0779551	-0.214302	0.0878577	0.559138	-0.506911	-0.244914			450.897	562.177	394.361	597.477	15082.7	6017.18	8745.39	8865.65	1254.36	996.124	1324	701	652	538	562	454	0.874614	0.579829	1.05552	0.861963	1.06279	1.47339	0.703727	0.843866	111.96	2554	5	35	0.0825083	0.222313	-0.278982	0.916463	-0.0262074
choline kinase 1 , Symbols: ATCK1, CK, CK1 , chr1:26971537-26973177 FORWARD LENGTH=346	AT1G71697.1	NaN	0.889592	-0.912905	-0.0252668	NaN	0.667434	-1.59085	0.148863			NaN	NaN	NaN	NaN	2431.31	2266.75	4504.37	3600.16	783.258	1171.77	416	389	288	230	283	255	NaN	1.85265	0.531115	0.982639	NaN	1.58825	0.331977	1.1087	78.48	3379	4	8	0.184971	0.978001	-0.0161931	0.741749	-0.258183
Hypoxanthine-guanine phosphoribosyltransferase , Symbols: HGPT , chr1:26987954-26989144 REVERSE LENGTH=188	AT1G71750.1	NaN	0.00852441	-1.4404	0.971711	NaN	0.0301975	NaN	0.0829136			NaN	NaN	NaN	NaN	667.954	689.057	671.912	703.632	100.416	371.129	37	0	206	355	404	376	NaN	1.00593	0.368466	1.96117	NaN	1.02115	0	1.05915	42.21	4666	2	6	0.143617	0.847097	-0.153387	0.277646	0.0565556
SEC6 , Symbols: SEC6 , chr1:27010022-27016745 FORWARD LENGTH=752	AT1G71820.1	0.252583	0.369978	NaN	-0.6076	-0.0827448	0.344254	NaN	-0.143326			4187.7	3887.78	4988.97	3671.07	11240.5	11805.9	14526.5	14987.5	NaN	NaN	NaN	NaN	835	1142	548	1034	1.19134	1.29233	NaN	0.656287	0.944259	1.26949	NaN	0.905429	158.74	1747	8	14	0.168883	0.988558	0.00498696	0.821365	0.0393942
transducin family protein / WD-40 repeat family protein , Symbols: , chr1:27022424-27024380 FORWARD LENGTH=407	AT1G71840.1	-0.214581	-0.0960299	-0.184832	-0.282792	0.0330854	-0.135606	-1.01233	-0.123389	+		4459.55	3388.34	3843.22	3466.95	5741.8	6539.9	5372.05	5953.19	12832	15447.5	11289	7658	12837	12236	10552	11233	0.861797	0.935604	0.879752	0.821999	1.0232	0.910288	0.495743	0.918029	95.65	2928	5	20	0.159705	0.0151826	-0.194558	0.283253	-0.309561
protein tyrosine phosphatase 1 , Symbols: PTP1, ATPTP1 , chr1:27026866-27028675 FORWARD LENGTH=340	AT1G71860.3	-0.0126182	0.129797	0.124999	0.17257	0.331715	0.437786	0.874313	0.161302			13701	6760.53	13581.7	8508.19	38133.7	32185.7	41723.6	43596.3	15390.1	8631.12	16783	15822	7146	8614	8054	9633	0.991292	1.09414	1.09051	1.12706	1.25851	1.35452	1.83313	1.1183	187.22	1442	9	37	0.347059	0.081903	0.103687	0.0591878	0.451279
PATELLIN 1 , Symbols: PATL1 , chr1:27148558-27150652 FORWARD LENGTH=573	AT1G72150.1	0.00950211	-0.0118898	-0.660386	0.62092	0.145901	0.162276	0.0235769	-0.284456			146411	120180	147379	132970	85243.8	82439.1	84544.2	92253.6	415257	388214	262737	394610	86514	133239	133046	109396	1.00661	0.991792	0.632709	1.53786	1.10642	1.11905	1.01648	0.821051	829.54	58	41	639	0.527051	0.970612	-0.0104635	0.916255	0.0118245
Sec14p-like phosphatidylinositol transfer family protein , Symbols: , chr1:27153823-27155609 REVERSE LENGTH=490	AT1G72160.1	0.106681	-0.214247	0.464278	0.315443	0.452315	0.247177	-0.248239	-0.665069			36266.2	30174.5	39049.6	41285.8	21896	18739.3	18874.3	22241.3	63134.5	58802.3	87102	49507	39285	54256	48886	34217	1.07675	0.861996	1.37963	1.24439	1.36823	1.18688	0.841923	0.630658	390.7	508	19	141	0.461224	0.336013	0.168039	0.845224	-0.0534543
Cupredoxin superfamily protein , Symbols: , chr1:27188287-27189093 FORWARD LENGTH=181	AT1G72230.1	-0.63095	0.217647	NaN	0.720618	-0.268967	0.778746	NaN	-0.388986			950.857	503.908	614.017	418.2	9430.75	6057.27	10966.4	10392.1	NaN	NaN	NaN	NaN	1207	2433	1989	1858	0.645751	1.16284	NaN	1.64789	0.829914	1.71564	NaN	0.763666	84.09	3163	4	14	0.392265	0.81936	0.102438	0.923455	0.0402645
40s ribosomal protein SA , Symbols: P40, AP40, RP40, RPSAA , chr1:27243148-27244842 REVERSE LENGTH=298	AT1G72370.1	-0.677864	-0.113767	0.180396	0.00730882	-0.383576	-0.0937957	0.305822	-0.281536			432669	357920	270457	274358	621298	516128	574186	483640	492843	538274	558487	665373	476674	556177	479095	457575	0.62509	0.924172	1.1332	1.00508	0.766535	0.937054	1.23612	0.822715	387.53	766	18	633	0.352349	0.475746	-0.150981	0.510322	-0.113271
CCAAT-binding factor , Symbols: EDA25, SWA2 , chr1:27268325-27273596 REVERSE LENGTH=1043	AT1G72440.1	0.395303	-0.269219	0.441793	-0.232661	-0.0729822	-1.17788	-0.528332	1.53605			224.406	339.578	295.143	322.827	891	976.825	739.323	431.756	78.7754	135.572	107	94	47	20	40	58	1.31522	0.829768	1.35829	0.851064	0.950671	0.442	0.693356	2.9	96.2	2919	5	11	0.071908	0.6944	0.0838041	0.922953	-0.0607861
tRNA synthetase beta subunit family protein , Symbols: , chr1:27319999-27323908 REVERSE LENGTH=584	AT1G72550.2	0.109076	0.0352857	0.00527801	-0.497009	-0.0687235	-0.248427	-0.0486854	0.313572			34546.2	45622.1	37259.3	43499.8	32686.5	38899.7	33495.8	32746.3	40666.9	38560.6	40816	37281	14683	11220	10404	13944	1.07854	1.02476	1.00367	0.708575	0.953481	0.841814	0.966817	1.24278	317.74	639	16	90	0.318493	0.574991	-0.0868423	0.918669	-0.0130661
cinnamyl-alcohol dehydrogenase , Symbols: ATCAD1, CAD1 , chr1:27359346-27360876 REVERSE LENGTH=355	AT1G72680.1	0.0566979	-0.353388	-0.173833	-0.775379	-0.0624343	0.0821379	-0.133729	-0.128679			11750.8	10096.1	12221.8	9668.52	37768.9	27671	29563.4	29292.1	16083.8	14540.2	14258	13253	12940	9469	7560	8661	1.04008	0.782743	0.886484	0.584235	0.957647	1.05859	0.911472	0.914669	215.42	1204	10	36	0.414085	0.174805	-0.311476	0.314154	-0.060676
casein kinase 1-like protein 2 , Symbols: CKL2 , chr1:27372553-27376178 FORWARD LENGTH=465	AT1G72710.1	-0.301688	NaN	-0.964836	0.408921	0.284279	NaN	-0.372033	0.343524			1210.43	816.864	982.024	994.779	NaN	NaN	NaN	NaN	10214	8430.26	5233	6514	650	610	863	774	0.811302	NaN	0.512337	1.32769	1.2178	NaN	0.772693	1.26885	101.58	4128	5	31	0.0580645	0.545944	-0.285868	0.745712	0.0852569
DEA(D/H)-box RNA helicase family protein , Symbols: , chr1:27378040-27379593 REVERSE LENGTH=414	AT1G72730.1	-0.783797	0.236417	1.04837	-1.1268	0.26197	-0.420369	-3.28578	0.262929			2990.46	2758.54	1736.97	3307.81	5352.06	6723.99	6305.06	5024.39	1255.69	5315.13	2597	545	6739	6828	3086	8193	0.580836	1.17806	2.06819	0.457931	1.19912	0.747233	0.102537	1.19991	505.16	2310	24	1280	0.125604	0.772695	-0.156452	0.416337	-0.795312
translocase inner membrane subunit 23-2 , Symbols: ATTIM23-2, TIM23-2 , chr1:27383577-27384143 FORWARD LENGTH=188	AT1G72750.1	-0.385506	0.803711	0.913315	0.879441	-0.718015	-0.326698	-0.376044	0.534822			205.001	261.017	156.93	158.681	2836.62	4491.89	4951.57	3581.65	5803.43	13271.1	10930	10226	237	283	436	410	0.76551	1.74559	1.88337	1.83966	0.607933	0.797359	0.770548	1.44876	59.03	4021	3	12	0.154255	0.176167	0.55274	0.467182	-0.221484
Pyridoxal-5'-phosphate-dependent enzyme family protein , Symbols: , chr1:27398760-27400393 REVERSE LENGTH=516	AT1G72810.1	0.357606	NaN	0.565707	-1.12711	0.0695787	NaN	0.113545	0.357552			227.068	280.918	290.942	294.798	NaN	NaN	NaN	NaN	456.046	593.409	675	642	83	32	38	41	1.2813	NaN	1.48011	0.457831	1.04941	NaN	1.08188	1.28125	118.87	3421	6	65	0.114341	0.910238	-0.0679331	0.181856	0.180225
Survival protein SurE-like phosphatase/nucleotidase , Symbols: , chr1:27423678-27425928 REVERSE LENGTH=385	AT1G72880.1	1.84253	0.154673	NaN	0.752073	1.11059	0.58345	NaN	-0.678072			28.0338	68.9058	100.54	148.791	3037.45	1703.93	3381.19	2553.22	NaN	NaN	NaN	NaN	19	56	32	35	3.58639	1.11317	NaN	1.68421	2.15935	1.49843	NaN	0.625	82.25	3215	4	22	0.179221	0.204806	0.916425	0.588673	0.338658
SNF7 family protein , Symbols: VPS46.2, CHMP1A , chr1:27473938-27474848 FORWARD LENGTH=203	AT1G73030.1	NaN	0.921209	-0.237247	-0.403614	NaN	-0.256116	-0.459777	-0.414924		+	NaN	NaN	NaN	NaN	654.775	1664.78	1239.95	1393.98	29730.2	27168.3	25222	19754	14215	16968	10746	12727	NaN	1.8937	0.848363	0.755962	NaN	0.837339	0.727098	0.750059	40.79	4825	2	9	0.108374	0.843365	0.0934494	0.0258298	-0.376939
Eukaryotic translation initiation factor eIF2A family protein , Symbols: , chr1:27518335-27521432 FORWARD LENGTH=513	AT1G73180.1	0.860283	-1.55436	-0.509514	-0.364468	0.417252	-0.455726	-0.765479	0.153262			90.4356	158.711	164.176	211.939	765.925	1292.82	260.781	942.647	32083	44405.7	22537	26122	12932	12366	10045	13752	1.81539	0.340478	0.702459	0.776755	1.33538	0.729143	0.588258	1.11208	156.46	1785	8	28	0.247563	0.485796	-0.392016	0.591458	-0.162673
Nascent polypeptide-associated complex NAC , Symbols: , chr1:27540506-27541364 REVERSE LENGTH=165	AT1G73230.1	-2.12909	-0.105405	1.10238	-0.569696	0.896019	-0.0398223	0.489271	-0.270648			51.3757	10.8305	11.7446	20.1548	6535.52	7302.3	6075.06	7103.49	107.122	177.384	230	249	141	76	95	63	0.228603	0.929544	2.14708	0.673759	1.86092	0.972775	1.40374	0.828947	194.5	2085	9	82	0.587879	0.569637	-0.425452	0.38169	0.268705
CONTAINS InterPro DOMAIN/s: Nucleoporin protein Ndc1-Nup (InterPro:IPR019049), Has 36 Blast hits to 36 proteins in 17 species: Archae - 0, Bacteria - 0, Metazoa - 1, Fungi - 0, Plants - 35, Viruses - 0, Other Eukaryotes - 0 (source: NCBI BLink). , Symbols: , chr1:27542397-27544668 REVERSE LENGTH=519	AT1G73240.1	0.385989	NaN	-0.823075	-0.355481	1.19594	NaN	-0.781723	-0.270727			226.861	208.922	296.452	478.63	NaN	NaN	NaN	NaN	9160.78	7392.49	5178	4300	783	865	612	717	1.30676	NaN	0.565236	0.781609	2.29095	NaN	0.581672	0.828902	18.41	6583	1	3	0.0231214	0.531216	-0.264189	0.94303	0.047831
GDP-4-keto-6-deoxymannose-3,5-epimerase-4-reductase 1 , Symbols: ATFX, GER1 , chr1:27545213-27546360 REVERSE LENGTH=323	AT1G73250.1	-0.615135	0.138665	NaN	-0.487266	0.038451	0.682618	NaN	-0.106622			422.281	704.943	275.694	723.984	1272.19	1209.79	1400.53	1941.77	NaN	NaN	NaN	NaN	471	379	336	352	0.652869	1.10089	NaN	0.713376	1.02701	1.60505	NaN	0.92876	88.36	5259	5	13	0.105263	0.301777	-0.321245	0.487328	0.204815
kunitz trypsin inhibitor 1 , Symbols: ATKTI1, KTI1 , chr1:27547410-27548057 REVERSE LENGTH=215	AT1G73260.1	-0.855892	-0.700304	0.364735	0.35585	0.738526	0.447692	0.531204	-0.75556			1750.87	216.695	967.397	361.55	32412.2	19584.6	19947.9	26710.6	51438.9	45853.8	66235	66265	70101	68092	89711	40332	0.552523	0.615443	1.28765	1.27974	1.66847	1.36386	1.44514	0.592316	170.77	1620	8	43	0.418605	0.571846	-0.208903	0.527679	0.240466
drought-repressed 4 , Symbols: ATDR4, DR4 , chr1:27569022-27569651 REVERSE LENGTH=209	AT1G73330.1	-0.150125	NaN	0.0865935	-0.696517	-0.468946	NaN	0.958179	0.578492			2296.45	2572.62	2069.5	1858.7	NaN	NaN	NaN	NaN	3690.69	3577.21	3919	6950	6565	2905	4051	4338	0.901173	NaN	1.06186	0.61706	0.722492	NaN	1.94286	1.49329	55.5	4264	3	10	0.167464	0.388629	-0.253349	0.492021	0.355908
unknown protein, FUNCTIONS IN: molecular_function unknown, INVOLVED IN: biological_process unknown, EXPRESSED IN: 25 plant structures, EXPRESSED DURING: 15 growth stages, Has 50 Blast hits to 50 proteins in 20 species: Archae - 0, Bacteria - 0, Metazoa - 7, Fungi - 3, Plants - 36, Viruses - 0, Other Eukaryotes - 4 (source: NCBI BLink). , Symbols: , chr1:27575683-27577126 REVERSE LENGTH=210	AT1G73350.2	0.40985	NaN	-0.11287	0.266393	-0.206786	NaN	-0.0226891	-0.124058			374.526	679.619	497.575	588.866	NaN	NaN	NaN	NaN	1443.64	1003.66	1335	988	429	534	516	490	1.32855	NaN	0.924746	1.2028	0.866465	NaN	0.984396	0.917603	40.31	4890	2	6	0.104762	0.35165	0.187791	0.157291	-0.117844
Protein kinase superfamily protein , Symbols: , chr1:27620122-27624899 FORWARD LENGTH=1169	AT1G73460.1	-0.764861	0.146203	0.0162166	-0.198226	2.99001	0.0935784	0.015945	0.668794			976.165	53.8433	574.483	427.774	1202.92	1410.84	1331.22	1505.38	290.714	333.296	294	337	148	117	129	186	0.58851	1.10665	1.0113	0.871622	7.9448	1.06701	1.01111	1.58974	99.23	3411	5	11	0.0521814	0.393088	-0.200167	0.269926	0.942082
Pathogenesis-related thaumatin superfamily protein , Symbols: , chr1:27681432-27682954 FORWARD LENGTH=264	AT1G73620.1	NaN	0.345095	-0.207362	0.0462773	NaN	-1.11345	1.53286	0.619405			NaN	NaN	NaN	NaN	1126.61	743.75	1431.06	343.752	935.206	442.357	810	1280	7424	4539	7666	6973	NaN	1.27024	0.866119	1.0326	NaN	0.462187	2.89359	1.53624	76.79	4160	4	13	0.166667	0.737848	0.0613368	0.699107	0.346271
EF hand calcium-binding protein family , Symbols: , chr1:27684748-27685239 FORWARD LENGTH=163	AT1G73630.1	0.727321	NaN	-3.28084	NaN	-0.703139	0.704337	-0.254019	NaN			32.3917	115.814	53.6264	71.1368	279.199	1419.08	0	2312.25	1360.69	1439.38	140	1207	NaN	NaN	NaN	NaN	1.65556	0	0.102889	NaN	0.614234	1.6294	0.838557	NaN	21.87	5891	1	5	0.122699	0.638884	-1.27676	0.857891	-0.0842736
MAP kinase 15 , Symbols: ATMPK15, MPK15 , chr1:27700212-27703168 FORWARD LENGTH=576	AT1G73670.1	-0.276771	NaN	2.75206	0.257798	0.303134	NaN	-3.27286	1.83106			229.562	228.481	189.488	281.905	NaN	NaN	NaN	NaN	36.6644	676.592	247	70	368	138	440	491	0.825436	NaN	6.73678	1.19565	1.23382	NaN	0.10346	3.55797	83.5	4655	4	22	0.0677083	0.43197	0.911029	0.825272	-0.379557
Phosphoribulokinase / Uridine kinase family , Symbols: , chr1:27820292-27823527 REVERSE LENGTH=643	AT1G73980.1	0.690745	0.242505	-0.13505	-0.432916	0.0239483	-1.21887	0.616127	0.0914158			836.096	2041.68	1349.56	2075.85	739.009	928.725	874.28	398.998	530.397	253.139	483	388	1678	1758	1243	1873	1.61412	1.18304	0.910638	0.740763	1.01674	0.429619	1.53275	1.06542	81.21	3258	4	14	0.0839813	0.731999	0.0913208	0.77456	-0.121845
strictosidine synthase 2 , Symbols: SS2 , chr1:27835289-27837277 REVERSE LENGTH=335	AT1G74020.1	0.115394	0.143089	0.262855	0.356693	0.0570505	0.551921	0.357325	-0.139895	+		32315.2	38902.5	35006.2	40471.7	60376	52662.6	66671.2	77205.3	85571.5	81662	102673	104613	7298	9360	9345	8495	1.08327	1.10427	1.19985	1.28049	1.04034	1.46604	1.28105	0.907585	237.49	1044	11	119	0.438806	0.0292707	0.219508	0.272113	0.2066
enolase 1 , Symbols: ENO1 , chr1:27839465-27841901 REVERSE LENGTH=477	AT1G74030.1	0.180931	0.0385502	0.00501403	-0.181405	-0.0561846	0.0501062	0.191554	0.0857214			176964	205498	200609	197648	61533.1	67294.7	63199.5	69673	513743	474703	515532	542108	55122	49054	48609	52057	1.13362	1.02708	1.00348	0.881844	0.961804	1.03534	1.14199	1.06122	419.3	350	20	303	0.446541	0.894265	0.0107726	0.276446	0.0677993
desulfo-glucosinolate sulfotransferase 18 , Symbols: SOT18, ATSOT18, ATST5B , chr1:27863003-27864055 FORWARD LENGTH=350	AT1G74090.1	1.64087	NaN	0.00243449	1.15079	-0.929882	NaN	0.0591271	-0.259278			487.469	2076.46	1520.19	1089.94	NaN	NaN	NaN	NaN	14175.1	17676.5	14199	18416	5060	8055	11235	6730	3.11854	NaN	1.00169	2.22036	0.524901	NaN	1.04184	0.835506	260.92	1313	13	53	0.334286	0.195101	0.931365	0.325423	-0.376677
sulfotransferase 16 , Symbols: SOT16, ATSOT16, CORI-7, ATST5A , chr1:27864489-27865505 REVERSE LENGTH=338	AT1G74100.1	-0.0345879	-0.183663	-0.00449126	0.191506	-0.496575	0.211835	-0.198823	-0.919705			24809.4	33220.1	24221.7	23546	19867.1	16727.1	17492.3	19372.6	154363	165788	153883	144445	54665	69277	62425	36621	0.976311	0.880465	0.996892	1.14196	0.708787	1.15816	0.871261	0.528617	443.26	441	21	222	0.585799	0.92574	-0.00780887	0.238205	-0.350817
PLC-like phosphodiesterases superfamily protein , Symbols: , chr1:27910396-27912785 FORWARD LENGTH=392	AT1G74210.1	0.479998	0.388923	NaN	-0.44563	0.696549	-0.10965	NaN	0.941656			362.192	458.93	505.164	743.754	6317.82	10497.1	8272.65	9728.84	NaN	NaN	NaN	NaN	3082	492	2263	945	1.39474	1.30942	NaN	0.734263	1.62062	0.926813	NaN	1.92073	100.46	2802	5	14	0.183673	0.679172	0.141097	0.249821	0.509518
purine biosynthesis 4 , Symbols: PUR4 , chr1:27923005-27927764 REVERSE LENGTH=1407	AT1G74260.1	-0.306496	-0.406454	0.0948635	-0.14568	-0.287056	0.0428792	0.0990628	0.0889507			19587.8	17401.4	15838.8	14261.7	77065.2	62077.3	58143.8	63950.1	32497.3	31178	34706	33394	32609	34263	29477	36442	0.808603	0.754476	1.06796	0.903953	0.819573	1.03017	1.07108	1.0636	596.2	127	29	189	0.259417	0.179166	-0.190942	0.888173	-0.0140408
NAP1-related protein 1 , Symbols: NRP1 , chr1:28017815-28019900 REVERSE LENGTH=256	AT1G74560.1	-0.64816	NaN	0.343121	-0.319134	-0.551296	NaN	-0.160713	0.291152			757.425	651.217	483.308	444.395	NaN	NaN	NaN	NaN	20871.1	23466.8	26475	20993	18569	15133	14884	18517	0.638094	NaN	1.2685	0.801551	0.682407	NaN	0.894583	1.22362	215.89	2070	10	52	0.289062	0.549433	-0.208057	0.622603	-0.140286
IQ-domain 31 , Symbols: IQD31 , chr1:28061498-28063924 REVERSE LENGTH=587	AT1G74690.1	0.131169	-0.749889	-0.0251328	0.551366	0.183592	-0.364597	-0.210434	0.400836			1715.29	2170.29	1878.55	2464.81	237.965	439.871	141.506	341.642	30058.1	42872.8	29539	37054	1955	1761	2865	2325	1.09518	0.594649	0.98273	1.46547	1.13571	0.776686	0.864277	1.32027	147.54	1886	7	31	0.199319	0.937408	-0.0231218	0.990186	0.00234941
catalytics , Symbols: , chr1:28098912-28101673 FORWARD LENGTH=695	AT1G74790.1	0.379698	0.055133	-0.569841	4.29768	-0.310252	-0.0232011	0.184579	-0.91427			546.987	631.158	711.668	509.029	32494.3	39935.6	33760.1	39298.5	39752.7	34970.1	26781	39743	3	49	59	26	1.30107	1.03895	0.673691	19.6667	0.806501	0.984047	1.13649	0.530612	116.24	2468	6	27	0.076259	0.415187	1.04067	0.346825	-0.265786
aldehyde dehydrogenase 10A8 , Symbols: ALDH10A8 , chr1:28139175-28142573 REVERSE LENGTH=501	AT1G74920.1	-0.212373	0.0850388	0.324783	0.193384	-0.031829	0.106328	0.620479	-0.032811			40383.3	39145.1	34855.4	38290.9	47935.2	46143.2	50845.7	49672.4	108579	82896.6	135993	127444	42972	49675	49136	48558	0.863116	1.06072	1.25248	1.14344	0.978179	1.07649	1.53739	0.977514	346.58	633	15	289	0.401198	0.455804	0.097708	0.364163	0.165542
fatty acid biosynthesis 1 , Symbols: FAB1 , chr1:28152564-28155948 REVERSE LENGTH=541	AT1G74960.3	0.00648654	0.232107	-0.0464994	-0.685014	-0.491808	-0.0561523	-1.0635	1.32487			15569.5	18516.1	15639.6	13167.4	37164.4	53958.3	43651.4	51898.5	9602.57	10932.8	9298	5231	8000	2158	4976	5406	1.00451	1.17455	0.968283	0.622	0.711133	0.961826	0.478469	2.5051	193.11	1396	9	45	0.251386	0.575539	-0.12323	0.897006	-0.0716492
Sec14p-like phosphatidylinositol transfer family protein , Symbols: , chr1:28214405-28215686 FORWARD LENGTH=296	AT1G75170.1	NaN	0.691406	-0.160969	-0.844931	NaN	-0.349888	-0.554235	0.0721498			NaN	NaN	NaN	NaN	453.32	652.684	732.047	512.125	484.11	606.445	433	413	282	195	157	205	NaN	1.61486	0.894424	0.556738	NaN	0.784645	0.681018	1.05128	35.42	5373	2	5	0.0844595	0.835467	-0.104831	0.271546	-0.277324
flavodoxin family protein / radical SAM domain-containing protein , Symbols: , chr1:28220849-28223597 REVERSE LENGTH=647	AT1G75200.1	0.580065	0.451463	-0.110645	-1.4361	-0.185457	0.010425	0.312189	-0.0460964			4957.32	6158.86	7410.78	5415.92	10017.5	16681.7	13698.2	16802.7	11842.3	12391.4	10968	15385	368	477	136	462	1.49492	1.36743	0.926174	0.369565	0.87937	1.00725	1.24159	0.968553	95.46	2931	5	11	0.0896445	0.798027	-0.128804	0.842098	0.0227651
Major facilitator superfamily protein , Symbols: , chr1:28229412-28232606 REVERSE LENGTH=487	AT1G75220.1	0.140578	0.107472	NaN	-0.235212	0.531881	0.230515	NaN	-0.308088			20272.1	18765.8	22346.9	27131.8	44530.3	47594.5	47974.2	55840.4	NaN	NaN	NaN	NaN	9439	9881	8019	7981	1.10235	1.07734	NaN	0.84956	1.44581	1.17325	NaN	0.807712	43.81	5905	2	18	0.0205339	0.974817	0.00427949	0.600446	0.151436
dehydroascorbate reductase 2 , Symbols: DHAR2 , chr1:28250255-28251237 REVERSE LENGTH=213	AT1G75270.1	0.550153	-0.114903	0.147899	-0.095234	0.477805	0.187548	0.0122826	0.934385			48295.6	58078.1	70716.4	80881	138222	119302	127640	135864	260484	296574	288605	299110	85896	54653	80409	104446	1.46424	0.923444	1.10796	0.93612	1.39262	1.13883	1.00855	1.91108	212.22	1228	10	196	0.539906	0.488057	0.121979	0.139272	0.403005
NmrA-like negative transcriptional regulator family protein , Symbols: , chr1:28252030-28253355 FORWARD LENGTH=310	AT1G75280.1	0.403196	-0.112094	0.00277472	1.56668	-0.46786	-0.0843371	-0.441147	6.72338			1601.89	1785.77	2118.4	1291.18	18405	20466.5	17029.2	19304.3	6466.55	13582.3	6479	10004	2858	18	8466	1902	1.32243	0.925244	1.00193	2.96221	0.723036	0.943218	0.736549	105.667	234.05	1062	12	65	0.309677	0.311895	0.465138	0.476606	1.43251
ornithine carbamoyltransferase , Symbols: OTC , chr1:28266457-28268383 REVERSE LENGTH=375	AT1G75330.1	-0.171078	-0.643449	-0.166888	0.0380363	-0.202383	-0.546782	0.418223	-0.278576			21431.7	18476.8	19035.2	16058.4	33784.6	33920.5	21628.2	23220.1	95583.3	82204.3	85142	109848	48474	53982	49769	44503	0.888179	0.640181	0.890762	1.02672	0.869114	0.684545	1.33628	0.824404	198.89	1347	10	101	0.397333	0.200841	-0.235845	0.50937	-0.15238
Walls Are Thin 1 , Symbols: WAT1 , chr1:28338282-28340091 REVERSE LENGTH=389	AT1G75500.1	0.321628	0.894521	-0.0291329	0.596721	0.1574	0.197293	-1.21583	-0.677659			18072.5	13246	22586	14772.9	89.9399	86.8503	167.198	99.5778	34554.8	32318.7	33864	13914	6680	12566	10102	7856	1.24974	1.85899	0.980009	1.51228	1.11528	1.14655	0.430524	0.625179	42.66	4623	2	12	0.0719794	0.108415	0.445934	0.343345	-0.3847
5'-3' exoribonuclease 3 , Symbols: XRN3, AtXRN3 , chr1:28408289-28414825 FORWARD LENGTH=1020	AT1G75660.1	0.296535	-0.338225	-1.00489	-0.246193	0.192324	-1.01267	0.816165	-0.476085			1281.5	1453.05	1573.93	1660.26	634.712	922.21	502.066	457.072	1511.11	393.589	753	693	3066	3725	2585	2678	1.22819	0.791014	0.49831	0.843118	1.1426	0.495627	1.76072	0.718926	124.09	2735	6	19	0.0901961	0.312644	-0.323192	0.782424	-0.120067
DNA-directed RNA polymerases , Symbols: , chr1:28415378-28416505 REVERSE LENGTH=196	AT1G75670.1	NaN	-2.10863	1.32273	-1.55741	NaN	-1.281	-0.219046	0.605255			NaN	NaN	NaN	NaN	1515.57	1683.99	351.411	692.979	1002.64	2095.14	2508	1800	6275	2565	2132	3902	NaN	0.231867	2.50139	0.339761	NaN	0.411511	0.859133	1.52125	22.26	5836	1	5	0.0612245	0.539236	-0.781103	0.639649	-0.298263
glycosyl hydrolase 9B7 , Symbols: AtGH9B7, GH9B7 , chr1:28417215-28419231 REVERSE LENGTH=525	AT1G75680.1	-0.054058	0.20469	0.359649	-4.78003	0.21724	0.150832	-0.321778	-1.63763			4146.36	3227.05	3993.87	3751.46	21588	18667	24878.8	20724.2	33655.6	47727.5	43184	38186	1621	1646	59	529	0.963223	1.15244	1.28311	0.0363973	1.16251	1.11021	0.800083	0.321385	244.29	1008	13	49	0.28	0.452786	-1.06744	0.423422	-0.397833
GAST1 protein homolog 1 , Symbols: GASA1 , chr1:28441813-28442284 REVERSE LENGTH=98	AT1G75750.1	-0.273678	-0.135979	0.201824	1.85128	-0.977017	0.459946	2.46204	-0.87124			81685.9	24914.6	67571.2	12657.3	5968.82	6245.43	5431.94	8590.53	127851	47690.7	147048	262774	43480	267328	156885	146142	0.827208	0.910052	1.15015	3.60821	0.508029	1.37549	5.50997	0.546677	74.83	3512	4	69	0.316327	0.463648	0.410863	0.759589	0.268433
tubulin beta-1 chain , Symbols: TUB1 , chr1:28451378-28453602 REVERSE LENGTH=447	AT1G75780.1	-0.0602933	0.0990786	0.0941767	0.468707	-0.022522	0.296077	-0.104173	-0.100156			10699	8746.11	10261.1	8610.64	26760	29249.4	28662.4	35912.4	5054.07	3982.42	5395	3705	13179	20114	18238	18765	0.959069	1.07109	1.06746	1.38387	0.98451	1.2278	0.930338	0.932932	815.53	1658	38	988	0.219239	0.273083	0.150417	0.86679	0.0173066
RAC-like GTP binding protein 5 , Symbols: ARAC5, ATGP3, ROP4, ATROP4 , chr1:28475964-28477377 FORWARD LENGTH=196	AT1G75840.1	0.482332	-0.413961	-1.05543	-0.0723761	0.395646	0.50717	-0.166793	-0.261297			1531.65	1118.88	2139.72	1471.93	48159.6	31882.7	36146.6	45313.6	500.88	465.862	241	415	327	332	311	277	1.397	0.75056	0.481153	0.95107	1.31553	1.42126	0.890821	0.834337	80.64	3278	4	18	0.214286	0.470789	-0.26486	0.584676	0.118682
VPS35 homolog B , Symbols: VPS35B , chr1:28478053-28483874 REVERSE LENGTH=790	AT1G75850.1	0.37859	NaN	0.848101	0.836501	0.200565	NaN	-0.344278	-0.289507	+		19.1467	48.295	24.8921	55.4981	NaN	NaN	NaN	NaN	27.2203	34.2769	49	27	14	22	25	18	1.30007	NaN	1.80013	1.78571	1.14915	NaN	0.787702	0.818182	37.35	5221	2	5	0.0379747	0.0470035	0.687731	0.492155	-0.144407
S phase kinase-associated protein 1 , Symbols: SKP1, ASK1, ATSKP1, SKP1A, UIP1 , chr1:28516715-28517454 FORWARD LENGTH=160	AT1G75950.1	0.230468	-0.0100234	0.347626	-1.13683	-0.734553	-0.162998	-1.05683	1.84961			25335.9	22818.7	29724.4	13714.1	5400.66	6595.13	5363.26	5890.55	8923.62	20945	11355	10068	431	149	196	537	1.17322	0.993076	1.27247	0.454756	0.601004	0.893167	0.480688	3.60403	214.73	1765	11	42	0.51875	0.703767	-0.142191	0.97048	-0.0261921
PAM domain (PCI/PINT associated module) protein , Symbols: , chr1:28524623-28526718 REVERSE LENGTH=487	AT1G75990.1	0.18884	0.564795	NaN	-0.407941	-0.210274	-0.674169	NaN	0.0704985			5782.04	6192.19	6590.64	5352.36	4404.2	9581.09	6514.59	6004.41	NaN	NaN	NaN	NaN	2704	1258	2038	1321	1.13985	1.47918	NaN	0.753698	0.864373	0.626693	NaN	1.05008	371.51	2945	18	148	0.137577	0.723508	0.115231	0.337856	-0.271315
Alba DNA/RNA-binding protein , Symbols: , chr1:28528505-28530488 REVERSE LENGTH=350	AT1G76010.1	-0.446384	0.664712	0.181997	-0.166712	-0.131164	-0.272314	-0.107868	-0.222764		+	25499.8	24918.7	18713.8	22753.1	51967.6	82843.5	82381.7	68593.6	58916.5	66717.4	66838	61911	9924	13587	8841	11643	0.73388	1.58525	1.13445	0.890871	0.913094	0.82799	0.927959	0.856922	187.74	1441	9	82	0.345714	0.823074	0.0584033	0.0176713	-0.183527
ATPase, V1 complex, subunit B protein , Symbols: , chr1:28534134-28536916 FORWARD LENGTH=486	AT1G76030.1	-0.524704	0.0255174	0.150288	-0.489931	-0.156622	0.117685	-0.0393032	0.0620099			79707.6	41794.1	55404.9	37494.4	189396	158345	192776	171803	54298.5	55615.7	60260	54121	80138	61841	57063	64557	0.695102	1.01784	1.10979	0.712059	0.897123	1.08499	0.973125	1.04392	733.75	2519	33	1169	0.111111	0.314165	-0.209707	0.950625	-0.00405753
calcium-dependent protein kinase 29 , Symbols: CPK29 , chr1:28537743-28540448 FORWARD LENGTH=561	AT1G76040.2	0.882503	NaN	-0.452602	0.921087	0.493754	NaN	-0.0216872	-0.747277			419.214	579.447	772.851	815.921	NaN	NaN	NaN	NaN	12016.9	10325	8781	10171	6519	16850	12344	10038	1.84357	NaN	0.730724	1.89354	1.4081	NaN	0.98508	0.595727	42	4693	2	11	0.0516934	0.423737	0.45033	0.82265	-0.0917368
sterol methyltransferase 3 , Symbols: SMT3 , chr1:28550592-28551671 REVERSE LENGTH=359	AT1G76090.1	-0.0963196	0.0813554	-0.181798	-0.228076	-0.244142	-0.0908097	0.087818	0.0651512			74125.2	63389	69337.9	53520.5	220201	202035	232975	189710	107098	100706	94418	107027	53711	51348	45857	53720	0.935416	1.05801	0.881604	0.853773	0.844318	0.938996	1.06276	1.04619	338.33	724	17	185	0.389972	0.217355	-0.106209	0.59711	-0.0454955
Prolyl oligopeptidase family protein , Symbols: , chr1:28571187-28574852 FORWARD LENGTH=795	AT1G76140.1	0.322269	0.272244	-0.43192	-0.00933384	-0.225716	0.362191	0.19887	-0.257812			6106.64	8838.19	7635.1	7558.16	11889.4	7906.44	14358.7	10162.8	3900.04	4131.39	2891	4742	2326	2261	2311	1891	1.2503	1.20768	0.741274	0.993551	0.85517	1.28538	1.1478	0.836356	330.86	588	17	42	0.28805	0.838855	0.0383146	0.908128	0.0193833
SKU5 similar 5 , Symbols: sks5 , chr1:28578211-28581020 REVERSE LENGTH=541	AT1G76160.1	-0.550836	-0.221215	-1.67497	0.131429	-0.422753	0.108472	-0.684041	-0.314269			20111.5	17419.8	13728.6	12995.2	11537.2	12133.1	9897.07	13080.5	5479.39	6045.76	1716	3763	67552	75002	73995	60321	0.682624	0.857843	0.313174	1.09538	0.746	1.07809	0.622419	0.804259	355.99	839	17	191	0.312384	0.235312	-0.578897	0.140743	-0.328148
Dehydrin family protein , Symbols: ERD14 , chr1:28587013-28587657 REVERSE LENGTH=185	AT1G76180.2	-0.539304	-0.953667	0.0681701	0.499026	0.111716	0.838694	-0.131998	-0.216357			345640	180601	237836	195141	24731.2	13130.8	12769.1	23483.5	280769	231504	294354	211263	116370	168378	164461	144929	0.688103	0.516318	1.04839	1.41326	1.08051	1.78843	0.912567	0.860736	381.75	545	19	281	0.627027	0.523517	-0.231443	0.574609	0.150514
Ribophorin I , Symbols: , chr1:28658713-28661672 REVERSE LENGTH=614	AT1G76400.1	0.435503	-0.149247	0.381916	-0.200609	-0.830748	-0.0206148	-0.345264	0.090312			12102.7	12330.1	16367.5	6932.45	42101.8	37189.8	37964.1	36662.2	64795.4	105204	84433	82813	25536	22972	22221	24456	1.35238	0.901721	1.30307	0.870183	0.562237	0.985813	0.787164	1.0646	368.91	467	19	67	0.394137	0.539232	0.116891	0.272973	-0.276579
unknown protein, FUNCTIONS IN: molecular_function unknown, INVOLVED IN: biological_process unknown, LOCATED IN: chloroplast envelope, EXPRESSED IN: 21 plant structures, EXPRESSED DURING: 13 growth stages, BEST Arabidopsis thaliana protein match is: unknown protein (TAIR:AT1G20816.1), Has 52 Blast hits to 52 proteins in 19 species: Archae - 0, Bacteria - 0, Metazoa - 0, Fungi - 0, Plants - 50, Vir…	AT1G76405.2	0.0191225	-0.00859285	NaN	0.504324	0.172711	0.07738	NaN	0.0860398			1985.85	1558.99	2012.35	1757.26	1417.55	1146.98	1409.13	1210.18	NaN	NaN	NaN	NaN	1116	1611	1583	1710	1.01334	0.994062	NaN	1.41846	1.12717	1.0551	NaN	1.06145	62.65	3811	3	22	0.251497	0.411104	0.171618	0.0665147	0.112043
Phosphofructokinase family protein , Symbols: , chr1:28722900-28726929 REVERSE LENGTH=617	AT1G76550.1	-0.0175157	-0.575971	-0.075337	0.0306371	0.290202	0.161196	0.107185	-0.0406032			59544.1	60792.7	58825.6	74338	76011.9	53461.2	50991.4	59781.1	206450	193902	195946	208856	46778	40358	47782	39238	0.987932	0.670835	0.94912	1.02146	1.22281	1.11821	1.07712	0.972248	580.56	748	28	209	0.254457	0.338619	-0.159547	0.154974	0.129495
12-oxophytodienoate reductase 1 , Symbols: OPR1, ATOPR1 , chr1:28776982-28778271 FORWARD LENGTH=372	AT1G76680.1	-0.628546	-0.163553	0.378372	0.702686	-0.57503	-0.247831	0.0038788	-0.923356			26776.5	18784.1	17319.8	12609.2	46346.4	46180.4	41379.2	38891.4	29588.2	38834.4	38461	38939	28287	68802	46038	36278	0.646828	0.892824	1.29987	1.62753	0.671272	0.842162	1.00269	0.527281	528.2	424	25	237	0.688172	0.821809	0.0722399	0.119014	-0.435584
12-oxophytodienoate reductase 2 , Symbols: OPR2, ATOPR2 , chr1:28778976-28780355 FORWARD LENGTH=374	AT1G76690.1	-0.526222	-0.455095	0.393847	0.463081	-0.481453	-1.07323	1.20993	-0.158616			8933.94	10329	6203.47	7398.24	7265.76	4451.92	5300.09	2115.8	2028.32	2092.71	2665	4841	2082	4543	2870	4070	0.694371	0.729462	1.31389	1.37848	0.716256	0.475255	2.31326	0.895884	273.83	2202	13	76	0.179144	0.914353	-0.0310971	0.811629	-0.125841
thioredoxin Y1 , Symbols: ATY1, TRX-Y1, TY1 , chr1:28811873-28812948 REVERSE LENGTH=172	AT1G76760.1	-1.03069	NaN	0.215448	-1.15636	-1.46041	NaN	0.329973	-0.0976654			650.666	379.565	318.485	137.931	NaN	NaN	NaN	NaN	2308.23	2052.52	2680	2580	2434	2643	1092	2470	0.489475	NaN	1.16106	0.448644	0.363391	NaN	1.25699	0.934544	39.07	6149	2	7	0.0755814	0.272156	-0.6572	0.527432	-0.409366
O-methyltransferase family protein , Symbols: , chr1:28822355-28823630 REVERSE LENGTH=367	AT1G76790.1	-0.0343632	0.262734	-0.429874	0.677916	-0.640497	-0.572868	1.04726	-0.572553			21533.5	28410.7	21026.6	18225.3	18482.2	28234.8	22174	18981.7	66784.6	40781.8	49576	84280	44978	66562	71957	44758	0.976463	1.19975	0.742326	1.59983	0.641492	0.672279	2.06661	0.672426	344.41	609	17	117	0.425068	0.646017	0.119103	0.683656	-0.184663
eukaryotic translation initiation factor 2 (eIF-2) family protein , Symbols: , chr1:28831366-28836310 REVERSE LENGTH=1294	AT1G76810.1	-0.797185	0.476054	-0.0814252	-0.561444	-0.15459	-0.24869	-0.584322	0.230713			2816.16	2181.78	1620.62	1960.08	16152.3	17381.6	22466.8	14629.4	43245.1	37014.1	40872	24687	30635	16844	20759	19765	0.575471	1.39093	0.945124	0.677624	0.898388	0.841661	0.666963	1.17341	501.88	456	24	80	0.203246	0.455023	-0.241	0.341083	-0.189222
exocyst complex component sec5 , Symbols: SEC5A , chr1:28848013-28854282 FORWARD LENGTH=1090	AT1G76850.1	-0.451105	NaN	-0.961545	0.5471	0.808889	-0.0470877	0.491331	-1.95593			456.043	258.875	333.588	453.514	106.271	136.638	0	132.25	45201	23687.9	23211	33299	7052	12349	10304	3183	0.731482	0	0.513507	1.46115	1.75186	0.967888	1.40574	0.257754	299.34	1284	15	44	0.122936	0.581726	-0.288517	0.795038	-0.175701
Duplicated homeodomain-like superfamily protein , Symbols: , chr1:28865594-28867931 FORWARD LENGTH=603	AT1G76880.1	-1.06533	-1.82152	0.309134	0.565685	-0.407384	-0.199137	0.437808	-0.41408			4202.47	4811.05	2008.2	3627.48	5927.45	5670.31	1677.01	4939.25	5592.57	3676.51	6929	4980	3089	5523	4572	4145	0.477863	0.282923	1.23896	1.48009	0.753989	0.871072	1.35454	0.750498	134.51	2429	7	21	0.131012	0.440268	-0.503008	0.520569	-0.145698
vacuolar protein sorting 45 , Symbols: VPS45, ATVPS45 , chr1:28984163-28987681 FORWARD LENGTH=569	AT1G77140.1	-0.807211	-0.115353	NaN	0.313815	-0.13896	0.270186	NaN	-0.515966			1846.01	2550.97	1054.97	2316.72	2270.33	2034.19	2095.87	2453.16	NaN	NaN	NaN	NaN	214	296	266	207	0.571486	0.923157	NaN	1.24299	0.908173	1.20596	NaN	0.699324	72.96	3557	4	9	0.0808436	0.597739	-0.202916	0.629025	-0.128247
chromatin protein family , Symbols: SKIP , chr1:28999791-29001632 REVERSE LENGTH=613	AT1G77180.1	0.0744727	0.293969	0.303248	-0.512204	0.0747867	-0.775532	-0.0847637	-0.299681			11011.4	10707.6	11594.7	11277.3	6169.31	13078.5	7563.63	7640.11	23731.7	29192.8	29283	27527	10691	8301	7496	6744	1.05298	1.22601	1.23392	0.701151	1.05321	0.584173	0.942939	0.812432	170.82	1618	8	46	0.215334	0.848377	0.0398715	0.23831	-0.271298
2-oxoglutarate (2OG) and Fe(II)-dependent oxygenase superfamily protein , Symbols: , chr1:29063215-29064447 REVERSE LENGTH=307	AT1G77330.1	-0.180627	0.141979	0.300179	0.238866	-0.0703121	-0.238555	0.230119	0.147875			4285.53	4250.84	3781.21	4048.63	10828.4	9638.8	11948.2	8169.78	167146	230508	205806	270370	311	315	367	349	0.882319	1.10342	1.2313	1.18006	0.952432	0.847594	1.17293	1.10794	186.91	1447	9	43	0.381107	0.326732	0.125099	0.881136	0.0172817
PDI-like 1-2 , Symbols: ATPDIL1-2, PDI6, ATPDI6, PDIL1-2 , chr1:29126742-29129433 FORWARD LENGTH=508	AT1G77510.1	-0.12295	-0.0766635	0.241357	-0.453278	0.0332065	-0.00546844	0.101926	0.391143			114959	128617	105568	131611	129164	121482	122480	121023	304049	317856	359418	341125	79976	52721	58413	69140	0.918308	0.948248	1.1821	0.730382	1.02328	0.996217	1.07321	1.31143	740.83	171	35	660	0.511811	0.521452	-0.102883	0.242836	0.130202
tubulin-tyrosine ligases,tubulin-tyrosine ligases , Symbols: , chr1:29138490-29142965 REVERSE LENGTH=855	AT1G77550.1	-0.176766	-0.153007	-0.0970882	-0.271431	-0.195476	-0.510042	-0.676387	0.366436	+		16063	16575.8	14210.7	14475.4	13952.8	13883.2	12548.7	9748.83	3176.75	6541.15	2970	4093	4997	3313	4140	4271	0.884684	0.899374	0.934918	0.828497	0.873285	0.702202	0.62573	1.28916	226.55	1120	11	48	0.168421	0.0171824	-0.174573	0.34948	-0.253867
long chain acyl-CoA synthetase 9 , Symbols: LACS9 , chr1:29148501-29151776 REVERSE LENGTH=691	AT1G77590.1	0.131674	-0.235657	0.0164378	0.150815	-0.473891	-0.0181236	0.125923	-0.152673			12041.4	12127.5	13192.1	8732.02	31462.1	26599.4	26720.7	26267.4	45157.5	47810.4	45675	52171	12759	15077	14165	13563	1.09556	0.849298	1.01146	1.1102	0.72002	0.987516	1.09121	0.899582	297.93	1028	15	58	0.221418	0.87015	0.0158176	0.385764	-0.129691
Pyridoxal phosphate (PLP)-dependent transferases superfamily protein , Symbols: , chr1:29189043-29190901 REVERSE LENGTH=440	AT1G77670.1	0.171049	-0.0248256	-0.0436436	-0.00728913	1.31973	-0.289946	0.539518	-0.383823			228.352	193.571	257.097	483.192	5906.95	7114.77	5806.18	5819.4	10759.6	10662	10439	15497	14485	21199	14412	16247	1.12588	0.982939	0.970202	0.99496	2.4962	0.817932	1.45349	0.766404	107.89	2624	5	32	0.168182	0.66407	0.0238227	0.511734	0.29637
Ribosomal protein L7Ae/L30e/S12e/Gadd45 family protein , Symbols: , chr1:29304116-29305288 REVERSE LENGTH=112	AT1G77940.1	-0.31126	0.317064	0.592955	0.139858	0.418468	0.363918	1.57014	-0.122138			324.902	91.3131	261.85	122.041	3496.35	1857.2	4355.73	2390.06	27.8453	8.41941	42	25	1837	2587	2024	2377	0.805937	1.24579	1.50833	1.1018	1.33651	1.28692	2.96933	0.918825	245.25	3307	12	259	0.303571	0.402314	0.184654	0.217922	0.557596
Glycosyl hydrolase family protein , Symbols: , chr1:29349796-29352868 REVERSE LENGTH=767	AT1G78060.1	-0.511994	0.290168	NaN	-0.137008	-0.0966694	-0.809517	NaN	0.095375			2719.24	2581.82	1906.87	2414.49	1520.09	2513.2	1858.74	1433.96	NaN	NaN	NaN	NaN	20950	15788	19052	16867	0.701252	1.22278	NaN	0.909403	0.935189	0.570573	NaN	1.06834	425.13	335	20	86	0.322034	0.657135	-0.119611	0.429695	-0.27027
unknown protein, BEST Arabidopsis thaliana protein match is: unknown protein (TAIR:AT1G35780.1), Has 35333 Blast hits to 34131 proteins in 2444 species: Archae - 798, Bacteria - 22429, Metazoa - 974, Fungi - 991, Plants - 531, Viruses - 0, Other Eukaryotes - 9610 (source: NCBI BLink). , Symbols: , chr1:29404996-29406341 FORWARD LENGTH=274	AT1G78150.2	0.217553	0.282404	-0.45025	0.69685	0.330498	0.114797	0.14003	-0.43165			4371.56	4546.89	5083.08	5717.48	35935.2	43385.1	43705.1	46978.3	2921.1	2805.08	2138	3091	5696	7541	9233	5591	1.16276	1.21622	0.731916	1.62096	1.25745	1.08282	1.10193	0.741414	272.71	951	13	64	0.427007	0.489072	0.18664	0.829778	0.0384187
general regulatory factor 2 , Symbols: GRF2, 14-3-3OMEGA, GF14 OMEGA , chr1:29461883-29463052 FORWARD LENGTH=259	AT1G78300.1	-0.396169	-0.242549	-0.454425	0.0363305	-0.572187	-0.0278384	-0.140147	-0.393195			79717.2	88299.2	60575	59389.7	129193	115556	109201	113347	352088	331481	256954	300795	92110	123169	94459	93786	0.759873	0.845251	0.729801	1.0255	0.672597	0.980889	0.907427	0.761442	671.31	554	31	1395	0.478764	0.0951378	-0.264203	0.104484	-0.283342
glutathione S-transferase TAU 22 , Symbols: ATGSTU22, GSTU22 , chr1:29473046-29473797 REVERSE LENGTH=218	AT1G78340.1	-0.60952	-1.16625	0.304252	-0.837173	-0.00992926	0.251552	0.0837758	1.06204			23046.2	13438.2	15104.8	13346	28393.2	16144.8	12651.4	19220.2	9935.39	8950.85	12268	9486	7516	3812	4207	7959	0.655415	0.445579	1.23478	0.559739	0.993141	1.19049	1.05979	2.08788	74.87	4046	4	18	0.151376	0.164529	-0.577172	0.25097	0.346859
glutathione S-transferase TAU 21 , Symbols: ATGSTU21, GSTU21 , chr1:29482070-29482966 REVERSE LENGTH=222	AT1G78360.1	-3.48878	-1.49685	0.101556	-0.097509	-0.16721	-0.259417	1.17612	0.33917			45832.7	3919.92	4082.7	3490.93	16129.8	4722.59	5715.21	3945.37	69199.3	49730.1	74246	112374	145927	138906	136390	175720	0.0890784	0.354327	1.07293	0.934645	0.890563	0.835426	2.25968	1.26503	38.68	5806	2	47	0.0540541	0.229622	-1.2454	0.4685	0.272165
glutathione S-transferase TAU 19 , Symbols: ATGSTU19, GST8, GSTU19 , chr1:29486659-29487819 REVERSE LENGTH=219	AT1G78380.1	-0.280928	-0.0599075	0.679392	-0.769287	0.0408885	0.430583	-0.527941	0.633691			604749	372018	497746	382713	1061480	840825	1018305	1133245	381482	626262	610930	434340	695166	439054	407859	681205	0.823062	0.959326	1.60147	0.586707	1.02875	1.34778	0.693544	1.55153	381.96	607	19	483	0.420091	0.744475	-0.107682	0.61184	0.144305
rhamnose biosynthesis 1 , Symbols: RHM1, ROL1, ATRHM1 , chr1:29550110-29552207 FORWARD LENGTH=669	AT1G78570.1	0.0571906	-0.402802	-0.121199	0.63912	0.0330024	-0.161464	-0.307025	0.0425144			139615	125955	145260	128870	24561.6	23446.1	18578.1	20963.5	260024	275378	239072	222590	73860	95328	115028	98179	1.04044	0.756388	0.919424	1.55738	1.02314	0.894117	0.808307	1.02991	737.98	435	36	402	0.270553	0.85733	0.0430774	0.326534	-0.0982431
gamma-glutamyl hydrolase 1 , Symbols: ATGGH1, GGH1 , chr1:29585901-29588117 FORWARD LENGTH=348	AT1G78660.1	-0.428261	0.890389	0.892227	-0.553004	-0.177813	0.0968441	-0.33304	0.405687			6072.47	8549.38	4512.8	7558.01	6102.05	10369.4	11311.2	11089.3	3454.13	7376.6	6411	5856	4777	3483	3256	4614	0.743157	1.85368	1.85604	0.681599	0.884042	1.06943	0.793862	1.32472	105.35	2673	5	35	0.20977	0.650718	0.200338	0.990584	-0.00208024
Curculin-like (mannose-binding) lectin family protein , Symbols: , chr1:29637141-29638508 REVERSE LENGTH=455	AT1G78830.1	0.665795	-0.0428281	-0.594422	-0.156421	0.480593	0.494562	0.800718	0.0983403		+	1821.23	445.851	2889.27	622.103	1262.88	1789.27	1225.94	2520.89	38183	25662.9	25289	44704	7377	7003	6619	7497	1.58644	0.97075	0.66231	0.897248	1.39532	1.40889	1.74197	1.07054	376.53	946	18	217	0.345055	0.910333	-0.031969	0.0472064	0.468553
D-mannose binding lectin protein with Apple-like carbohydrate-binding domain , Symbols: , chr1:29642072-29643397 REVERSE LENGTH=441	AT1G78850.1	0.0151679	-0.109655	0.135625	0.29758	0.00776019	0.196986	0.348109	-0.596592			387471	438477	391566	440842	369568	371612	342519	425980	1101044	966359	1209572	1230070	341386	477416	419591	315722	1.01057	0.926809	1.09857	1.22908	1.00539	1.1463	1.27289	0.661314	501.23	243	24	287	0.478458	0.401478	0.0846792	0.961243	-0.0109343
Ubiquitin-specific protease family C19-related protein , Symbols: , chr1:29653068-29654819 REVERSE LENGTH=468	AT1G78880.1	NaN	0.252874	-0.659705	-0.355388	NaN	-0.284996	-0.0246573	0.283889			NaN	NaN	NaN	NaN	4665.34	6322.71	5559.12	5189.33	13829.2	14610.6	8754	14363	2290	1614	1790	1965	NaN	1.19158	0.633008	0.781659	NaN	0.820744	0.983054	1.21747	116.76	2461	6	15	0.202991	0.443557	-0.254073	0.963091	-0.00858816
vacuolar ATP synthase subunit A , Symbols: VHA-A , chr1:29660463-29664575 FORWARD LENGTH=623	AT1G78900.2	0.00878871	0.0714026	-0.368699	-0.0751002	-0.158968	0.0417009	-0.038428	0.058226			691633	653592	695859	585400	1161975	1325314	1220931	1364181	1169372	964795	905656	939436	327026	283649	310438	295331	1.00611	1.05074	0.774481	0.949276	0.895665	1.02933	0.973715	1.04118	1349.94	6	62	1321	0.820225	0.419266	-0.0909019	0.656821	-0.0243674
vacuolar H+-pyrophosphatase 2 , Symbols: AVP2, AVPL1, AtVHP2,1, VHP2,1, VP2 , chr1:29672340-29676761 FORWARD LENGTH=802	AT1G78920.1	0.153621	-1.38041	NaN	-0.842979	0.400643	-0.344995	NaN	0.423211			1533.88	1355.14	1706.22	1788.92	3214.89	1763.84	1234.88	1388.69	NaN	NaN	NaN	NaN	574	352	320	472	1.11236	0.384111	NaN	0.557491	1.3201	0.787311	NaN	1.34091	176.54	1553	8	24	0.127182	0.264504	-0.689922	0.591766	0.15962
Alpha-helical ferredoxin , Symbols: , chr1:29725138-29726933 REVERSE LENGTH=222	AT1G79010.1	-0.078916	-0.848611	0.860079	0.261749	0.144776	-1.87569	-0.652713	-0.21687			20061.9	16626.6	18994	18381.7	1479.14	1974.93	821.396	538.16	78158.8	142687	141869	90761	15538	19947	18629	17163	0.946769	0.555319	1.81514	1.19893	1.10556	0.272496	0.636083	0.86043	199.37	4031	10	74	0.0900901	0.90025	0.0485755	0.235915	-0.650125
FUNCTIONS IN: molecular_function unknown, INVOLVED IN: biological_process unknown, LOCATED IN: cellular_component unknown, EXPRESSED IN: 25 plant structures, EXPRESSED DURING: 15 growth stages, CONTAINS InterPro DOMAIN/s: Topoisomerase II-associated protein PAT1 (InterPro:IPR019167), BEST Arabidopsis thaliana protein match is: Topoisomerase II-associated protein PAT1 (TAIR:AT3G22270.1), Has 30201…	AT1G79090.1	-0.367867	-0.0808184	-0.726795	0.352331	-0.444763	-0.588521	-0.499766	0.0172942			2563.14	2980.4	1986.25	2189.72	3473.4	3436.56	3284.18	2285.39	7480.41	7298.99	4520	5162	5766	5307	7361	5371	0.774927	0.945521	0.604245	1.27662	0.734705	0.665024	0.707221	1.01206	127.19	2242	6	19	0.116015	0.433615	-0.205788	0.0678778	-0.378939
binding , Symbols: , chr1:29772716-29777874 REVERSE LENGTH=830	AT1G79150.1	NaN	1.44867	-0.96619	-1.14015	NaN	-0.350382	0.631841	0.936758			NaN	NaN	NaN	NaN	2669.18	4525.25	7285.71	3549.5	693.554	610.503	355	946	1199	443	544	848	NaN	2.72957	0.511856	0.453711	NaN	0.784376	1.54954	1.91422	66.86	3661	3	14	0.053012	0.81757	-0.219223	0.405466	0.406072
N-terminal nucleophile aminohydrolases (Ntn hydrolases) superfamily protein , Symbols: , chr1:29796286-29798240 REVERSE LENGTH=235	AT1G79210.3	1.03542	1.3277	-0.614919	0.377785	-1.516	-1.20244	0.314622	-0.538136			3846.07	6690.66	7883.33	2339.42	1705.56	4852.23	4281.01	2108.48	6776.76	8592.2	4425	10686	8101	12716	10526	8757	2.04971	2.51003	0.652967	1.29935	0.349655	0.434539	1.24369	0.68866	356.35	4537	16	269	0.131915	0.305027	0.531498	0.16703	-0.735489
mercaptopyruvate sulfurtransferase 1 , Symbols: ST1, ATMST1, MST1, ATRDH1 , chr1:29801358-29803679 FORWARD LENGTH=322	AT1G79230.3	0.113263	0.348419	-0.00431889	0.709442	0.125802	-0.108129	-0.0628734	-0.0156418			58212.6	56767.9	62966.9	61940.3	41664	52330.5	53045.1	48551.7	115652	129700	115306	124169	19516	25131	31912	24860	1.08167	1.27316	0.997011	1.63517	1.09111	0.92779	0.957355	0.989217	281.94	802	13	156	0.400621	0.160853	0.291701	0.783565	-0.0152108
evolutionarily conserved C-terminal region 8 , Symbols: ECT8 , chr1:29816157-29818811 FORWARD LENGTH=528	AT1G79270.1	-1.44512	NaN	-0.15598	0.796467	-0.37689	NaN	0.324611	0.847997			644.622	1359.82	236.744	1047.19	NaN	NaN	NaN	NaN	498.038	304.234	447	381	38	30	66	54	0.36726	NaN	0.897522	1.73684	0.770096	NaN	1.25233	1.8	58.84	4032	3	8	0.0738636	0.719712	-0.268213	0.532702	0.265239
nuclear pore anchor , Symbols: NUA , chr1:29819176-29832809 REVERSE LENGTH=2115	AT1G79280.2	-0.249406	0.0713332	-0.381031	-0.0781211	0.0306452	-0.200549	0.256522	-0.0926434			12417.5	19176.1	10446.1	19587.8	81162.6	87200.1	85276.4	75883.2	13296.2	14908	10210	17809	20281	20017	19212	18772	0.841243	1.05069	0.767889	0.947291	1.02147	0.870219	1.1946	0.937803	584.51	136	29	79	0.191489	0.205163	-0.159306	0.988715	-0.00150642
metacaspase 4 , Symbols: AtMC4, MC4 , chr1:29842849-29844368 FORWARD LENGTH=418	AT1G79340.1	-0.401198	-0.0285116	-0.0860452	0.781263	-0.136759	0.436392	0.153674	-0.646196			106585	63911.4	80709.1	58131.3	50438.7	35009.2	49451.6	47375.1	418507	425448	394276	473268	40769	78737	70067	50310	0.757229	0.980431	0.942102	1.71863	0.90956	1.35322	1.1124	0.638963	386.54	419	17	297	0.4689	0.809282	0.066377	0.848091	-0.0482222
aldehyde dehydrogenase 5F1 , Symbols: ALDH5F1, SSADH1, SSADH , chr1:29882525-29887275 REVERSE LENGTH=528	AT1G79440.1	0.0555186	0.183886	-0.112552	2.16612	-0.526883	-0.050758	-0.0689589	-0.947032			597.766	1034.77	621.218	718.185	23996.7	31901	27258.8	30798.1	30839.5	20262.8	28525	19317	1647	4733	7392	2455	1.03923	1.13594	0.924951	4.48816	0.694053	0.965429	0.953326	0.518698	529.99	189	26	146	0.568182	0.362038	0.573244	0.158844	-0.398408
Aldolase-type TIM barrel family protein , Symbols: , chr1:29894772-29896661 REVERSE LENGTH=503	AT1G79470.1	-0.491174	0.760049	0.231531	0.0147197	-1.2212	0.785003	-1.19762	-0.0773695			5698.35	3394.19	4054.07	1455.86	1168.39	574.546	1978.73	989.998	31577.9	44897.5	37075	19575	36372	34434	36745	32636	0.711446	1.69355	1.17408	1.01026	0.428926	1.7231	0.435993	0.947784	183.96	2844	9	36	0.129225	0.653466	0.128781	0.442198	-0.427797
Aldolase-type TIM barrel family protein , Symbols: AtkdsA1 , chr1:29903604-29905989 FORWARD LENGTH=290	AT1G79500.2	-0.473397	-0.617727	0.643714	0.381167	-0.669232	0.172983	0.239167	-0.247319			16214.8	7065.54	11679	4443.1	15443.9	7247.42	10064.7	8170.64	1548.31	1839.35	2419	2171	1336	1333	1740	1123	0.720267	0.651697	1.56235	1.3024	0.628841	1.12739	1.18031	0.842461	211.18	2458	11	41	0.327586	0.960941	-0.0165606	0.591632	-0.1261
glyceraldehyde-3-phosphate dehydrogenase of plastid 1 , Symbols: GAPCP-1 , chr1:29916232-29919088 REVERSE LENGTH=422	AT1G79530.1	0.0980082	-0.264435	-0.264282	-0.354648	-0.0388519	-0.0854217	-0.118764	0.0575927			81235.7	72279.2	86946.2	70358.7	82665.1	73520	68820.7	69293.3	300795	216977	250446	199831	287662	226062	224969	235269	1.07029	0.832525	0.832613	0.78206	0.973429	0.942509	0.920977	1.04073	525.09	850	25	892	0.367299	0.145472	-0.196339	0.313086	-0.0463611
phosphoglycerate kinase , Symbols: PGK , chr1:29924347-29926295 REVERSE LENGTH=401	AT1G79550.1	-0.0987518	0.0949551	-0.054722	-0.242302	-0.22536	0.0267788	0.283887	0.227472			717369	611048	669908	522679	834264	824382	891021	839826	935212	765556	900403	932042	836915	689518	707524	807275	0.933841	1.06803	0.96278	0.845395	0.855382	1.01874	1.21747	1.17078	754.95	97	34	1804	0.830424	0.35803	-0.0752052	0.546108	0.0781946
Protein kinase superfamily protein with octicosapeptide/Phox/Bem1p domain , Symbols: , chr1:29932856-29937540 REVERSE LENGTH=1248	AT1G79570.1	NaN	0.606368	-0.53915	2.8468	NaN	0.11312	1.45113	0.307944			NaN	NaN	NaN	NaN	2110.39	2009.44	3212.9	2173.34	1155.23	423.156	795	1157	67	311	482	385	NaN	1.52242	0.688176	7.19403	NaN	1.08156	2.73422	1.23794	204.13	1726	10	20	0.0873397	0.431652	0.971339	0.273459	0.624064
nudix hydrolase homolog 3 , Symbols: atnudt3, NUDT3 , chr1:29985360-29990171 FORWARD LENGTH=772	AT1G79690.1	0.241983	-0.511161	0.242504	-0.445771	-0.262465	0.298745	-0.0249242	-0.0168805			1303.07	1929.29	1541.04	1608.38	18719.4	11752.8	13134.6	14456.8	52512	51357.6	62124	50478	26711	20288	19611	20052	1.18262	0.701658	1.18304	0.734192	0.833662	1.23007	0.982872	0.988368	593.16	128	29	134	0.40544	0.610643	-0.118111	0.991181	-0.00138114
NADP-malic enzyme 4 , Symbols: ATNADP-ME4, NADP-ME4 , chr1:30007655-30011179 REVERSE LENGTH=646	AT1G79750.1	0.257869	-1.88451	1.03886	0.498952	0.545702	1.1494	0.747925	0.736518		+	8050.73	7521.55	9626.35	10979.4	1088.62	881.108	294.838	1954.49	189.332	245.925	389	413	910	644	1286	1073	1.19571	0.270836	2.0546	1.41319	1.45973	2.21822	1.67938	1.66615	289.06	1145	14	45	0.236842	0.974573	-0.0222084	0.00822076	0.794886
golgin candidate 5 , Symbols: GC5 , chr1:30028110-30033508 REVERSE LENGTH=956	AT1G79830.2	-0.196369	0.993588	-0.923512	0.35183	-0.285465	0.176506	0.130642	-0.87178			7237.44	6786.67	6316.44	5568.31	14550.4	24607.4	28971.8	27809.9	9889.54	8305.77	5214	9093	1528	2948	1950	1611	0.872744	1.99113	0.527224	1.27618	0.820477	1.13014	1.09478	0.546472	279.16	814	14	41	0.177824	0.898642	0.056384	0.446305	-0.212524
D-isomer specific 2-hydroxyacid dehydrogenase family protein , Symbols: , chr1:30044794-30045851 FORWARD LENGTH=313	AT1G79870.1	0.326622	-0.0338728	-0.548949	0.745982	-0.237493	-0.251216	-0.331398	-0.974276			9397.58	9464.14	11785.3	8027.66	21872.1	25879.5	21364.5	21743.7	11018	14496.1	7531	11521	10942	10839	18351	5517	1.25407	0.976795	0.683518	1.67712	0.848218	0.840188	0.794766	0.508995	172.17	1605	9	50	0.300319	0.686015	0.122446	0.0845022	-0.448596
Heat shock protein 70 (Hsp 70) family protein , Symbols: , chr1:30058935-30062224 REVERSE LENGTH=831	AT1G79920.2	0.848226	0.156377	0.44936	-0.435062	0.0581338	-0.328977	-0.656894	0.278818			9798.57	14341.9	17640.2	14931.6	2639.46	1629.01	2941.64	1296.86	6400.16	7952.8	8739	5044	22901	17833	16939	21635	1.80029	1.11448	1.36543	0.739662	1.04112	0.796101	0.634242	1.2132	1295.67	665	60	1061	0.199759	0.415252	0.254725	0.490923	-0.16223
heat shock protein 91 , Symbols: HSP91 , chr1:30063781-30067067 REVERSE LENGTH=831	AT1G79930.1	0.316761	-0.828103	0.248527	-0.618568	-0.400133	-0.291363	1.63545	-0.24229			15750.2	31890.8	19617.4	24166.5	20093.3	17200.8	11317.9	14055.3	5298.01	3678.64	6294	11429	58959	34690	38401	29327	1.24553	0.563269	1.18799	0.651317	0.757788	0.81713	3.10685	0.845402	1337.92	511	62	1030	0.239471	0.507808	-0.220346	0.742961	0.175417
DnaJ / Sec63 Brl domains-containing protein , Symbols: ATERDJ2A , chr1:30070023-30073237 FORWARD LENGTH=594	AT1G79940.4	0.0875868	-0.394203	NaN	-1.21723	0.398872	-0.0794455	NaN	1.28951			7009.62	6344.82	7448.36	8365.5	23178.8	18255.2	17637	17277.1	NaN	NaN	NaN	NaN	837	117	360	286	1.06259	0.76091	NaN	0.430108	1.31848	0.946421	NaN	2.44444	198	1355	10	48	0.190236	0.313983	-0.507949	0.312993	0.536311
structural molecules , Symbols: , chr1:30085910-30091949 FORWARD LENGTH=912	AT1G79990.5	0.473579	0.213453	-0.872861	0.194516	-0.049453	0.469172	-0.136746	0.0949633			6679.53	9864.93	9274.87	9532.51	9079.12	8559.58	10526.9	11849.2	78.7455	40.6786	43	37	27158	28337	31078	30265	1.38855	1.15946	0.546063	1.14434	0.966303	1.38432	0.909568	1.06804	480.02	863	23	149	0.171053	0.994653	0.00217177	0.530765	0.0944842
Pre-mRNA-processing-splicing factor , Symbols: SUS2, EMB33, EMB177, EMB14 , chr1:30118052-30127574 FORWARD LENGTH=2359	AT1G80070.1	-0.0767568	-0.208813	0.0266998	-1.1725	0.00818234	0.0860291	-0.463071	0.0210704			48675.2	50976.9	46153.2	51266.8	128951	117193	111575	124394	83464.9	91867	85024	66644	46329	26101	20554	26485	0.948187	0.865249	1.01868	0.443653	1.00569	1.06144	0.72544	1.01471	963.84	23	46	292	0.241204	0.285223	-0.357842	0.541323	-0.0869474
Rubredoxin-like superfamily protein , Symbols: , chr1:30169784-30170999 REVERSE LENGTH=171	AT1G80230.1	0.64449	0.231075	0.371956	0.326983	-0.245963	0.349477	0.0885252	-0.555513	+		8694	19232.5	13590.4	16217.8	2782.37	2353.28	3265.7	2998.31	20825.2	24558.8	26950	26113	11510	16099	14438	10954	1.56319	1.17371	1.29411	1.25439	0.843253	1.2741	1.06328	0.680415	175.35	2600	8	126	0.345029	0.0212273	0.393626	0.676101	-0.0908687
Protein of unknown function, DUF642 , Symbols: , chr1:30171520-30172799 REVERSE LENGTH=370	AT1G80240.1	0.0674402	-0.094722	-0.6343	0.220306	-0.0234467	0.543787	0.618424	0.226186			47518	52720	49792	51870.1	190197	158712	178110	231370	120862	90930.4	77866	139596	97587	99400	113687	116272	1.04786	0.936453	0.644253	1.16498	0.983879	1.45779	1.5352	1.16974	298.09	721	15	80	0.481081	0.595082	-0.110319	0.104966	0.341237
PENTATRICOPEPTIDE REPEAT 596 , Symbols: PPR596 , chr1:30181265-30183331 FORWARD LENGTH=596	AT1G80270.2	-1.4203	-0.206237	-0.39425	-0.704918	-0.224034	-0.784657	0.0926564	0.0717056			2486.14	2006.38	928.909	1717.8	22511.9	25736.1	19513.2	14939.5	37114.7	33462.4	28240	35682	42872	31771	26301	33390	0.373636	0.866795	0.760885	0.613477	0.856168	0.58049	1.06633	1.05096	258.16	925	13	40	0.221477	0.0837075	-0.681425	0.377716	-0.211082
nucleotide transporter 1 , Symbols: NTT1, ATNTT1 , chr1:30191954-30194280 FORWARD LENGTH=624	AT1G80300.1	-0.431086	0.786028	-1.48057	NaN	0.405141	-2.02696	2.40415	NaN			79.2381	95.093	58.7711	125.924	223.381	929.848	385.18	228.158	203.714	36.0838	73	191	NaN	NaN	NaN	NaN	0.741703	1.72432	0.358346	NaN	1.32422	0.245371	5.29323	NaN	222.97	2662	11	47	0.113782	0.624524	-0.375211	0.857542	0.260775
Pyridoxal phosphate (PLP)-dependent transferases superfamily protein , Symbols: , chr1:30208736-30210643 REVERSE LENGTH=394	AT1G80360.1	-1.09528	-0.606793	-0.89249	0.178869	-0.84408	0.477127	0.339377	-0.177643			2962.94	1610.17	1386.78	896.974	1498.29	841.769	983.861	1171.72	11938.4	6743.54	6431	8532	6432	8364	7281	7395	0.468044	0.656655	0.538684	1.132	0.557066	1.39197	1.26521	0.884146	165.76	1671	8	60	0.269036	0.119498	-0.603924	0.874886	-0.0513045
tetratricopeptide repeat (TPR)-containing protein , Symbols: EMB2753 , chr1:30227779-30234832 REVERSE LENGTH=911	AT1G80410.2	-0.374543	0.0186939	0.0874326	-0.372462	-0.0251354	-0.251475	-0.36059	-0.0857373			42722.9	40893.6	32954.3	40187.3	106610	122313	108000	102748	157539	168312	167382	131089	70415	63140	54393	59497	0.77135	1.01304	1.06248	0.772463	0.982728	0.840037	0.778846	0.942303	795.6	52	38	303	0.444566	0.286655	-0.160219	0.0997163	-0.180735
Actin-like ATPase superfamily protein , Symbols: NHO1, GLI1 , chr1:30246960-30249055 REVERSE LENGTH=522	AT1G80460.1	0.377754	0.286697	0.0870275	0.312523	-0.0797538	-0.05975	0.342348	-0.282633	+		57732.9	75842.2	75013.4	71763.3	68226.1	74270.6	83225.1	71257.4	277957	250356	295240	317406	7264	13844	9021	11381	1.29932	1.21984	1.06218	1.24188	0.946219	0.95943	1.26782	0.822089	367.13	470	19	108	0.385057	0.0239421	0.266	0.888502	-0.0199474
isopropylmalate dehydrogenase 2 , Symbols: ATIMD2, IMD2 , chr1:30287833-30290126 FORWARD LENGTH=405	AT1G80560.1	0.398292	1.40768	0.0942073	0.216014	-0.0757364	-0.473185	-0.246249	-0.0589086			2126.76	1932.51	2802.96	1833.68	2422.93	8131.41	6428.3	5857.65	5251.63	9260.03	5606	7807	5764	8048	6695	7726	1.31795	2.65311	1.06748	1.16152	0.948858	0.720373	0.843085	0.95999	337.61	1233	16	225	0.37037	0.175461	0.529049	0.113442	-0.21352
HOPW1-1-interacting 1 , Symbols: WIN1 , chr1:30298675-30300513 REVERSE LENGTH=457	AT1G80600.1	3.44483	0.124706	-1.36952	-0.277468	-2.45709	-0.980216	0.655118	0.634064			12.5145	134.366	136.273	24.4698	17637.6	19637.2	19230	9954.19	6294.24	3206.87	2436	5050	3315	3004	2735	4662	10.8892	1.09029	0.38702	0.825038	0.182113	0.506904	1.57474	1.55193	159.19	1739	8	49	0.234136	0.674646	0.480636	0.523543	-0.537032
S15/NS1, RNA-binding protein , Symbols: , chr1:30305404-30307182 FORWARD LENGTH=414	AT1G80620.1	-0.265883	NaN	-0.425538	-0.422897	-1.68956	NaN	-0.758423	-0.645234	+		441.621	1423.09	367.291	441.189	NaN	NaN	NaN	NaN	229.666	223.297	171	132	4908	3666	3661	2344	0.831689	NaN	0.744561	0.745925	0.310021	NaN	0.591142	0.639389	99.64	2830	5	15	0.15942	0.0196021	-0.37144	0.0893806	-1.03107
H(+)-ATPase 9 , Symbols: HA9 , chr1:30316227-30319948 REVERSE LENGTH=945	AT1G80660.2	0.00592968	NaN	0.886475	-1.06361	0.634328	NaN	-1.37142	1.00252			15629.1	19935.1	15693.5	30943.6	NaN	NaN	NaN	NaN	35484.7	58445.9	65599	22590	25918	11135	12400	22309	1.00412	NaN	1.84865	0.478432	1.55221	NaN	0.386512	2.0035	385.6	4543	18	303	0.0296296	0.92861	-0.0570697	0.915488	0.0884786
Transducin/WD40 repeat-like superfamily protein , Symbols: , chr1:30320809-30323543 REVERSE LENGTH=349	AT1G80670.1	-0.637373	2.8185	0.05451	-0.282233	0.074631	0.128094	-0.213738	0.167381			2378.91	2150.19	1529.36	2264.34	154.939	604.433	1092.98	660.555	4019.23	4866.06	4174	4196	12376	12868	10177	14451	0.642882	7.05426	1.03851	0.822317	1.05309	1.09285	0.8623	1.12302	125.91	2266	6	25	0.2149	0.579978	0.48835	0.681634	0.0390921
Ribosomal protein L30/L7 family protein , Symbols: , chr1:30349052-30350434 FORWARD LENGTH=247	AT1G80750.1	0.0888855	0.557759	0.585783	-0.780494	0.095556	0.0514011	-0.237468	0.344363			16533.9	16726.3	17584.6	17871.7	45071.7	49941.2	66344.7	51752.7	40483	56696.7	60759	48092	13010	6202	7574	7874	1.06355	1.47198	1.50085	0.582168	1.06848	1.03627	0.848232	1.26959	173.14	1589	9	37	0.336032	0.746548	0.112984	0.631484	0.063463
MIF4G domain-containing protein / MA3 domain-containing protein , Symbols: , chr1:30405774-30409499 REVERSE LENGTH=900	AT1G80930.1	NaN	0.189837	0.999105	NaN	NaN	-0.635037	0.648443	1.1822			NaN	NaN	NaN	NaN	6056.89	9013.49	6908.7	5804.01	181.112	228.393	362	358	336	208	0	472	NaN	1.14064	1.99876	0	NaN	0.643924	1.56748	2.26923	61.04	3885	3	8	0.0488889	0.380463	0.594471	0.536852	0.398536
Phospholipid/glycerol acyltransferase family protein , Symbols: , chr1:30412653-30414935 REVERSE LENGTH=398	AT1G80950.1	-0.271937	NaN	-0.0284644	-0.45701	0.484749	NaN	0.280826	-0.450486			1312.6	1258.17	1087.11	1760.61	NaN	NaN	NaN	NaN	1460.53	1210.81	1432	1471	744	824	542	603	0.828207	NaN	0.980463	0.728495	1.39934	NaN	1.21489	0.731796	23.61	5671	1	8	0.0477387	0.178884	-0.25247	0.746943	0.105029
Aldolase superfamily protein , Symbols: , chr2:95006-96491 REVERSE LENGTH=391	AT2G01140.1	0.153294	-0.231602	-0.132986	0.443584	-0.17654	0.00980945	0.363501	-0.406676			337260	399340	375068	353345	126921	139552	108097	140504	666126	580787	607468	747208	270813	366336	368300	276349	1.11211	0.851688	0.911942	1.35998	0.884822	1.00682	1.28654	0.754359	502.74	309	23	743	0.455243	0.72827	0.0580725	0.768256	-0.0524766
Octicosapeptide/Phox/Bem1p family protein , Symbols: , chr2:115023-117296 FORWARD LENGTH=720	AT2G01190.1	1.08572	0.275369	1.88556	-0.145933	-1.86074	-0.631203	2.48063	-0.218266			451.73	2841.15	958.769	782.268	9793.67	10012.6	11853.3	6464.5	614.893	136.345	2272	761	3004	2735	2715	2351	2.12244	1.2103	3.69495	0.903795	0.275335	0.645638	5.58143	0.859598	80.33	3293	4	9	0.0888889	0.183277	0.775178	0.953935	-0.0573941
Ribosomal protein L30/L7 family protein , Symbols: , chr2:132943-134264 REVERSE LENGTH=242	AT2G01250.1	-0.0638355	-0.240673	-0.0956023	-0.160638	0.0934964	-0.0797694	-0.559388	-0.192457	+		178270	184327	170554	196668	235520	269987	199332	255464	491758	617872	460227	419282	159570	170123	142756	148877	0.956717	0.846351	0.935881	0.894629	1.06695	0.946209	0.67859	0.875114	465.93	1275	23	751	0.380165	0.0371124	-0.140187	0.273791	-0.18453
quinolinate phoshoribosyltransferase , Symbols: QPT , chr2:165332-167209 REVERSE LENGTH=348	AT2G01350.1	-0.18945	-1.96289	-0.0669319	0.717351	0.476863	0.533797	0.208579	-0.673823			265.924	277.028	233.2	385.544	6175.25	2594.61	1584.04	3756.31	31495.8	28647	30068	33103	11893	19461	19554	12199	0.87694	0.256514	0.954666	1.64416	1.39171	1.44773	1.15555	0.626843	184.02	1477	9	26	0.313218	0.554487	-0.37548	0.658769	0.136354
SEC12P-like 2 protein , Symbols: STL2P, ATSEC12 , chr2:212215-214435 REVERSE LENGTH=393	AT2G01470.1	0.40029	0.19795	-0.0811748	0.44315	-1.05804	0.12512	0.141764	0.148518			3106.19	4633.65	4099.46	2225.48	10387.8	11938.9	11915.5	13020.6	29588.9	21600.7	27970	23831	9656	9988	13128	11071	1.31977	1.14707	0.945288	1.35957	0.480286	1.0906	1.10325	1.10843	173.76	1583	9	28	0.346056	0.13855	0.240054	0.628527	-0.160658
phytanoyl-CoA dioxygenase (PhyH) family protein , Symbols: , chr2:221316-223187 FORWARD LENGTH=283	AT2G01490.1	-0.520474	0.155797	1.05027	-0.266646	0.89449	-0.17377	-0.914572	-0.120854			2565.66	1254.72	1788.63	2332.46	28942.2	35662.4	32242.7	31615.6	4871.74	13383.6	10089	7100	320	336	266	309	0.697143	1.11404	2.07092	0.83125	1.85895	0.886523	0.530501	0.919643	109.52	2598	6	19	0.257951	0.78107	0.104738	0.845871	-0.0786765
MLP-like protein 328 , Symbols: MLP328 , chr2:235992-236881 FORWARD LENGTH=151	AT2G01520.1	1.06123	0.149922	-0.502577	0.899691	-0.715722	-0.775213	0.611169	-1.38071			202667	503853	422908	306796	113189	192744	125585	112621	1543766	769729	1089659	1175759	577739	1054469	1077868	404948	2.08672	1.10951	0.705845	1.86567	0.6089	0.584302	1.5275	0.38403	316.47	1082	15	557	0.384106	0.346615	0.402067	0.271013	-0.565119
MLP-like protein 329 , Symbols: MLP329 , chr2:239815-240349 FORWARD LENGTH=151	AT2G01530.1	0.841466	0.097663	-0.495113	0.728863	-0.291146	-0.134485	0.170183	-0.489636			246770	467040	442179	381690	227311	348074	243232	317094	1041226	653521	738756	735343	332030	535655	550284	381496	1.79187	1.07004	0.709506	1.65733	0.817252	0.910995	1.1252	0.712205	344.51	1014	16	642	0.364238	0.413435	0.29322	0.27344	-0.186271
unknown protein, Has 51 Blast hits to 51 proteins in 21 species: Archae - 0, Bacteria - 0, Metazoa - 1, Fungi - 2, Plants - 41, Viruses - 0, Other Eukaryotes - 7 (source: NCBI BLink). , Symbols: , chr2:283085-284034 FORWARD LENGTH=156	AT2G01640.1	-0.547168	NaN	-0.0739578	-0.507075	-1.17238	NaN	0.780305	0.0657128			346.719	314.52	237.282	139.549	NaN	NaN	NaN	NaN	4248.3	3961.59	4036	6804	658	515	463	539	0.684362	NaN	0.950028	0.703647	0.443688	NaN	1.71749	1.0466	20.76	6100	1	6	0.0769231	0.131115	-0.376067	0.866349	-0.108789
plant UBX domain-containing protein 2 , Symbols: PUX2 , chr2:284851-286394 REVERSE LENGTH=458	AT2G01650.1	0.413654	NaN	0.144865	-0.695564	0.0219488	NaN	-1.17487	0.375056			714.496	686.292	951.749	696.812	NaN	NaN	NaN	NaN	15302.6	23618.1	16919	10461	8530	4116	5267	5338	1.33206	NaN	1.10563	0.617468	1.01533	NaN	0.442923	1.29689	82.29	3214	4	6	0.128821	0.903759	-0.0456818	0.635907	-0.259289
ARM repeat superfamily protein , Symbols: , chr2:309144-313499 REVERSE LENGTH=743	AT2G01690.1	0.570603	-0.114528	0.47669	-1.53472	0.110784	0.0873948	0.0789647	0.417842			3266.15	5286.64	4850.7	5708.59	36725.3	45725.6	33922.6	48581.2	6354.8	8439.21	8843	8914	4007	3983	1383	5321	1.48514	0.923685	1.39155	0.345146	1.07981	1.06245	1.05626	1.33593	120.65	2379	6	29	0.119785	0.776953	-0.150489	0.12323	0.173746
Ribophorin I , Symbols: , chr2:317193-320016 REVERSE LENGTH=464	AT2G01720.1	-0.00979653	0.03857	0.238885	-0.687658	0.162872	0.56145	-0.394264	0.284595			69847.8	76798.2	69375.1	85976.6	17829.7	13349.3	18312.8	19700.2	242962	324340	286714	246783	1208	642	750	782	0.993233	1.0271	1.18008	0.620861	1.11951	1.47575	0.760877	1.21807	174.61	1570	9	26	0.146552	0.638388	-0.105	0.49977	0.153663
Endomembrane protein 70 protein family , Symbols: , chr2:452197-454819 REVERSE LENGTH=592	AT2G01970.1	0.0510165	NaN	0.114462	0.506762	0.205131	NaN	-0.276498	0.425841			12303.5	11152.8	12746.4	12856.8	NaN	NaN	NaN	NaN	27495.6	37845.5	29766	31245	4056	3559	5763	4781	1.03599	NaN	1.08257	1.42086	1.15279	NaN	0.825593	1.34335	220.99	4119	11	117	0.0523649	0.256516	0.22408	0.626271	0.118158
peptide transporter 2 , Symbols: ATPTR2-B, NTR1, PTR2-B, PTR2, ATPTR2 , chr2:487542-489707 FORWARD LENGTH=585	AT2G02040.1	-0.477392	-0.582955	0.074229	NaN	0.662067	0.733423	0.0349351	2.68839			1568.59	1186.04	1126.68	1876.73	3573.12	2400.43	2385.4	3990.91	1130.32	381.646	1190	391	198	74	0	477	0.718275	0.667595	1.0528	0	1.58235	1.66258	1.02451	6.44595	109.13	2603	5	20	0.0991453	0.248037	-0.328706	0.171108	1.0297
NADH-ubiquinone oxidoreductase B18 subunit, putative , Symbols: , chr2:490024-490335 FORWARD LENGTH=103	AT2G02050.1	0.144334	-0.071766	0.120234	0.332115	-0.076752	0.19257	0.422518	-0.459493			58612.1	69506.2	64779.3	65905.1	58886.7	61226.7	56029.1	69969.7	130912	106986	142290	143390	47165	62033	59374	45113	1.10522	0.951473	1.08691	1.25886	0.94819	1.1428	1.34027	0.727242	222.66	1155	11	125	0.621359	0.210294	0.131229	0.923734	0.0197109
CCCH-type zinc finger family protein , Symbols: , chr2:553407-555899 REVERSE LENGTH=669	AT2G02160.1	1.30027	0.352509	0.0367045	0	-0.499579	1.17545	0.412722	-0.447459			836.721	2257.47	2060.63	1596.74	1225.57	591.499	1564.78	1335.98	2770.61	2074.08	2842	2761	13	15	13	11	2.46274	1.27678	1.02577	1	0.707313	2.25863	1.3312	0.733333	122.4	2345	6	24	0.150972	0.25781	0.42237	0.714008	0.160283
glutathione S-transferase zeta 1 , Symbols: ATGSTZ1, GST18, GSTZ1 , chr2:629015-630955 FORWARD LENGTH=221	AT2G02390.1	0.635339	1.02694	0.643474	-0.115868	0.209537	0.461344	0.537798	0.514137		+	12679.2	15570.2	19694.7	18004.2	6859.72	10771.9	13978.1	14831	29259	20855.4	45705	30277	2151	1322	1985	1888	1.5533	2.0377	1.56209	0.922827	1.15632	1.37682	1.45176	1.42814	109.69	2594	5	50	0.366516	0.106118	0.547472	0.0106572	0.430704
cullin-associated and neddylation dissociated , Symbols: CAND1, ATCAND1, ETA2, TIP120, HVE , chr2:690345-697342 FORWARD LENGTH=1219	AT2G02560.1	-0.00126331	-0.0368667	-0.520228	0.221128	0.0849037	-0.109668	-0.661505	-0.159266			32664	34254.8	32635.5	36331.2	30138	32307.6	29377.6	29942.7	55445.5	52651.1	38660	33287	95216	117213	110988	104962	0.999125	0.97477	0.697261	1.16564	1.06062	0.926801	0.632219	0.895481	498.17	223	25	68	0.231337	0.626685	-0.0843077	0.275806	-0.211384
ssDNA-binding transcriptional regulator , Symbols: ATWHY3, PTAC11, WHY3 , chr2:769389-770993 FORWARD LENGTH=268	AT2G02740.1	-0.613064	0.175453	NaN	NaN	0.336325	-0.269235	-1.71373	NaN			113.458	63.6262	74.1795	80.3305	562.193	644.094	634.896	534.443	0	1538.36	1229	469	NaN	NaN	NaN	NaN	0.653807	1.12932	NaN	NaN	1.26254	0.82976	0.304871	NaN	84.5	3693	4	17	0.115672	0.677452	-0.218805	0.461992	-0.54888
IQ-domain 29 , Symbols: IQD29 , chr2:788708-790946 FORWARD LENGTH=636	AT2G02790.1	-0.91997	-0.04936	0.192228	-0.392036	-0.0779132	4.06327	0.159295	0.460071			837.524	913.569	442.648	865.54	91.427	3.86649	88.3518	64.6372	10998.4	14632.8	12566	16341	2240	1435	1707	1974	0.52852	0.966365	1.14253	0.762054	0.947427	16.7173	1.11674	1.37561	161.69	2028	8	32	0.149371	0.312207	-0.292284	0.323603	1.15118
sucrose transporter 2 , Symbols: SUT2, ATSUC3, SUC3 , chr2:828546-831276 REVERSE LENGTH=464	AT2G02860.2	0.248469	NaN	-0.346514	0.053638	0.367877	NaN	0.119051	0.0806185			181.888	160.343	216.073	206.915	NaN	NaN	NaN	NaN	179.279	117.862	141	128	264	261	274	276	1.18795	NaN	0.786482	1.03788	1.29045	NaN	1.08602	1.05747	19.24	6409	1	4	0.0280172	0.940342	-0.0148021	0.170397	0.189182
Ankyrin repeat family protein , Symbols: , chr2:1036192-1037536 REVERSE LENGTH=240	AT2G03430.1	0.246081	NaN	0.884169	0.0644887	-0.627836	NaN	0.137104	-0.376102			640.415	758.808	759.521	491.06	NaN	NaN	NaN	NaN	439.399	712.015	811	783	700	658	732	507	1.18598	NaN	1.8457	1.04571	0.647146	NaN	1.0997	0.770517	23.47	5690	1	7	0.0583333	0.250267	0.398246	0.327871	-0.288945
nodulin-related protein 1 , Symbols: NRP1, ATNRP1 , chr2:1039409-1039972 REVERSE LENGTH=187	AT2G03440.1	NaN	0.00558205	-0.162708	-1.03202	NaN	0.191805	0.695798	-0.0279492			NaN	NaN	NaN	NaN	12381.7	11674.4	12429.7	13334.4	22926.2	18505.6	20481	29975	1640	1303	802	1278	NaN	1.00388	0.893347	0.489024	NaN	1.14219	1.61978	0.980814	140.29	2011	7	24	0.352941	0.342874	-0.396383	0.312852	0.286551
SPFH/Band 7/PHB domain-containing membrane-associated protein family , Symbols: , chr2:1066717-1068934 FORWARD LENGTH=356	AT2G03510.1	0.181934	0.273871	0.0222307	0.14952	-0.360539	-0.190764	0.442141	-0.191699			32572.4	37682.9	36950.2	29350.2	81584.9	102820	98640	90084.8	36730.6	28737.3	37301	39043	12097	14812	13418	12969	1.1344	1.20905	1.01553	1.1092	0.778873	0.876142	1.35862	0.875574	243.55	1013	12	50	0.320225	0.0569977	0.156889	0.699528	-0.0752154
Nuclear transport factor 2 (NTF2) family protein with RNA binding (RRM-RBD-RNP motifs) domain , Symbols: , chr2:1104525-1106418 REVERSE LENGTH=422	AT2G03640.1	0.519868	0.217354	-0.0436552	-0.181949	0.358038	0.134634	-0.248406	0.346961			3965.1	5432.75	5685.26	6963.05	10122.4	8605.33	11768.3	9447.06	9181.67	11414.5	8908	9609	11461	7713	10103	9810	1.43382	1.1626	0.970194	0.881511	1.28168	1.09781	0.841826	1.27188	126.56	2251	6	40	0.165877	0.468905	0.127904	0.373623	0.147807
spiral1 , Symbols: SPR1, SKU6 , chr2:1121398-1121850 FORWARD LENGTH=119	AT2G03680.1	0.00845567	-0.246803	0.0835481	-0.445089	-0.21385	0.430657	1.18182	-0.356264			12066.5	8369.95	12137.5	7216.85	24176	11922.9	20374.6	16070.2	98051.1	69176.7	103897	156936	45890	47812	33708	37350	1.00588	0.842762	1.05962	0.734539	0.862233	1.34785	2.26862	0.781185	79.43	3337	4	69	0.218487	0.303769	-0.149972	0.512305	0.26059
coenzyme Q biosynthesis Coq4 family protein / ubiquinone biosynthesis Coq4 family protein , Symbols: , chr2:1122122-1123011 REVERSE LENGTH=226	AT2G03690.1	0.122441	3.19378	-0.588707	-0.0863248	0.773992	-0.249695	0.854296	0.416281			154.072	74.358	167.719	127.152	40.3155	213.063	368.889	179.202	330.858	367.282	220	664	396	290	373	387	1.08858	9.15005	0.664939	0.941919	1.71	0.841074	1.80788	1.33448	23.66	5665	1	6	0.10177	0.497399	0.660297	0.172416	0.448718
sulphotransferase 12 , Symbols: ST, ATST1, RAR047, ST1, AtSOT1, AtSOT12, SOT12 , chr2:1149475-1150455 REVERSE LENGTH=326	AT2G03760.1	-0.132917	NaN	0.669801	-0.728815	0.0452588	NaN	0.243594	0.908409			6841.07	1676.4	6238.96	1729.83	NaN	NaN	NaN	NaN	2403.74	2450.3	3824	2901	7413	3926	4473	7369	0.911986	NaN	1.59085	0.603399	1.03187	NaN	1.18394	1.87697	114.15	2863	6	26	0.134969	0.889048	-0.0639768	0.265881	0.399087
nonsense-mediated mRNA decay NMD3 family protein , Symbols: , chr2:1165149-1166699 REVERSE LENGTH=516	AT2G03820.1	-0.0102952	-0.30936	1.45019	-1.02445	1.00208	-0.21306	-0.830745	0.267627			16074.4	15407.4	15960.1	30859.2	11144.9	13296.5	8993.96	11471	10974.8	49532.3	29988	27849	26365	20228	12961	24351	0.992889	0.807	2.73245	0.491599	2.00289	0.862706	0.562239	1.20383	169.89	1628	9	29	0.226744	0.962531	0.0265231	0.893268	0.0564759
Small nuclear ribonucleoprotein family protein , Symbols: , chr2:1180306-1181256 FORWARD LENGTH=99	AT2G03870.1	-0.456667	NaN	-1.49711	1.11957	-1.07805	NaN	-0.352717	-0.246364			2173.47	1467.22	1583.74	694.976	NaN	NaN	NaN	NaN	17354.3	12357.2	6148	9677	1840	4612	3998	3888	0.728668	NaN	0.354263	2.17283	0.473669	NaN	0.783108	0.843018	59.4	3995	3	12	0.40404	0.749726	-0.278067	0.165791	-0.559043
Chaperone protein htpG family protein , Symbols: CR88, EMB1956, HSP90.5, Hsp88.1, AtHsp90.5 , chr2:1281983-1285909 FORWARD LENGTH=780	AT2G04030.1	-0.202378	-0.425691	0.221576	-0.233838	0.0658024	-0.326675	-0.483223	-0.031583			40255.5	36425	34986.7	38124.8	51005.2	48233.3	37972.4	38459.9	70487.6	85145.2	82189	60911	93310	83542	79348	81733	0.869117	0.744482	1.16601	0.85037	1.04667	0.797372	0.715378	0.978346	1128.66	18	52	766	0.630769	0.325403	-0.160083	0.225667	-0.19392
Subtilisin-like serine endopeptidase family protein , Symbols: AIR3 , chr2:1401450-1407694 REVERSE LENGTH=772	AT2G04160.1	1.24941	-0.328812	-0.561172	-0.373561	-0.570084	0.0558312	0.746287	-0.106123			7808.32	16888.2	18563.9	11375.5	39418	39240.4	31384.3	40788.7	42924.3	30088.8	29092	50473	34709	30260	26791	28114	2.37745	0.796192	0.677751	0.771875	0.673578	1.03946	1.67747	0.929081	236.56	1049	11	71	0.215026	0.993826	-0.00353299	0.915396	0.0314777
unknown protein, FUNCTIONS IN: molecular_function unknown, INVOLVED IN: biological_process unknown, EXPRESSED IN: 24 plant structures, EXPRESSED DURING: 13 growth stages, BEST Arabidopsis thaliana protein match is: unknown protein (TAIR:AT4G12700.1), Has 130 Blast hits to 130 proteins in 16 species: Archae - 0, Bacteria - 0, Metazoa - 0, Fungi - 0, Plants - 124, Viruses - 0, Other Eukaryotes - 6 …	AT2G04280.1	-0.756627	0.370084	0.789737	-1.18857	-0.838787	-0.55254	-0.973743	-0.174054		+	3422.7	2799.93	2025.83	1565.48	21558.3	41230.2	27862.5	28111.5	3252.62	4526.86	5623	2305	4905	3018	2152	2675	0.591879	1.29243	1.72876	0.438736	0.559113	0.681819	0.509183	0.886349	123.67	2323	6	21	0.140845	0.701116	-0.196345	0.037069	-0.634781
AMP-dependent synthetase and ligase family protein , Symbols: LACS8 , chr2:1516086-1519178 FORWARD LENGTH=720	AT2G04350.1	NaN	-0.604362	-0.225137	0.917226	NaN	0.699108	0.522828	-1.55648			NaN	NaN	NaN	NaN	1645.59	1693.93	1082.41	2750.1	12691.8	9927.83	10858	14264	3542	11086	6689	3769	NaN	0.657762	0.855514	1.88848	NaN	1.6235	1.43677	0.339978	158.58	2752	8	21	0.113889	0.954829	0.0292424	0.891766	-0.111516
Aldolase-type TIM barrel family protein , Symbols: , chr2:1531208-1533578 FORWARD LENGTH=402	AT2G04400.1	0.400017	0.346995	-0.131682	-0.332856	-0.0510182	-0.788152	-0.147018	-0.232491			3702.08	4555.57	4884.98	4397.29	28246.3	43776.4	35926.7	25350.3	8485.19	7085.48	7745	6399	5334	6786	4235	5776	1.31952	1.27191	0.912767	0.793963	0.965255	0.579085	0.903115	0.851164	442.69	299	22	105	0.477612	0.720964	0.0706187	0.162653	-0.30467
FASCICLIN-like arabinoogalactan 7 , Symbols: FLA7 , chr2:1677488-1678252 FORWARD LENGTH=254	AT2G04780.2	0.524949	-0.125106	-0.680064	0.216885	-0.178343	-0.178378	-0.186747	0.295529			46773	66423.1	67300.8	58699.3	67222.4	71782.2	61638.7	63433.7	113590	93890.8	70896	82491	52607	49702	61141	61001	1.43888	0.916937	0.624138	1.16222	0.883718	0.883696	0.878585	1.22733	105	2686	5	71	0.212598	0.954952	-0.0158336	0.638962	-0.0619845
Nucleoporin, Nup133/Nup155-like , Symbols: , chr2:1842069-1846858 REVERSE LENGTH=1220	AT2G05120.2	-0.612192	-0.0946301	-0.118084	-0.854454	-0.564285	-0.0618819	-0.595407	-0.0289472			10292.2	12406.9	6733.19	8390.65	5129.25	5882.6	4803.6	5635.61	10651.1	11603.7	9814	7680	10928	11528	6044	11299	0.654202	0.936512	0.921411	0.553075	0.67629	0.958014	0.661858	0.980135	86.93	3086	4	18	0.0598361	0.111277	-0.41984	0.136289	-0.31263
vacuolar protein sorting 11 , Symbols: ATVPS11, VPS11 , chr2:1870020-1873278 FORWARD LENGTH=932	AT2G05170.1	0.526298	0.656025	-0.121323	3.22042	0.360215	-0.377689	-0.00961066	-0.147414			701.102	1261.48	1009.75	1619.26	3590.82	5053.66	5658.18	3889.65	3209.9	3849.56	2951	3824	209	1709	1948	1543	1.44023	1.57573	0.919344	9.32057	1.28362	0.76967	0.993361	0.902867	154.94	1806	8	20	0.116953	0.242136	1.07035	0.796087	-0.0436245
aconitase 3 , Symbols: ACO3 , chr2:2141591-2146350 FORWARD LENGTH=990	AT2G05710.1	0.0990101	0.0378182	-0.0500968	0.400024	-0.275335	0.381642	0.306457	-0.341817			308583	317704	330504	262505	185213	145417	190133	189452	831348	762646	802975	943139	203524	284144	268556	224203	1.07104	1.02656	0.965872	1.31953	0.826259	1.30282	1.23667	0.789047	1302.09	19	61	1495	0.480808	0.301327	0.121689	0.931332	0.0177367
NagB/RpiA/CoA transferase-like superfamily protein , Symbols: , chr2:2229759-2231839 FORWARD LENGTH=374	AT2G05830.1	0.0590589	-0.176605	-0.481445	-0.196243	0.007824	0.343282	0.245374	-0.227663			11703.5	15949.1	12192.5	16035.9	33096.1	20346.8	29282.9	25812.7	20334.8	17897.8	14565	21216	22480	20523	19621	17527	1.04179	0.884783	0.71626	0.87282	1.00544	1.26864	1.1854	0.854017	247.41	988	12	65	0.459893	0.170192	-0.198809	0.522706	0.0922043
20S proteasome subunit PAA2 , Symbols: PAA2 , chr2:2234226-2236053 FORWARD LENGTH=246	AT2G05840.1	-1.0308	-0.273237	-0.412685	-0.338208	-0.204	0.268511	-0.47351	-1.69539			20633.6	13675.7	10098.9	11872.4	22985.3	18480.5	19019.4	22260.9	49640.3	52087.6	37291	37514	9647	22298	7631	6885	0.489439	0.827461	0.751224	0.791023	0.86814	1.20456	0.72021	0.308772	345.61	1805	16	280	0.386179	0.0604733	-0.513733	0.298006	-0.526096
Subtilase family protein , Symbols: , chr2:2269831-2272207 REVERSE LENGTH=754	AT2G05920.1	-0.0932242	-0.0675087	-0.120802	0.18026	-0.215665	0.134721	0.273676	-0.45892			96539.1	73021	90498.2	62881.9	98882.1	84371	94361.6	92629.3	194822	163749	179173	197954	144919	181004	164206	131686	0.937425	0.954284	0.919676	1.13309	0.861149	1.09788	1.20888	0.727531	490.57	233	23	251	0.375332	0.739391	-0.0253187	0.716061	-0.066547
NAD(P)-binding Rossmann-fold superfamily protein , Symbols: MOD1, ENR1 , chr2:2322876-2324867 FORWARD LENGTH=390	AT2G05990.1	-0.0179471	-0.16781	-0.270719	0.454417	-0.324045	0.212726	0.261612	-0.260674			214529	211286	211876	168781	179244	131294	159562	152154	479675	466720	397606	559512	250561	338018	343326	282143	0.987637	0.890193	0.828907	1.37023	0.798827	1.15888	1.19882	0.834698	511.38	208	24	454	0.494872	0.99764	-0.000514505	0.868983	-0.0275952
oxophytodienoate-reductase 3 , Symbols: OPR3 , chr2:2359240-2361971 REVERSE LENGTH=391	AT2G06050.3	-0.107176	-0.231411	-0.0629713	-0.310361	0.1473	0.0879718	-0.0561575	-0.56521			550.771	411.536	511.338	455.775	12355.9	14498.8	10524.8	15410.4	25245.2	19063.8	24167	18336	10932	12658	8816	8555	0.928404	0.851801	0.957291	0.80644	1.10749	1.06287	0.961822	0.675857	250.95	966	13	36	0.519182	0.0517717	-0.17798	0.593171	-0.0965238
binding , Symbols: ELF8, VIP6 , chr2:2429108-2436588 REVERSE LENGTH=1091	AT2G06210.1	-1.19879	NaN	0.460766	0.607453	NaN	NaN	0.946059	-0.187021			1423.34	0	620.064	677.323	NaN	NaN	NaN	NaN	2043.2	1388.97	2812	2676	1570	1719	2392	1510	0.435639	NaN	1.37627	1.52357	NaN	NaN	1.9266	0.878418	58.58	4056	3	9	0.0320807	0.946937	-0.0435249	0.624248	0.379519
SNF7 family protein , Symbols: VPS2.1 , chr2:2588740-2590285 REVERSE LENGTH=225	AT2G06530.1	0.714297	0.557045	NaN	1.40096	-0.112402	-0.875243	0.533402	0.0746974			774.176	1250.43	1270.18	1156.71	2558.48	7721.78	3764.17	4209.62	359.635	524.411	0	759	103	207	272	218	1.64068	1.47125	0	2.64078	0.925047	0.545162	1.44734	1.05314	53.19	4337	2	33	0.106667	0.0751912	0.890768	0.767597	-0.0948864
xyloglucan endotransglucosylase/hydrolase 4 , Symbols: EXGT-A1, EXT, XTH4 , chr2:2763619-2765490 FORWARD LENGTH=296	AT2G06850.1	0.507592	-0.0427202	0.202755	-0.15508	-0.118726	0.382564	0.24709	-0.00299359			47088.7	56966.3	66944.8	52466	29187.8	25193	28336.2	32843.1	81033.5	78757.3	93261	93470	89916	107099	80752	106877	1.42168	0.970823	1.15089	0.898083	0.921001	1.30366	1.18681	0.997927	369.98	608	18	324	0.503378	0.447257	0.128137	0.347926	0.126984
RNA helicase, ATP-dependent, SK12/DOB1 protein , Symbols: HEN2 , chr2:2895135-2900909 FORWARD LENGTH=995	AT2G06990.1	0.188582	0.0104864	-0.694607	0.0155992	0.391852	-0.173357	1.02246	0.659468			12214.1	11831.7	13919.7	15524.1	36256	37869.7	36520.4	33582	2531.24	1356.22	1564	2755	6531	3717	6602	5871	1.13964	1.0073	0.617878	1.01087	1.31208	0.886777	2.03139	1.5795	335.56	571	17	46	0.221106	0.583631	-0.119985	0.155675	0.475107
cycloartenol synthase 1 , Symbols: CAS1 , chr2:2924629-2930295 FORWARD LENGTH=759	AT2G07050.1	0.203365	-0.799492	-0.367802	-0.662822	0.594601	0.252083	-0.178549	0.104562			53355	54515.2	61431.9	82321	18618	15257.8	10697	18170.9	40897.5	45243.8	31694	39977	36964	27525	23348	29594	1.15138	0.574552	0.774962	0.631642	1.51005	1.19093	0.883591	1.07517	423.93	338	20	162	0.334651	0.164903	-0.406688	0.316052	0.193174
PREFOLDIN 1 , Symbols: PFD1 , chr2:3045644-3046606 FORWARD LENGTH=127	AT2G07340.2	NaN	-0.283496	-0.264341	-0.028383	NaN	-0.163515	-0.997046	-0.0647871			NaN	NaN	NaN	NaN	8862.96	7407.39	7281.79	6613.67	11607.3	13270.8	9664	6649	8213	8289	8053	7925	NaN	0.821598	0.832579	0.980519	NaN	0.892847	0.501025	0.956086	50.34	4390	2	15	0.267717	0.144018	-0.192073	0.301238	-0.408449
SH3 domain-containing protein , Symbols: , chr2:3047623-3057099 REVERSE LENGTH=1196	AT2G07360.1	-0.153733	-0.236574	0.313036	-0.155319	-0.634529	0.152629	0.358746	-1.0671			2515.29	2361.39	2261.05	1521.09	1497.55	1969.02	1271.06	2188.75	16687.3	21915.1	20731	28102	10552	11574	9475	5524	0.898921	0.848759	1.24232	0.897934	0.644151	1.11159	1.28231	0.477277	219.27	1173	11	47	0.138796	0.674036	-0.0581474	0.438685	-0.297564
[truncated: 2,596 more rows]
