# Supplementary material for: Quantitative Early Auxin Root Proteomics Identifies GAUT10, a Galacturonosyltransferase, as a Novel Regulator of Root Meristem Maintenance
Source: Mol Cell Proteomics. 2019 Mar 27;18(6):1157–70. doi: 10.1074/mcp.RA119.001378 (PMC6553934; doi:10.1074/mcp.RA119.001378)
Supplement: Table S6 [file 143649_0_supp_300503_pfcxvx.xlsx]

## Sheet: auxin root proteomes single pep
Protein	Accession	Log2 IAA/M_30_R1	Log2 IAA/M_30_R2	Log2 IAA/M_30_R3	Log2 IAA/M_30_R4	Log2 IAA/Mock_120_R1	Log2 IAA/Mock_120_R2	Log2 IAA/Mock_120_R3	Log2 IAA/Mock_120_R4	T-test Significant 30Min	T-test Significant 120Min	Col Root Mock 30 bio rep 1 (iTRAQ intensity)	Col Root Mock 120 bio rep 1 (iTRAQ intensity)	Col Root Auxin 30 bio rep 1 (iTRAQ intensity)	Col Root Auxin 120 bio rep 1 (iTRAQ intensity)	Col Root Mock 30 bio rep 2 (iTRAQ intensity)	Col Root Mock 120 bio rep 2 (iTRAQ intensity)	Col Root Auxin 30 bio rep 2 (iTRAQ intensity)	Col Root Auxin 120 bio rep 2 (iTRAQ intensity)	Col Root Mock 30 bio rep 3 (iTRAQ intensity)	Col Root Mock 120 bio rep 3 (iTRAQ intensity)	Col Root Auxin 30 bio rep 3 (iTRAQ intensity)	Col Root Auxin 120 bio rep 3 (iTRAQ intensity)	Col Root Mock 30 bio rep 4 (iTRAQ intensity)	Col Root Mock 120 bio rep 4 (iTRAQ intensity)	Col Root Auxin 30 bio rep 4 (iTRAQ intensity)	Col Root Auxin 120 bio rep 4 (iTRAQ intensity)	IAA/M_30_R1	IAA/M_30_R2	IAA/M_30_R3	IAA/M_30_R4	IAA/Mock_120_R1	IAA/Mock_120_R2	IAA/Mock_120_R3	IAA/Mock_120_R4	Score	Group	Unique_Peptide	Spectrum_num	Protein_Coverage	T-test p-value 30Min	T-test Difference 30Min	T-test p-value 120Min	T-test Difference 120Min	Peptide	MS/MS spectrum
unknown protein, FUNCTIONS IN: molecular_function unknown, INVOLVED IN: biological_process unknown, LOCATED IN: mitochondrion, EXPRESSED IN: 22 plant structures, EXPRESSED DURING: 13 growth stages, BEST Arabidopsis thaliana protein match is: unknown protein (TAIR:AT5G17165.1), Has 39 Blast hits to 39 proteins in 11 species: Archae - 0, Bacteria - 0, Metazoa - 0, Fungi - 0, Plants - 39, Viruses - …	AT3G03150.1	-0.597353	-0.557098	NaN	-0.455817	-0.430334	-0.304151	NaN	-0.535037	+	+	893.771	744.197	590.751	552.261	780.548	1073.51	530.514	869.454	NaN	NaN	NaN	NaN	299	284	218	196	0.660965	0.679668	NaN	0.729097	0.74209	0.809919	NaN	0.690141	27.1	5544	1	16	0.181818	0.00609711	-0.536756	0.0239871	-0.423174	NVEDELHASAVPDEVIKPDSDK
unknown protein, FUNCTIONS IN: molecular_function unknown, INVOLVED IN: biological_process unknown, LOCATED IN: mitochondrion, EXPRESSED IN: 23 plant structures, EXPRESSED DURING: 13 growth stages, Has 30 Blast hits to 30 proteins in 11 species: Archae - 0, Bacteria - 0, Metazoa - 0, Fungi - 0, Plants - 30, Viruses - 0, Other Eukaryotes - 0 (source: NCBI BLink). , Symbols: , chr2:18136444-1813664…	AT2G43780.2	-0.47484	1.42652	2.32288	-0.825358	1.05474	3.52515	1.16435	1.56613			2166.15	1021.29	1558.65	2121.57	1391.58	193.588	3740.52	2228.71	378.749	406.904	1895	912	1391	514	785	1522	0.719546	2.68797	5.00332	0.564342	2.07734	11.5126	2.24132	2.96109	25.55	5558	1	12	0.283582	0.476662	0.612301	0.05046	1.82759	AVGGTDELQVAIDKFEGQK
NmrA-like negative transcriptional regulator family protein , Symbols: , chr4:18266024-18267604 REVERSE LENGTH=308	AT4G39230.1	0.556847	-0.428059	0.846225	-0.56067	-0.563427	0.928736	-1.37906	0.772843			398.127	563.108	585.665	381.051	347.559	127.23	258.327	242.196	130.16	436.966	234	168	795	278	539	475	1.47105	0.743261	1.79779	0.677987	0.676693	1.90361	0.384469	1.70863	25.29	5565	1	11	0.0681818	0.787318	0.103586	0.920094	-0.0602274	AVFNKEEDIGTYTINAVDDPR
FUNCTIONS IN: binding, INVOLVED IN: biological_process unknown, LOCATED IN: cellular_component unknown, EXPRESSED IN: 21 plant structures, EXPRESSED DURING: 13 growth stages, CONTAINS InterPro DOMAIN/s: Armadillo-type fold (InterPro:IPR016024), Has 165 Blast hits to 164 proteins in 73 species: Archae - 0, Bacteria - 0, Metazoa - 47, Fungi - 68, Plants - 46, Viruses - 0, Other Eukaryotes - 4 (sour…	AT1G30240.1	-1.03007	-2.65523	0.0766524	-0.422185	-0.718839	-1.31007	1.06203	-0.8935			520.631	531.023	254.946	322.642	889.63	1113.31	141.223	448.999	1013.68	350.596	1069	732	1214	992	906	534	0.489687	0.158744	1.05457	0.746293	0.607586	0.403302	2.08787	0.538306	25.01	5577	1	10	0.0169697	0.188343	-1.00771	0.440088	-0.465094	VRPAFLAEGLELFR
RNA polymerase Rpb8 , Symbols: NRPB8B, NRPD8B, NRPE8B , chr3:22016629-22017923 FORWARD LENGTH=146	AT3G59600.1	-0.142964	0.124814	0.359326	0.15567	-0.374433	-0.178009	-0.335012	0.0856616			4594.9	4433.81	4161.4	3420.28	5402.77	4374.6	5891.01	3866.81	3344.96	6184.58	4291	4903	7583	5280	8447	5603	0.905657	1.09037	1.28283	1.11394	0.771409	0.883922	0.792778	1.06117	24.97	5581	1	8	0.0890411	0.314818	0.124212	0.150581	-0.200448	TLADKYEYIMHGK
Disease resistance-responsive (dirigent-like protein) family protein , Symbols: , chr2:12300380-12301723 REVERSE LENGTH=447	AT2G28670.1	0.396555	-0.0334	0.505454	NaN	0.411359	0.0836142	-0.211355	NaN			623.598	504.85	820.881	671.419	2347.59	3069.01	2293.86	3252.14	277.549	392.486	394	339	NaN	NaN	NaN	NaN	1.31636	0.977115	1.41957	NaN	1.32994	1.05967	0.863726	NaN	24.95	5582	1	11	0.0357942	0.220458	0.289536	0.651585	0.0945394	TAVSESHIGVMGGTGK
mitochondrial import receptor subunit TOM5 homolog , Symbols: TOM5 , chr5:2577358-2578073 REVERSE LENGTH=54	AT5G08040.1	-0.295672	0.152118	0.369069	-0.769311	-0.402925	-0.0151912	0.0229745	0.292588			26511	22513.5	21598.3	17027.5	547.805	545.965	608.721	540.246	40089.2	55916.4	51776	56814	54967	32188	32249	39425	0.814693	1.1112	1.29152	0.586697	0.756323	0.989526	1.01605	1.22484	24.38	5604	1	19	0.222222	0.627592	-0.135949	0.869318	-0.0256385	ALWHSEVHDEQK
Late embryogenesis abundant protein (LEA) family protein , Symbols: , chr3:23146931-23147735 FORWARD LENGTH=213	AT3G62580.1	-0.823131	0.35953	-0.0439111	NaN	0.347265	-0.653988	0.420455	NaN			2234.41	2120.14	1262.92	2697.13	1213.4	1906.15	1556.81	1211.4	2446.34	1425.64	2373	1908	NaN	NaN	NaN	NaN	0.565214	1.28301	0.970022	NaN	1.27215	0.635521	1.33835	NaN	24.35	5607	1	13	0.056338	0.674176	-0.169171	0.922886	0.0379108	ENNIGDEVGWSK
mRNA splicing factor, thioredoxin-like U5 snRNP , Symbols: YLS8 , chr5:2666043-2666936 FORWARD LENGTH=142	AT5G08290.1	0.483529	0.247952	-0.241295	-1.52754	-0.290661	0.477629	0.20398	0.220554			748.641	1334.59	1046.72	1091.07	4230.61	4851.31	5023.94	6755.22	5380.71	4682.81	4552	5394	4852	1907	1683	2222	1.39816	1.18752	0.845985	0.346867	0.817528	1.39245	1.15187	1.16518	24.28	5610	1	13	0.0985915	0.603941	-0.25934	0.411287	0.152875	DKQEFIDIIETVYR
Polyketide synthase, enoylreductase family protein , Symbols: , chr3:16805753-16807774 REVERSE LENGTH=375	AT3G45770.1	0.928916	-1.41305	3.18242	1.16245	0.515526	0.0767641	0.141335	0.0940806			2355.9	4355.61	4485.26	6226.42	452.259	351.513	169.831	370.723	9.91373	86.1346	90	95	3226	5476	7221	5845	1.90384	0.375518	9.07832	2.23838	1.42952	1.05465	1.10293	1.06738	24.26	5616	1	20	0.04	0.380249	0.965187	0.140121	0.206927	AIVYEEHGSPDSVTR
Peptidyl-tRNA hydrolase II (PTH2) family protein , Symbols: , chr3:678982-680137 REVERSE LENGTH=179	AT3G03010.1	0.770196	NaN	-0.127564	-0.164263	-1.43923	NaN	-0.367202	0.153219			93.7504	115.725	159.891	42.6754	NaN	NaN	NaN	NaN	143.111	339.23	131	263	1208	830	1078	923	1.7055	NaN	0.915376	0.892384	0.368765	NaN	0.775285	1.11205	24.17	5625	1	5	0.0726257	0.653807	0.159456	0.360787	-0.55107	SVAIDAGSSGNKK
vacuolar ATP synthase catalytic subunit-related / V-ATPase-related / vacuolar proton pump-related , Symbols: , chr1:5757199-5758202 REVERSE LENGTH=66	AT1G16820.2	-0.565885	0.0413651	-0.248674	-0.938886	-0.777158	0.68514	-0.0738791	0.163065			53112.7	27174	35879.8	15856.5	27490.9	23613.5	28290.5	37967.2	28805.8	25856.8	24245	24566	59139	32884	30849	36819	0.675541	1.02909	0.84167	0.521635	0.583515	1.60786	0.95008	1.11966	24.03	5634	1	104	0.227273	0.135096	-0.42802	0.998285	-0.000708235	NIIHFYNLANQAIDR
calcium ion binding , Symbols: SUB1 , chr4:5616204-5617862 REVERSE LENGTH=552	AT4G08810.1	-1.08913	NaN	0.418495	-0.460387	0.0293729	NaN	-0.621453	0.226234			1155.29	945.31	543.038	964.753	NaN	NaN	NaN	NaN	1319.09	1278.43	1763	831	2833	2197	2059	2570	0.470046	NaN	1.33653	0.726791	1.02057	NaN	0.650016	1.16978	23.99	5637	1	8	0.0217391	0.479399	-0.377006	0.680936	-0.121949	MDWDFDAVHVVR
CDP-diacylglycerol synthase 1 , Symbols: ATCDS1, CDS1 , chr1:23106274-23108923 REVERSE LENGTH=421	AT1G62430.1	0.463124	NaN	0.185861	-0.0202665	0.1629	NaN	-1.27732	0.056448			865.574	1269.68	1193.21	1421.45	NaN	NaN	NaN	NaN	484.397	288.442	551	119	1147	1228	1131	1277	1.37852	NaN	1.1375	0.986051	1.11954	NaN	0.412561	1.0399	23.94	5641	1	6	0.0498812	0.273202	0.209573	0.526092	-0.352658	SNEVVTDGDKVNASPLLVNDR
frataxin homolog , Symbols: ATFH, FH , chr4:1423685-1424758 REVERSE LENGTH=187	AT4G03240.1	-1.67022	0.0150728	-0.450321	-0.193025	0.172025	-0.549748	-0.092883	0.412064			2770.68	1076.89	870.561	1213.27	4313.58	6709.08	4358.88	4583.24	13618.4	9216.69	9967	8642	11379	9592	9954	12763	0.314205	1.0105	0.73188	0.874769	1.12664	0.683139	0.937647	1.33059	23.71	5658	1	12	0.0641711	0.225229	-0.574624	0.947839	-0.0146357	LANFTINHLLEK
coenzyme Q biosynthesis Coq4 family protein / ubiquinone biosynthesis Coq4 family protein , Symbols: , chr2:1122122-1123011 REVERSE LENGTH=226	AT2G03690.1	0.122441	3.19378	-0.588707	-0.0863248	0.773992	-0.249695	0.854296	0.416281			154.072	74.358	167.719	127.152	40.3155	213.063	368.889	179.202	330.858	367.282	220	664	396	290	373	387	1.08858	9.15005	0.664939	0.941919	1.71	0.841074	1.80788	1.33448	23.66	5665	1	6	0.10177	0.497399	0.660297	0.172416	0.448718	VVSEQVGHAWDLPENTFGAAYAK
Phospholipid/glycerol acyltransferase family protein , Symbols: , chr1:30412653-30414935 REVERSE LENGTH=398	AT1G80950.1	-0.271937	NaN	-0.0284644	-0.45701	0.484749	NaN	0.280826	-0.450486			1312.6	1258.17	1087.11	1760.61	NaN	NaN	NaN	NaN	1460.53	1210.81	1432	1471	744	824	542	603	0.828207	NaN	0.980463	0.728495	1.39934	NaN	1.21489	0.731796	23.61	5671	1	8	0.0477387	0.178884	-0.25247	0.746943	0.105029	DLNSNSNPPSSKEDRPLLK
RNA-binding (RRM/RBD/RNP motifs) family protein , Symbols: , chr3:7399162-7401870 FORWARD LENGTH=602	AT3G21100.2	1.28703	NaN	0.287665	-0.429792	0.39147	NaN	-0.708064	-1.26427			83.6568	51.0869	204.144	67.0121	NaN	NaN	NaN	NaN	589.024	519.488	719	318	819	932	608	388	2.44026	NaN	1.22066	0.742369	1.31173	NaN	0.612141	0.416309	23.61	5672	1	6	0.0398671	0.523443	0.381635	0.391928	-0.526956	FLHGGLGDDFDSPGGFGSPDYVSR
COP9 signalosome subunit 6B , Symbols: CSN6B , chr4:13355229-13357326 FORWARD LENGTH=317	AT4G26430.1	-0.538367	NaN	-0.503728	-0.575203	0.304682	NaN	-0.748444	-0.0132055	+		59.1867	80.2664	40.753	99.1408	NaN	NaN	NaN	NaN	469.316	288.957	331	172	663	439	445	435	0.68855	NaN	0.705282	0.671192	1.23515	NaN	0.595245	0.990888	23.52	5685	1	9	0.0725552	0.00146209	-0.5391	0.673555	-0.152322	ALMDINESPVYVLLNPAINHAQK
Disease resistance-responsive (dirigent-like protein) family protein , Symbols: , chr4:7900427-7901161 FORWARD LENGTH=244	AT4G13580.1	NaN	-0.260936	0.808963	0.486194	NaN	0.0478112	NaN	-1.26716			NaN	NaN	NaN	NaN	1870.4	2006.26	1560.93	2073.87	187.791	0	329	120	806	840	1129	349	NaN	0.834546	1.75195	1.40074	NaN	1.0337	NaN	0.415476	23.5	5687	1	9	0.0655738	0.390228	0.34474	0.524009	-0.609676	IGSAMSHLSVTGGTGR
Uncharacterised protein family (UPF0497) , Symbols: , chr5:4967094-4967846 FORWARD LENGTH=187	AT5G15290.1	0.161524	-0.942816	-1.15566	1.10099	-0.250279	0.611827	0.34037	-0.112756			2845.12	3619.41	3182.17	3042.96	91.2399	74.3733	47.4645	113.657	1969.43	933.589	884	1182	462	971	991	898	1.11847	0.520217	0.448862	2.14502	0.840734	1.52819	1.26608	0.92482	23.5	5688	1	21	0.0695187	0.71643	-0.208989	0.514315	0.14729	MKSGQAEIMETSK
Ankyrin repeat family protein , Symbols: , chr2:1036192-1037536 REVERSE LENGTH=240	AT2G03430.1	0.246081	NaN	0.884169	0.0644887	-0.627836	NaN	0.137104	-0.376102			640.415	758.808	759.521	491.06	NaN	NaN	NaN	NaN	439.399	712.015	811	783	700	658	732	507	1.18598	NaN	1.8457	1.04571	0.647146	NaN	1.0997	0.770517	23.47	5690	1	7	0.0583333	0.250267	0.398246	0.327871	-0.288945	ATNEFRPALIDAAK
unknown protein, FUNCTIONS IN: molecular_function unknown, INVOLVED IN: biological_process unknown, LOCATED IN: mitochondrion, mitochondrial respiratory chain complex III, EXPRESSED IN: 24 plant structures, EXPRESSED DURING: 15 growth stages, Has 32 Blast hits to 32 proteins in 11 species: Archae - 0, Bacteria - 0, Metazoa - 0, Fungi - 0, Plants - 32, Viruses - 0, Other Eukaryotes - 0 (source: NC…	AT2G40765.1	-0.117354	NaN	0.819985	0.593085	-0.0709378	NaN	-0.633416	0.53255			18760.5	29688.8	17294.9	28264.3	NaN	NaN	NaN	NaN	16206.1	25480.6	28610	16426	9505	9100	14338	13163	0.921877	NaN	1.76539	1.50847	0.952019	NaN	0.644648	1.44648	23.41	5693	1	31	0.210526	0.265703	0.431905	0.880576	-0.0572679	KTFIDPPPTEEK
unknown protein, CONTAINS InterPro DOMAIN/s: Protein of unknown function DUF1754, eukaryotic (InterPro:IPR013865), Has 395 Blast hits to 394 proteins in 162 species: Archae - 0, Bacteria - 0, Metazoa - 181, Fungi - 91, Plants - 65, Viruses - 0, Other Eukaryotes - 58 (source: NCBI BLink). , Symbols: , chr1:5756150-5756694 FORWARD LENGTH=144	AT1G16810.1	0.484072	NaN	NaN	-0.321928	0.0428652	NaN	-1.24452	0.169925			101.85	134.679	142.456	138.74	NaN	NaN	NaN	NaN	0	30.8021	49	13	20	16	16	18	1.39869	NaN	NaN	0.8	1.03016	NaN	0.422049	1.125	23.36	5699	1	11	0.118056	0.873617	0.0810722	0.526042	-0.343909	ITDHELIEGESTEALGK
unknown protein, Has 1807 Blast hits to 1807 proteins in 277 species: Archae - 0, Bacteria - 0, Metazoa - 736, Fungi - 347, Plants - 385, Viruses - 0, Other Eukaryotes - 339 (source: NCBI BLink). , Symbols: , chr5:5572640-5572939 FORWARD LENGTH=99	AT5G16950.1	NaN	-0.311542	0.282008	0.0554691	NaN	-0.0484389	0.311538	0.430654			NaN	NaN	NaN	NaN	11695.6	9416.11	9424.11	9105.22	10394.9	11554.9	12639	14340	9414	6937	9783	9350	NaN	0.80578	1.21589	1.0392	NaN	0.966982	1.24103	1.34784	23.35	5700	1	7	0.131313	0.964675	0.0086448	0.249545	0.231251	GLEDKYEAYFLPR
Oligosaccharyltransferase complex/magnesium transporter family protein , Symbols: , chr4:14606012-14606530 FORWARD LENGTH=172	AT4G29870.1	1.05808	NaN	NaN	0.939246	0.842792	NaN	-0.0529109	-0.327575	+		296.671	724.576	617.716	1299.54	NaN	NaN	NaN	NaN	438.65	408.718	0	394	97	64	186	51	2.08215	NaN	0	1.91753	1.79352	NaN	0.963989	0.796875	23.32	5701	1	10	0.145349	0.0378313	0.998662	0.705317	0.154102	SDSQTLATGSDENESSIDPIFHILR
unknown protein, Has 24 Blast hits to 24 proteins in 8 species: Archae - 0, Bacteria - 0, Metazoa - 2, Fungi - 0, Plants - 22, Viruses - 0, Other Eukaryotes - 0 (source: NCBI BLink). , Symbols: , chr1:10993379-10994056 REVERSE LENGTH=120	AT1G30880.1	-0.461993	-1.35322	0.699616	NaN	-0.056937	-0.0687965	-0.322664	NaN			3388.68	4775.45	2460.12	4590.65	7366.45	3097.49	2883.37	2953.25	7847.56	11433.3	12745	9142	NaN	NaN	NaN	NaN	0.725983	0.391419	1.62407	NaN	0.961303	0.953433	0.799592	NaN	23.31	5702	1	7	0.133333	0.595393	-0.371864	0.22674	-0.149466	SAAIEAALAAPKLPVR
unknown protein, FUNCTIONS IN: molecular_function unknown, INVOLVED IN: biological_process unknown, EXPRESSED IN: male gametophyte, pollen tube, EXPRESSED DURING: M germinated pollen stage, BEST Arabidopsis thaliana protein match is: unknown protein (TAIR:AT5G15320.1), Has 64 Blast hits to 64 proteins in 11 species: Archae - 0, Bacteria - 0, Metazoa - 0, Fungi - 0, Plants - 64, Viruses - 0, Other…	AT3G01130.2	NaN	-1.40048	-0.948645	0.0677125	NaN	0.501636	0.180719	-0.258061			NaN	NaN	NaN	NaN	1946.79	687	737.446	972.668	8324.35	8886.16	4313	10072	8657	12046	9073	10073	NaN	0.378802	0.518119	1.04805	NaN	1.41582	1.13345	0.836211	23.28	5707	1	34	0.28	0.221935	-0.760472	0.586459	0.141431	ASAFGLGLIYGNIK
Bifunctional inhibitor/lipid-transfer protein/seed storage 2S albumin superfamily protein , Symbols: , chr3:21649506-21650233 REVERSE LENGTH=177	AT3G58550.1	0.91764	NaN	1.61982	0.543103	-0.243143	NaN	-0.433766	-1.11489			203.167	488.163	383.787	412.451	NaN	NaN	NaN	NaN	249.888	474.115	768	351	711	823	1036	380	1.88902	NaN	3.07337	1.4571	0.844903	NaN	0.740327	0.461725	23.28	5708	1	27	0.0734463	0.0828785	1.02685	0.15258	-0.597267	QFTESSSQTVGHK
scarecrow-like transcription factor 11 (SCL11) , Symbols: , chr5:23976968-23978291 REVERSE LENGTH=172	AT5G59460.1	-0.044985	NaN	0.0638318	-0.736458	-0.510386	NaN	1.34327	-0.55605			505.513	532.773	489.994	374.025	NaN	NaN	NaN	NaN	1269.57	701.15	1327	1779	948	741	569	504	0.9693	NaN	1.04524	0.600211	0.702034	NaN	2.53726	0.680162	23.24	5713	1	6	0.122093	0.440561	-0.239204	0.896268	0.0922784	LHEEAINGGNPSSSSSNGGKK
Bifunctional inhibitor/lipid-transfer protein/seed storage 2S albumin superfamily protein , Symbols: , chr2:7980687-7981475 FORWARD LENGTH=116	AT2G18370.1	0.205569	0.4292	0.661993	0.936948	-0.348535	-0.195564	0.116778	-2.70627	+		1704.87	2117.52	1965.96	1663.06	461.015	523.621	620.751	457.243	29062.1	30953.3	45984	33563	152	248	291	38	1.15314	1.34649	1.58227	1.91447	0.785381	0.873232	1.08431	0.153226	23.2	5716	1	57	0.112069	0.0378113	0.558427	0.313416	-0.783397	SLAAATTTSADKK
TRICHOME BIREFRINGENCE-LIKE 37 , Symbols: TBL37 , chr2:14387631-14390160 REVERSE LENGTH=385	AT2G34070.1	-0.269956	-1.40594	-0.349387	0.00105884	-0.619424	-0.833285	-0.214469	-0.575682		+	124108	86858.4	102928	56538.8	185889	205122	70149.3	115125	346788	283739	272200	244544	394987	481064	395277	322779	0.829345	0.377371	0.784918	1.00073	0.650931	0.56125	0.861863	0.670969	23.2	5715	1	44	0.025974	0.200221	-0.506057	0.0222083	-0.560715	DmDRLDAFNK
embryo defective 1303 , Symbols: emb1303 , chr1:21030852-21031886 FORWARD LENGTH=151	AT1G56200.2	0.0671083	NaN	1.17492	1.10309	0.316682	NaN	-0.0353445	-0.205374			908.815	745.14	952.088	928.044	NaN	NaN	NaN	NaN	11766.3	11410.1	26566	11134	270	618	580	536	1.04761	NaN	2.25781	2.14815	1.24546	NaN	0.975799	0.867314	23.19	5718	1	26	0.0860927	0.160595	0.781709	0.88431	0.0253213	ESPTITQAPVHSK
mitochondrial acyl carrier protein 1 , Symbols: MTACP-1, MTACP1 , chr2:18414320-18415065 FORWARD LENGTH=122	AT2G44620.1	-0.208876	0.170113	-0.335734	1.7312	0.0483544	-0.0694733	0.16777	-0.963163			14196.4	17267.3	12282.8	17855.8	19332	24059.4	21751.4	22928.2	51848.8	63343.4	41084	71155	21350	55602	70883	28520	0.865211	1.12515	0.792381	3.32005	1.03408	0.952986	1.12332	0.512931	23.03	5730	1	28	0.0983607	0.527772	0.339177	0.486003	-0.204128	EAVVDRVLDVVK
Vacuolar iron transporter (VIT) family protein , Symbols: , chr3:9174505-9175614 FORWARD LENGTH=219	AT3G25190.1	0.234744	NaN	1.33376	0.191942	0.250121	NaN	-0.496456	0.0464356			2667.27	1756.6	3138.57	2089.13	NaN	NaN	NaN	NaN	1429.04	1127.18	3602	799	1026	428	1172	442	1.1767	NaN	2.52058	1.1423	1.18931	NaN	0.708846	1.03271	22.9	5745	1	12	0.0502283	0.25691	0.586814	0.793109	-0.066633	AEKEEVDYMQR
Galactosyltransferase family protein , Symbols: , chr2:11116212-11118129 REVERSE LENGTH=371	AT2G26100.1	0.610275	NaN	1.54057	0.375901	-0.0431914	NaN	0.976687	0.0508812			363.097	544.898	554.286	528.827	NaN	NaN	NaN	NaN	61.5311	88.4173	179	174	383	390	497	404	1.52655	NaN	2.9091	1.29765	0.970506	NaN	1.96794	1.0359	22.89	5747	1	5	0.0404313	0.14144	0.842249	0.419458	0.328126	KLGGDGGNNGVVVER
ribosomal protein L16 , Symbols: RPL16 , chrM:25076-25615 REVERSE LENGTH=179	ATMG00080.1	-0.821561	NaN	0.232383	-1.12346	0.300492	NaN	-0.0126069	-0.641078			791.827	612.989	448.039	754.935	NaN	NaN	NaN	NaN	22886.1	25877.1	26886	25652	634	616	291	395	0.565829	NaN	1.17477	0.458991	1.23156	NaN	0.9913	0.641234	22.49	5800	1	15	0.0837989	0.299262	-0.570881	0.712032	-0.117731	VFADLPITGKPTEVR
unknown protein, Has 158 Blast hits to 154 proteins in 73 species: Archae - 0, Bacteria - 61, Metazoa - 0, Fungi - 0, Plants - 55, Viruses - 28, Other Eukaryotes - 14 (source: NCBI BLink). , Symbols: , chr2:13997569-13999715 REVERSE LENGTH=296	AT2G32980.1	-0.683224	NaN	-0.432274	0.785906	1.40647	NaN	-0.192028	-0.226236			447.131	143.977	278.461	381.663	NaN	NaN	NaN	NaN	8363.33	6133.38	6198	5369	1878	2756	3238	2356	0.622772	NaN	0.741093	1.72417	2.65087	NaN	0.875374	0.854862	22.42	5813	1	6	0.0405405	0.831232	-0.109864	0.603084	0.329401	IESSFDDLAVHK
unknown protein, FUNCTIONS IN: molecular_function unknown, INVOLVED IN: biological_process unknown, LOCATED IN: plasma membrane, EXPRESSED IN: 12 plant structures, EXPRESSED DURING: 6 growth stages, BEST Arabidopsis thaliana protein match is: unknown protein (TAIR:AT1G16520.1), Has 196 Blast hits to 193 proteins in 50 species: Archae - 2, Bacteria - 0, Metazoa - 9, Fungi - 2, Plants - 132, Viruse…	AT1G56080.1	0.546781	NaN	0.00895616	1.53185	-0.145355	NaN	-0.420257	1.57719			259.612	470.733	379.247	425.617	NaN	NaN	NaN	NaN	492.93	484.416	496	362	83	62	240	185	1.46082	NaN	1.00623	2.89157	0.904157	NaN	0.747291	2.98387	22.41	5816	1	5	0.0645161	0.258996	0.695863	0.643595	0.337191	GKDENSNGSYSNNEGLSEAR
alfin-like 3 , Symbols: AL3 , chr3:14878128-14879618 REVERSE LENGTH=250	AT3G42790.1	1.09588	0.288814	-0.482548	0.0443941	0.0878844	NaN	0.0138274	-0.937611			6393.71	12394.9	13666.1	13173.4	1414.34	0	1727.8	911.305	32557.8	21211.7	23302	21416	864	973	891	508	2.13743	1.22164	0.715713	1.03125	1.06281	NaN	1.00963	0.522097	22.4	5818	1	9	0.04	0.523402	0.236634	0.487582	-0.278633	TVEEVFKDFK
nucleotide-sensitive chloride conductance regulator (ICln) family protein , Symbols: , chr5:25019568-25020972 FORWARD LENGTH=229	AT5G62290.1	NaN	-1.29386	0.0136638	-0.366911	NaN	0.165791	-0.912834	0.358399			NaN	NaN	NaN	NaN	4802.35	4422.22	1958.68	4960.76	7175.72	7783.25	7244	4134	7085	5734	5494	7351	NaN	0.407858	1.00952	0.775441	NaN	1.12178	0.531141	1.282	22.39	5821	1	4	0.0524017	0.292941	-0.549036	0.774395	-0.129548	KLIWLSDVDMAK
type one serine/threonine protein phosphatase 3 , Symbols: TOPP3 , chr1:23758626-23760274 REVERSE LENGTH=322	AT1G64040.1	-0.806918	0.271687	0.677227	-0.458892	0.855806	NaN	2.04407	-0.643931			430.87	506.637	246.286	916.895	1528.06	506.301	1844.71	0	1049.99	700.519	1679	2889	1002	1211	729	775	0.571602	1.20722	1.59906	0.727545	1.80977	0	4.12408	0.639967	22.36	5827	1	8	0.0465839	0.829653	-0.079224	0.435587	0.751983	AHQVVEDGYEFFANR
DNA-directed RNA polymerases , Symbols: , chr1:28415378-28416505 REVERSE LENGTH=196	AT1G75670.1	NaN	-2.10863	1.32273	-1.55741	NaN	-1.281	-0.219046	0.605255			NaN	NaN	NaN	NaN	1515.57	1683.99	351.411	692.979	1002.64	2095.14	2508	1800	6275	2565	2132	3902	NaN	0.231867	2.50139	0.339761	NaN	0.411511	0.859133	1.52125	22.26	5836	1	5	0.0612245	0.539236	-0.781103	0.639649	-0.298263	ILTGLHPYFGVR
unknown protein, Has 23 Blast hits to 23 proteins in 10 species: Archae - 0, Bacteria - 0, Metazoa - 0, Fungi - 0, Plants - 23, Viruses - 0, Other Eukaryotes - 0 (source: NCBI BLink). , Symbols: , chr2:18320855-18321584 REVERSE LENGTH=135	AT2G44360.1	0.660247	-0.00925661	-0.405615	0.632382	-0.281665	0.0504293	0.772679	0.412178			3693.19	6532.36	5836.54	5373.79	425.633	455.758	422.911	471.971	154.984	97.1647	117	166	409	505	634	672	1.58035	0.993604	0.754914	1.55012	0.822641	1.03557	1.70844	1.33069	22.26	5837	1	15	0.0888889	0.45981	0.219439	0.371778	0.238405	SAQHLNEVEIAK
Ankyrin repeat family protein , Symbols: , chr3:10892435-10895895 FORWARD LENGTH=772	AT3G28880.1	0.318914	0.0543549	0.197326	0.489789	-0.0886646	-0.290837	0.0731473	-0.368524			61151.3	77596.1	76279.5	72970.8	7849.31	9490.63	8150.68	7757.9	559706	696909	641743	733155	112097	154122	157411	119379	1.24739	1.03839	1.14657	1.40424	0.940393	0.817427	1.05201	0.774575	22.24	5843	1	37	0.0142487	0.0640547	0.265096	0.1898	-0.16872	GSSVPHNQQTR
unknown protein, Has 34 Blast hits to 34 proteins in 13 species: Archae - 0, Bacteria - 0, Metazoa - 0, Fungi - 0, Plants - 27, Viruses - 0, Other Eukaryotes - 7 (source: NCBI BLink). , Symbols: , chr3:21040061-21041711 REVERSE LENGTH=220	AT3G56820.1	0.827883	NaN	-0.135711	0.291517	0.122682	NaN	-0.053642	0.34034			261.16	493.131	463.579	536.9	NaN	NaN	NaN	NaN	632.813	486.767	576	469	326	327	399	414	1.77508	NaN	0.910221	1.22393	1.08876	NaN	0.963501	1.26606	22.24	5841	1	5	0.0545455	0.360535	0.327896	0.353746	0.13646	VYDDDDKANLVR
plasmodesmata callose-binding protein 1 , Symbols: PDCB1 , chr5:24587438-24589369 REVERSE LENGTH=201	AT5G61130.1	NaN	0.763585	-1.21543	1.19571	NaN	0.51098	0.672857	0.511854		+	NaN	NaN	NaN	NaN	582.311	602.717	988.591	858.884	2549.67	2037.98	1098	3249	1676	3346	3839	4771	NaN	1.6977	0.430644	2.29057	NaN	1.42502	1.59423	1.42588	22.19	5848	1	8	0.0646766	0.770113	0.247953	0.00894289	0.56523	SHCNYAVNSFFQK
RPM1-interacting protein 4 (RIN4) family protein , Symbols: NOI , chr5:22603617-22604951 FORWARD LENGTH=114	AT5G55850.1	0.18725	-1.07796	-0.559991	NaN	-0.252095	-0.817553	0.949984	NaN			709.845	977.837	808.223	821.067	351.969	481.786	166.728	273.367	1733.73	931.749	1176	1800	NaN	NaN	NaN	NaN	1.13859	0.473699	0.678306	NaN	0.839676	0.567403	1.93185	NaN	22.07	5858	1	14	0.184211	0.318548	-0.483566	0.945959	-0.0398881	FGEWDVNDPASAEGFTVIFNK
pectinesterase 11 , Symbols: PE11, ATPE11 , chr2:9245161-9247025 REVERSE LENGTH=352	AT2G21610.1	0.730742	NaN	0.230811	-0.0365259	-0.0771181	NaN	-0.146468	1.18041			416.151	652.957	690.599	618.97	NaN	NaN	NaN	NaN	1553.48	1723.38	1823	1557	360	259	351	587	1.65949	NaN	1.17349	0.975	0.947949	NaN	0.90346	2.26641	22.03	5864	1	6	0.03125	0.303876	0.308342	0.536543	0.318941	VDQSGKGDFSK
unknown protein, BEST Arabidopsis thaliana protein match is: unknown protein (TAIR:AT5G55210.1), Has 8953 Blast hits to 5363 proteins in 542 species: Archae - 33, Bacteria - 806, Metazoa - 2454, Fungi - 831, Plants - 279, Viruses - 151, Other Eukaryotes - 4399 (source: NCBI BLink). , Symbols: , chr4:11793129-11794596 REVERSE LENGTH=238	AT4G22320.1	NaN	NaN	0.27547	-0.410394	NaN	NaN	0.598689	0.217591			0	0	0	0	NaN	NaN	NaN	NaN	109.882	44.2437	133	67	517	258	389	300	NaN	NaN	1.21039	0.752418	NaN	NaN	1.51434	1.16279	22.03	5865	1	4	0.0546218	0.876342	-0.0674621	0.278072	0.40814	YGPATVFTGPVRK
oxidoreductase, 2OG-Fe(II) oxygenase family protein , Symbols: , chr4:1306658-1310699 FORWARD LENGTH=569	AT4G02940.1	NaN	-0.632421	0.512142	-0.102674	NaN	-0.0708369	0.119564	-0.197431			NaN	NaN	NaN	NaN	1875.07	1204.79	1209.6	1147.07	2667.29	2891.18	3804	3141	2038	2502	1898	2182	NaN	0.645093	1.42617	0.931305	NaN	0.952086	1.08641	0.872102	22	5869	1	13	0.0246046	0.843068	-0.0743175	0.644404	-0.049568	ELIQLGVPIFGHVK
Cyclophilin-like peptidyl-prolyl cis-trans isomerase family protein , Symbols: , chr2:19427711-19428839 FORWARD LENGTH=230	AT2G47320.1	-1.29416	NaN	-0.0686977	-0.472107	-0.328908	NaN	-0.221116	0.573971			647.462	139.699	264.018	111.22	NaN	NaN	NaN	NaN	6192.98	7348.16	5905	6304	26264	14844	18934	22097	0.407773	NaN	0.953498	0.720911	0.796139	NaN	0.857901	1.48861	21.94	5877	1	14	0.0478261	0.231914	-0.611655	0.980178	0.00798233	IKPQALLQQSK
Late embryogenesis abundant protein , Symbols: LEA14, LSR3 , chr1:172295-172826 REVERSE LENGTH=151	AT1G01470.1	0.107004	-0.432481	-0.0386214	-0.259335	0.047352	-0.65725	-0.51903	-0.113702			7021.15	5111.63	7561.7	5282.19	548.848	728.075	406.689	461.662	6028.24	4223.03	5869	2947	2103	1557	1757	1439	1.07699	0.740986	0.973585	0.835473	1.03337	0.634086	0.697841	0.924213	21.93	5879	1	16	0.0794702	0.281712	-0.155858	0.157957	-0.310658	DVNRDSVEYLAK
MITOCHONDRIAL FERREDOXIN 2 , Symbols: ATMFDX2, MFDX2 , chr4:11256663-11258269 REVERSE LENGTH=197	AT4G21090.2	-0.504494	NaN	-0.734525	0.206437	-0.538902	NaN	0.0763617	0.332415			12906.5	11701.7	9097.91	8054.24	NaN	NaN	NaN	NaN	16733.3	16972.5	10057	17895	6962	7402	8033	9320	0.704908	NaN	0.601016	1.15384	0.688295	NaN	1.05436	1.25912	21.88	5889	1	16	0.0609137	0.348237	-0.344194	0.882201	-0.0433752	NFAVDGFVPKPH
EF hand calcium-binding protein family , Symbols: , chr1:27684748-27685239 FORWARD LENGTH=163	AT1G73630.1	0.727321	NaN	-3.28084	NaN	-0.703139	0.704337	-0.254019	NaN			32.3917	115.814	53.6264	71.1368	279.199	1419.08	0	2312.25	1360.69	1439.38	140	1207	NaN	NaN	NaN	NaN	1.65556	0	0.102889	NaN	0.614234	1.6294	0.838557	NaN	21.87	5891	1	5	0.122699	0.638884	-1.27676	0.857891	-0.0842736	MIGHVDTDGDGNVNFEEFQK
alpha/beta-Hydrolases superfamily protein , Symbols: , chr5:7684014-7685052 REVERSE LENGTH=190	AT5G22960.1	-0.438919	-0.771091	1.59529	-1.33644	-0.666919	-0.719389	1.09564	1.35184			989.368	1707.56	729.844	1075.51	389.153	148.774	228.034	90.3587	128.742	405.226	389	866	899	420	356	1072	0.737687	0.585974	3.02155	0.395996	0.62985	0.607355	2.13708	2.55238	21.85	5895	1	15	0.110526	0.734331	-0.237791	0.665823	0.265294	DDFYITGESYAGHYIPALASR
zinc knuckle (CCHC-type) family protein , Symbols: , chr5:20031154-20031981 FORWARD LENGTH=275	AT5G49400.1	0.770577	NaN	0.815762	0.11392	0.0888472	NaN	-0.0932656	0.642138			106.453	163.484	181.604	173.868	NaN	NaN	NaN	NaN	320.413	401.11	564	376	499	437	540	682	1.70595	NaN	1.76023	1.08216	1.06352	NaN	0.937398	1.56064	21.81	5903	1	9	0.0509091	0.129696	0.566753	0.437822	0.212573	NVNAYGQKEEGPSR
Protein of unknown function (duplicated DUF1399) , Symbols: , chr2:9627737-9629957 FORWARD LENGTH=586	AT2G22660.1	0.95935	NaN	-0.0112666	0.291231	-0.830754	NaN	-0.127411	-0.0489096			136.646	121.701	265.699	68.4248	NaN	NaN	NaN	NaN	473.685	334.253	470	306	228	120	279	116	1.94443	NaN	0.992221	1.22368	0.562235	NaN	0.915473	0.966667	21.71	5913	1	3	0.0221843	0.286368	0.413105	0.309369	-0.335692	NSADGGILKDDQR
Alpha-L RNA-binding motif/Ribosomal protein S4 family protein , Symbols: , chr5:5141449-5142701 FORWARD LENGTH=182	AT5G15750.1	-0.14303	0.00837018	0.91202	-0.750257	1.49072	2.01522	-0.644962	0.947259			1887.29	983.796	1709.16	2764.75	1075.17	370.639	1081.42	1498.28	1286.62	2248.6	2421	1438	836	390	497	752	0.905615	1.00582	1.88168	0.594498	2.81029	4.04243	0.63951	1.92821	21.64	5923	1	13	0.0714286	0.985496	0.00677588	0.196493	0.952059	NMEDFITWVDSSK
HVA22 homologue C , Symbols: ATHVA22C, HVA22C , chr1:26220337-26221663 FORWARD LENGTH=184	AT1G69700.1	-0.98784	0.126334	0.107523	NaN	0.223624	-0.138122	0.724733	0.316945			1142.81	968.953	576.241	1131.41	858.283	880.326	936.83	799.953	829.793	871.962	894	1441	24	464	0	578	0.504232	1.09152	1.07738	0	1.16766	0.908701	1.65259	1.24569	21.5	5957	1	10	0.0652174	0.565415	-0.251328	0.210158	0.281795	YMEQHGTEAFER
unknown protein, FUNCTIONS IN: molecular_function unknown, INVOLVED IN: biological_process unknown, LOCATED IN: mitochondrion, plastid, EXPRESSED IN: 22 plant structures, EXPRESSED DURING: 13 growth stages, Has 24 Blast hits to 24 proteins in 9 species: Archae - 0, Bacteria - 0, Metazoa - 0, Fungi - 0, Plants - 24, Viruses - 0, Other Eukaryotes - 0 (source: NCBI BLink). , Symbols: , chr3:18946880…	AT3G51010.1	-1.3257	1.70688	0.789729	NaN	-0.104717	-1.57381	0.586206	NaN			4424.06	7647.96	1765.01	7112.51	273.38	3365.01	892.461	1130.38	2778.31	4376.23	4803	6570	NaN	NaN	NaN	NaN	0.398956	3.26454	1.72875	NaN	0.929988	0.33592	1.50129	NaN	21.49	5958	1	12	0.0585106	0.706203	0.390304	0.625215	-0.364107	LIELQQLEEEK
Surfeit locus protein 5 subunit 22 of Mediator complex , Symbols: , chr1:5614632-5615397 FORWARD LENGTH=150	AT1G16430.1	0.0410279	-0.6194	2.19385	-0.208695	0.315304	-0.0871683	-0.446227	0.153157			533.293	381.133	548.677	474.234	153.588	139.158	99.977	130.999	328.289	2154.07	1502	1581	594	500	514	556	1.02885	0.650942	4.57523	0.86532	1.24427	0.941369	0.73396	1.112	21.32	5993	1	9	0.08	0.615075	0.351695	0.928032	-0.0162337	ELESHYYSSAQR
mRNA capping enzyme family protein , Symbols: , chr3:7221168-7223939 REVERSE LENGTH=370	AT3G20650.1	0.837207	NaN	0.968495	-0.864053	0.472021	NaN	0.912598	-0.454628			791.989	1084.9	1414.96	1504.81	NaN	NaN	NaN	NaN	811.019	950.366	1587	1789	253	862	139	629	1.78659	NaN	1.9568	0.549407	1.38705	NaN	1.88243	0.729698	21.29	6001	1	9	0.0486486	0.648002	0.313883	0.522105	0.309997	FKSNPEGDSQFLEDETTK
marneral synthase , Symbols: MRN1 , chr5:17053566-17057975 FORWARD LENGTH=761	AT5G42600.1	-0.225351	NaN	-0.753449	1.30599	0.289273	NaN	-0.725062	-0.980008			609.233	677.92	521.13	828.435	NaN	NaN	NaN	NaN	21032.3	19632.3	12476	11877	91	215	225	109	0.855387	NaN	0.593184	2.47253	1.22202	NaN	0.604971	0.506977	21.12	6033	1	7	0.0183968	0.876089	0.109062	0.347596	-0.471932	QSQISENPQGDHLK
Copper amine oxidase family protein , Symbols: , chr1:11349855-11355339 FORWARD LENGTH=681	AT1G31710.1	0.769587	NaN	-0.186921	-0.211693	-0.650529	NaN	0.360672	0.640627			385.317	559.165	656.881	356.214	NaN	NaN	NaN	NaN	1458.2	978.175	1281	1256	403	161	348	251	1.70478	NaN	0.878479	0.863524	0.637047	NaN	1.28402	1.55901	21.1	6038	1	5	0.0176211	0.738728	0.123658	0.793702	0.116923	AEELVVVNPNRK
Protein of Unknown Function (DUF239) , Symbols: , chr5:20402444-20406375 REVERSE LENGTH=420	AT5G50150.1	0.165376	NaN	-2.0906	0.657475	-0.615109	NaN	0.695282	-5.43264			466.071	478.694	522.679	312.53	NaN	NaN	NaN	NaN	391.852	335.351	92	543	582	907	918	21	1.12146	NaN	0.234783	1.57732	0.652881	NaN	1.6192	0.0231533	20.9	6071	1	4	0.052381	0.666966	-0.422584	0.439297	-1.78416	SSGAHTGTQMGSGHFADEGFEK
unknown protein, Has 51 Blast hits to 51 proteins in 21 species: Archae - 0, Bacteria - 0, Metazoa - 1, Fungi - 2, Plants - 41, Viruses - 0, Other Eukaryotes - 7 (source: NCBI BLink). , Symbols: , chr2:283085-284034 FORWARD LENGTH=156	AT2G01640.1	-0.547168	NaN	-0.0739578	-0.507075	-1.17238	NaN	0.780305	0.0657128			346.719	314.52	237.282	139.549	NaN	NaN	NaN	NaN	4248.3	3961.59	4036	6804	658	515	463	539	0.684362	NaN	0.950028	0.703647	0.443688	NaN	1.71749	1.0466	20.76	6100	1	6	0.0769231	0.131115	-0.376067	0.866349	-0.108789	VKDTVTSLSVQK
TATA binding protein 2 , Symbols: TBP2, ATTBP2 , chr1:20726150-20727483 REVERSE LENGTH=200	AT1G55520.1	0.158774	0.376224	0.407115	-1.07957	0.670312	-1.23584	0.320719	-0.490681			55404.5	51181.3	61850.2	81450.9	5103.74	7846.84	6624.34	3331.74	19320.8	33054.1	25620	41283	63472	42194	30033	30029	1.11634	1.29794	1.32603	0.473169	1.59142	0.424596	1.24895	0.711689	20.74	6113	1	6	0.055	0.928538	-0.0343648	0.695623	-0.183872	IQNIVGSCDVK
Calcineurin-like metallo-phosphoesterase superfamily protein , Symbols: , chr1:20053339-20056271 REVERSE LENGTH=528	AT1G53710.1	0.028881	NaN	-0.483691	1.11894	0.915027	NaN	1.32489	1.93455		+	197.512	179.65	201.506	338.748	NaN	NaN	NaN	NaN	194.366	261.462	139	655	64	62	139	237	1.02022	NaN	0.715146	2.17188	1.8856	NaN	2.50514	3.82258	20.64	6142	1	7	0.0378788	0.685541	0.221377	0.0424442	1.39149	HSQDQEVIYQNYITPESSTK
CwfJ-like family protein / zinc finger (CCCH-type) family protein , Symbols: , chr5:23019750-23022670 REVERSE LENGTH=596	AT5G56900.2	-0.496029	NaN	0.33736	0.645406	0.279378	NaN	-0.566671	-0.537328			575.798	481.225	408.273	584.049	NaN	NaN	NaN	NaN	1482.46	1433.71	1873	968	335	566	524	390	0.709056	NaN	1.26344	1.56418	1.21367	NaN	0.675173	0.689046	20.58	6156	1	4	0.0318792	0.681075	0.162245	0.42597	-0.274874	QSSESQFGKYSQDDVDALR
Nucleotide-sugar transporter family protein , Symbols: , chr5:16968819-16970225 FORWARD LENGTH=283	AT5G42420.2	-0.113451	-0.0866423	0.314191	-0.904307	0.43032	-0.194245	-0.369824	0.328623			2002.44	1900.91	1851.01	2561.54	975.836	1228.34	918.956	1073.61	1619.86	1546.76	2014	1197	1604	516	857	648	0.924374	0.941712	1.24331	0.534289	1.34753	0.87403	0.773877	1.25581	20.47	6185	1	8	0.0424028	0.495081	-0.197552	0.819205	0.0487184	HSLTEEEFELLK
Membrane trafficking VPS53 family protein , Symbols: , chr1:18896323-18900268 FORWARD LENGTH=569	AT1G50970.1	0.225533	0.117682	-0.361366	-1.65705	-0.238622	-0.377178	-2.47995	1.77752			5152.62	7933.54	6024.49	6724.11	8484.89	12947.6	9206.02	9968.91	9677.21	14092	7533	2526	296534	44283	94027	151818	1.16921	1.08499	0.778427	0.317087	0.847555	0.769942	0.17925	3.42836	20.36	6203	1	29	0.0158172	0.403835	-0.4188	0.729938	-0.329559	ANSEEVLTR
Per1-like family protein , Symbols: , chr1:5668945-5670343 FORWARD LENGTH=342	AT1G16560.1	-0.43018	NaN	-0.244817	-0.380283	-0.269149	NaN	0.465312	0.494085	+		4510.56	3253.3	3347.6	2699.62	NaN	NaN	NaN	NaN	1940.94	1629.71	1638	2250	2037	1780	1565	2507	0.742169	NaN	0.843923	0.768287	0.829809	NaN	1.38062	1.40843	20.35	6207	1	8	0.0380117	0.0238993	-0.35176	0.45418	0.230083	ETERETLGQAPVK
Ubiquitin-like superfamily protein , Symbols: APG8A, ATG8A , chr4:11655913-11656809 FORWARD LENGTH=122	AT4G21980.1	0.667512	NaN	-0.237091	0.602	0.478587	NaN	0.797988	0.356893			482.297	635.024	766.048	884.829	NaN	NaN	NaN	NaN	6630.88	3460.11	5626	6016	477	481	724	616	1.58833	NaN	0.848454	1.51782	1.39338	NaN	1.73867	1.28067	20.28	6223	1	12	0.0901639	0.358802	0.344141	0.0536951	0.54449	YPDRIPVIVEK
P-loop containing nucleoside triphosphate hydrolases superfamily protein , Symbols: , chr4:6234762-6236312 FORWARD LENGTH=336	AT4G09950.1	0.108484	NaN	0.436421	-1.07559	-0.37706	NaN	1.01517	-0.0374537			10067.8	9459.54	10854	7283.9	NaN	NaN	NaN	NaN	322.189	466.072	436	942	8816	5424	4183	5285	1.07809	NaN	1.35324	0.474478	0.770005	NaN	2.02115	0.974373	20.22	6237	1	10	0.0297619	0.737188	-0.176894	0.679959	0.20022	SHNEmLEGIK
glucose-6-phosphate acetyltransferase 1 , Symbols: AtGNA1, GNA1 , chr5:5144093-5144542 REVERSE LENGTH=149	AT5G15770.1	-0.475311	NaN	-1.56063	2.34061	-0.0382287	NaN	-0.560656	2.05714			1934.5	2861.28	1391.51	2786.46	NaN	NaN	NaN	NaN	1153.39	1612.11	391	1093	445	198	2254	824	0.719312	NaN	0.339002	5.06517	0.97385	NaN	0.677994	4.16162	20.21	6241	1	4	0.0805369	0.938348	0.101555	0.605196	0.486086	AGHIEDVVVDSR
early nodulin-like protein 8 , Symbols: ENODL8, AtENODL8 , chr1:24022482-24023151 REVERSE LENGTH=191	AT1G64640.1	1.0155	-0.304787	0.106827	NaN	-0.0123411	0.194402	-0.492016	NaN			792.027	1481.74	1601.17	1469.12	751.667	462.643	608.521	529.379	1496.95	1507.67	1612	1072	NaN	NaN	NaN	NaN	2.02161	0.809562	1.07686	NaN	0.991482	1.14425	0.711031	NaN	20.02	6275	1	10	0.0732984	0.557059	0.272514	0.661826	-0.103318	VGDLDAWGIPIDAK
ORMDL family protein , Symbols: , chr5:16799455-16800681 FORWARD LENGTH=154	AT5G42000.1	0.945413	0.916953	0.744362	-0.515512	-1.50576	0.455052	-0.675726	0.341758			1096.86	1474.34	2112.26	519.179	114.257	171.506	215.732	235.106	239.37	1616.57	401	1012	2636	1474	1844	1868	1.92574	1.88812	1.67523	0.699545	0.352144	1.37083	0.626017	1.2673	20	6280	1	7	0.0714286	0.231005	0.522804	0.508631	-0.346169	LTWWEQIDNGK
Calcium-dependent lipid-binding (CaLB domain) family protein , Symbols: , chr3:20564356-20566092 FORWARD LENGTH=156	AT3G55470.1	0.281666	NaN	-1.18928	0.36257	NaN	NaN	-1.34119	-0.471071			97.8886	121.92	118.993	0	NaN	NaN	NaN	NaN	104.898	445.915	46	176	308	140	396	101	1.2156	NaN	0.438522	1.28571	0	NaN	0.394694	0.721429	19.94	6287	1	6	0.0769231	0.753157	-0.181681	0.284967	-0.906133	EDGGRNPTWNDK
prenylated RAB acceptor 1.B2 , Symbols: PRA1.B2 , chr2:16864734-16865375 REVERSE LENGTH=213	AT2G40380.1	0.107691	0.425075	NaN	0.283833	-0.48442	-1.11601	NaN	-0.306791			1233.28	1683.98	1328.86	1203.69	299.082	549.818	401.56	253.669	NaN	NaN	NaN	NaN	1274	1754	1551	1418	1.0775	1.34264	NaN	1.21743	0.714784	0.461369	NaN	0.808438	19.81	6307	1	6	0.0704225	0.0974141	0.2722	0.122389	-0.63574	SSFARPDSLTDSFSR
Lung seven transmembrane receptor family protein , Symbols: , chr1:22770132-22772258 FORWARD LENGTH=513	AT1G61670.1	NaN	-1.0047	-0.646648	0.440162	NaN	0.494096	2.47222	-1.48958			NaN	NaN	NaN	NaN	949.51	414.798	473.212	584.217	713.88	134.98	456	749	185	278	251	99	NaN	0.498374	0.638763	1.35676	NaN	1.40844	5.54897	0.356115	19.63	6339	1	3	0.0253411	0.450819	-0.403728	0.708843	0.492244	FFHGGSEGLYASK
endoribonucleases , Symbols: , chr3:1193988-1197320 REVERSE LENGTH=718	AT3G04480.1	-0.383073	-0.0798967	0.402808	NaN	0.538216	-1.4263	-0.339664	NaN			929.296	704.234	712.587	1022.67	751.571	1248.9	711.08	464.696	1089.19	1546.39	1440	1222	NaN	NaN	NaN	NaN	0.766802	0.946125	1.32208	NaN	1.45218	0.372084	0.790226	NaN	19.62	6341	1	5	0.0153203	0.93815	-0.020054	0.546154	-0.409249	DLAFMEPYLLK
Ribosomal protein L35 , Symbols: , chr5:18484643-18486227 REVERSE LENGTH=173	AT5G45590.1	-0.108349	NaN	-0.47031	-1.0008	0.357578	NaN	0.439465	-0.214094			446.138	220.528	413.86	282.556	NaN	NaN	NaN	NaN	321.414	1154.78	232	1566	9073	3814	4534	3288	0.927649	NaN	0.721809	0.499724	1.28127	NaN	1.3561	0.862087	19.61	6343	1	13	0.0751445	0.179276	-0.526485	0.444303	0.194316	LRQPGLVPPAYAK
Terpenoid cyclases/Protein prenyltransferases superfamily protein , Symbols: , chr3:13032458-13035348 REVERSE LENGTH=604	AT3G32030.1	1.04494	NaN	0.0591236	0.584963	0.413496	NaN	0.193568	-0.572712			108.205	218.151	223.256	290.557	NaN	NaN	NaN	NaN	1317.87	1140.27	1373	1304	1018	1114	1527	749	2.06328	NaN	1.04183	1.5	1.33191	NaN	1.14359	0.672352	19.52	6356	1	5	0.0198676	0.186682	0.563008	0.97292	0.011451	SASVQHTIDETK
Polynucleotidyl transferase, ribonuclease H-like superfamily protein , Symbols: , chr4:6015583-6016575 REVERSE LENGTH=170	AT4G09490.1	0.346604	NaN	0.064107	-0.158259	-0.309615	NaN	0.256863	0.53533			55892.7	66096.6	71071.1	53330.5	NaN	NaN	NaN	NaN	85102.2	65586.6	88969	78368	18028	13760	16155	19942	1.27156	NaN	1.04544	0.896106	0.806857	NaN	1.19488	1.44927	19.5	6360	1	6	0.0647059	0.622772	0.0841507	0.583932	0.160859	SENRVADELAK
sucrose transporter 2 , Symbols: SUT2, ATSUC3, SUC3 , chr2:828546-831276 REVERSE LENGTH=464	AT2G02860.2	0.248469	NaN	-0.346514	0.053638	0.367877	NaN	0.119051	0.0806185			181.888	160.343	216.073	206.915	NaN	NaN	NaN	NaN	179.279	117.862	141	128	264	261	274	276	1.18795	NaN	0.786482	1.03788	1.29045	NaN	1.08602	1.05747	19.24	6409	1	4	0.0280172	0.940342	-0.0148021	0.170397	0.189182	LNNGTANGIKYER
unknown protein, FUNCTIONS IN: molecular_function unknown, INVOLVED IN: biological_process unknown, LOCATED IN: cellular_component unknown, Has 30201 Blast hits to 17322 proteins in 780 species: Archae - 12, Bacteria - 1396, Metazoa - 17338, Fungi - 3422, Plants - 5037, Viruses - 0, Other Eukaryotes - 2996 (source: NCBI BLink). , Symbols: , chr1:5786762-5787047 REVERSE LENGTH=65	AT1G16916.1	-0.25157	NaN	-0.767975	-0.754888	0.145088	NaN	1.27274	-0.601082			232.576	316.096	195.359	349.538	NaN	NaN	NaN	NaN	596.007	399.802	350	966	108	135	64	89	0.839982	NaN	0.587241	0.592593	1.1058	NaN	2.4162	0.659259	19.04	6448	1	4	0.153846	0.0736004	-0.591478	0.66675	0.272248	NSLLKQEQEK
nuclear factor Y, subunit B1 , Symbols: NF-YB1 , chr2:16238685-16240225 FORWARD LENGTH=140	AT2G38880.3	-0.660847	NaN	-0.242048	-0.635844	0.127377	NaN	-0.0463538	-0.582303			1390.32	1090.85	879.388	1191.54	NaN	NaN	NaN	NaN	561.768	534.914	475	518	606	813	390	543	0.632507	NaN	0.845544	0.643564	1.09231	NaN	0.968381	0.667897	18.99	6455	1	6	0.0928571	0.0633469	-0.512913	0.515926	-0.167093	EQDRYLPIANISR
Mediator complex, subunit Med7 , Symbols: , chr5:767617-768584 REVERSE LENGTH=168	AT5G03220.1	0.257547	NaN	-0.311314	-0.513244	-1.53284	NaN	-0.532536	0.392111			225.029	276.715	269.009	95.6318	NaN	NaN	NaN	NaN	308.969	190.934	249	132	775	333	543	437	1.19544	NaN	0.805907	0.700645	0.345596	NaN	0.691338	1.31231	18.97	6460	1	6	0.0654762	0.498827	-0.189004	0.421318	-0.557755	DSNLDYKNELR
Stigma-specific Stig1 family protein , Symbols: , chr4:13508265-13508723 REVERSE LENGTH=152	AT4G26880.1	-0.533407	NaN	-0.567465	-0.22267	0.200855	NaN	-0.332329	0.597563			408.524	258.118	282.258	296.676	NaN	NaN	NaN	NaN	85.9512	55.3979	58	44	867	228	743	345	0.690921	NaN	0.674802	0.856978	1.14938	NaN	0.794254	1.51316	18.96	6465	1	9	0.0723684	0.0566237	-0.44118	0.622398	0.155363	GQCVYVAYDKR
end binding protein 1C , Symbols: ATEB1C, EB1C, ATEB1H1 , chr5:26840248-26841984 REVERSE LENGTH=329	AT5G67270.1	-0.116876	NaN	0.530643	-1.29698	0.444085	NaN	0.514467	0.545098		+	312.065	322.24	287.781	438.392	NaN	NaN	NaN	NaN	898.536	668.549	1298	955	430	159	175	232	0.922182	NaN	1.44457	0.406977	1.36045	NaN	1.42847	1.45912	18.87	6485	1	8	0.0334347	0.637374	-0.294405	0.00354058	0.501216	QSKPVPAYDEK
5'-AMP-activated protein kinase beta-2 subunit protein , Symbols: , chr4:9245571-9246833 FORWARD LENGTH=261	AT4G16360.3	NaN	-0.494622	NaN	-0.620152	NaN	-0.480473	-0.705313	-1.55811			NaN	NaN	NaN	NaN	537.125	541.285	381.223	387.962	1764.78	2719.67	0	1668	415	692	270	235	NaN	0.709748	0	0.650602	NaN	0.716743	0.613309	0.339595	18.76	6513	1	3	0.045977	0.0713866	-0.557387	0.108264	-0.914632	EIAVEGSWDNWK
ARM repeat superfamily protein , Symbols: , chr5:4678125-4679194 REVERSE LENGTH=327	AT5G14510.1	0.0184893	0.0966084	-0.0577774	-1.04401	0.100069	-0.671121	0.879107	0.109241			27394.3	55781.5	27747.6	59788	18411.3	26002.6	19686.4	16330.1	40982.9	19242.8	39374	35392	38639	33562	18739	36202	1.0129	1.06926	0.960743	0.484976	1.07182	0.628018	1.83924	1.07866	18.58	6547	1	9	0.0275229	0.424683	-0.246673	0.763323	0.104324	IEIVEQIMR
CONTAINS InterPro DOMAIN/s: Nucleoporin protein Ndc1-Nup (InterPro:IPR019049), Has 36 Blast hits to 36 proteins in 17 species: Archae - 0, Bacteria - 0, Metazoa - 1, Fungi - 0, Plants - 35, Viruses - 0, Other Eukaryotes - 0 (source: NCBI BLink). , Symbols: , chr1:27542397-27544668 REVERSE LENGTH=519	AT1G73240.1	0.385989	NaN	-0.823075	-0.355481	1.19594	NaN	-0.781723	-0.270727			226.861	208.922	296.452	478.63	NaN	NaN	NaN	NaN	9160.78	7392.49	5178	4300	783	865	612	717	1.30676	NaN	0.565236	0.781609	2.29095	NaN	0.581672	0.828902	18.41	6583	1	3	0.0231214	0.531216	-0.264189	0.94303	0.047831	LASGLDHTFTEK
CAP (Cysteine-rich secretory proteins, Antigen 5, and Pathogenesis-related 1 protein) superfamily protein , Symbols: , chr5:23337865-23338577 FORWARD LENGTH=207	AT5G57625.1	0.687053	0.565031	0.956038	NaN	-0.636436	0.0290387	0.733014	NaN	+		294.612	609.519	474.323	392.103	1598.65	1853.53	2365.07	1891.21	814.443	1028.81	1580	1710	NaN	NaN	NaN	NaN	1.60999	1.47942	1.93997	NaN	0.6433	1.02033	1.66211	NaN	17.97	6638	1	4	0.0628019	0.0237508	0.73604	0.925324	0.0418721	SGLGLPPLIWDGK
